# Supplementary material for: mRNA Cap Methylation in Pluripotency and Differentiation
Source: Cell Rep. 2016 Jul 21;16(5):1352–65. doi: 10.1016/j.celrep.2016.06.089 (PMC4977272; doi:10.1016/j.celrep.2016.06.089)
Supplement: Table S1. Summary of Transcriptomics Data [file mmc2.xlsx]

## Sheet: Sheet 1
Summary of transcriptomics data
ensembl_gene_id	external_gene_name	logFCtranscript	PvalueTranscript	logFCpoly/input	PvaluePoly/input	polysomeLoading	AveCPM_CT_transcript	AveCPM_KD_transcript	AveCPM_CT_polysome	AveCPM_KD_polysome
ENSMUSG00000000001	Gnai3	0.0190499	0.699228	-0.0464159	0.891808	1.91902	137.792	139.837	270.357	265.689
ENSMUSG00000000028	Cdc45	0.0308956	0.563269	-0.111433	0.727483	1.86765	54.985	56.3229	105.167	99.7227
ENSMUSG00000000037	Scml2	0.192109	0.000409467	-0.0141241	0.967481	0.503721	58.1867	66.7458	30.611	34.7967
ENSMUSG00000000056	Narf	0.102775	0.454148	-0.0358804	0.919227	1.0546	3.84296	4.13358	4.11358	4.31639
ENSMUSG00000000078	Klf6	0.00835604	0.88509	-0.0567065	0.849857	0.676783	40.4508	40.78	28.2316	27.3652
ENSMUSG00000000085	Scmh1	0.200914	0.180062	0.208825	0.588777	0.70666	3.54702	4.06686	2.5917	3.42946
ENSMUSG00000000088	Cox5a	-0.201975	6.44508e-05	0.235886	0.569426	1.3264	387.046	337.129	544.009	558.001
ENSMUSG00000000120	Ngfr	0.331045	1.13398e-05	0.0299917	0.919948	0.980742	26.7611	33.747	26.9468	34.6828
ENSMUSG00000000127	Fer	-0.221567	0.00558058	0.018074	0.951683	1.30609	18.3064	15.7503	24.7334	21.5626
ENSMUSG00000000131	Xpo6	0.134802	0.00741971	-0.204316	0.530691	1.18987	86.9015	95.6126	106.141	101.36
ENSMUSG00000000134	Tfe3	-0.073152	0.172907	-0.156571	0.610291	0.984535	55.8718	53.2402	56.454	48.2593
ENSMUSG00000000142	Axin2	0.432816	0.000768151	-0.0512263	0.880884	0.936645	4.59177	6.20776	4.45947	5.82852
ENSMUSG00000000148	Brat1	0.485384	6.85976e-07	-0.00728039	0.980539	1.09827	14.4257	20.2613	16.4451	22.9942
ENSMUSG00000000149	Gna12	0.0902528	0.100437	-0.0506574	0.866299	0.339316	47.5038	50.7449	16.5685	17.0886
ENSMUSG00000000154	Slc22a18	-0.0177422	0.897716	-0.170951	0.59996	2.98683	4.56961	4.5411	14.0153	12.3705
ENSMUSG00000000159	Igsf5	-0.227867	0.211572	-0.172446	0.741299	0.887022	2.56929	2.19961	2.44854	1.85108
ENSMUSG00000000168	Dlat	-0.000226328	0.996465	-0.0310512	0.925265	2.04633	76.1699	76.4643	159.855	157.063
ENSMUSG00000000171	Sdhd	-0.0856947	0.084328	0.120914	0.751043	1.7313	127.764	120.669	232.723	239.004
ENSMUSG00000000184	Ccnd2	0.53346	0.000188103	0.361071	0.551546	0.381644	6.60622	9.4042	2.5833	4.70508
ENSMUSG00000000194	Gpr107	0.107251	0.0329016	-0.000650457	0.998479	1.34992	170.879	185.351	237.512	257.511
ENSMUSG00000000204	Slfn4	0.586613	2.39948e-07	-0.549354	0.176052	0.125793	9.91036	14.8672	1.28475	1.32675
ENSMUSG00000000244	Tspan32	0.623535	0.000161401	0.240896	0.483388	1.17719	3.58215	5.52453	4.28539	7.79455
ENSMUSG00000000253	Gmpr	0.116177	0.402868	-0.0324243	0.923398	2.06408	3.94046	4.31101	8.29124	8.86961
ENSMUSG00000000275	Trim25	0.155601	0.00416875	0.0131794	0.968075	0.731866	118.769	132.86	89.8732	101.469
ENSMUSG00000000276	Dgke	0.2833	2.39669e-06	0.117918	0.726792	0.624251	137.797	168.277	90.2124	119.56
ENSMUSG00000000278	Scpep1	0.168526	0.000925489	-0.0216613	0.950957	2.62618	410.528	462.773	1108.83	1231.32
ENSMUSG00000000282	Mnt	0.0336218	0.659432	-0.233337	0.459882	0.313026	17.9081	18.3878	5.76382	5.03392
ENSMUSG00000000295	Hddc2	0.0999876	0.168439	0.114655	0.742229	1.4186	23.4705	25.1704	34.6928	40.2768
ENSMUSG00000000296	Tpd52l1	-0.0651639	0.420786	-0.04287	0.913255	0.744571	15.729	15.0812	12.4858	11.617
ENSMUSG00000000301	Pemt	0.0456401	0.691465	0.10965	0.776994	0.879669	6.06667	6.26803	5.53295	6.14365
ENSMUSG00000000303	Cdh1	-0.0269089	0.570136	0.248972	0.566115	0.91524	642.678	631.621	616.45	719.974
ENSMUSG00000000305	Cdh4	-0.0879356	0.183476	0.0580423	0.893631	1.09767	32.023	30.252	36.9137	36.3043
ENSMUSG00000000308	Ckmt1	-0.268896	0.00155721	-0.0925693	0.756459	2.12145	17.3541	14.4479	38.3158	29.9175
ENSMUSG00000000317	Bcl6b	0.456592	0.0190497	-0.210373	0.621305	0.664764	1.62964	2.24691	1.12447	1.32676
ENSMUSG00000000320	Alox12	0.0570548	0.73792	-0.216377	0.549604	2.05631	2.58167	2.68889	5.40871	4.84589
ENSMUSG00000000325	Arvcf	0.0295005	0.654889	-0.219224	0.462744	1.3045	27.1728	27.9607	36.1025	31.9154
ENSMUSG00000000326	Comt	0.284387	7.3348e-06	0.121225	0.697814	1.69431	40.2839	49.1708	70.7557	93.923
ENSMUSG00000000339	Rtca	0.0674908	0.260749	-0.0785305	0.804096	1.88341	35.2448	37.0561	69.0785	68.7722
ENSMUSG00000000340	Dbt	-0.226035	0.000185002	0.000478912	0.998805	1.15262	82.6183	71.0716	99.7324	85.8272
ENSMUSG00000000346	Dazap2	-0.469496	1.38838e-07	-0.0931007	0.794314	1.22312	27.3758	19.8115	35.4341	24.0238
ENSMUSG00000000355	Mcts1	-0.106352	0.142733	0.0240182	0.93591	1.74561	22.1293	20.6122	40.0912	37.9683
ENSMUSG00000000365	Rnf17	-0.0111463	0.840493	-0.0336007	0.950156	0.631729	58.2636	57.8688	40.3381	39.1718
ENSMUSG00000000374	Trappc10	0.194748	0.000346809	0.0638492	0.832927	0.5939	50.2863	57.6839	30.6497	36.7578
ENSMUSG00000000378	Ccm2	0.204594	0.00334467	0.0391985	0.895283	0.598729	25.1117	29.0729	15.5355	18.4755
ENSMUSG00000000384	Tbrg4	0.0879956	0.0785579	-0.159656	0.625233	0.970453	100.7	107.193	100.601	95.8648
ENSMUSG00000000399	Ndufa9	-0.00017624	0.997097	-0.0244017	0.944298	2.93827	205.351	205.538	618.585	608.766
ENSMUSG00000000402	Egfl6	0.0109113	0.961952	-0.0673502	0.88543	1.33797	1.21996	1.23308	1.67567	1.60506
ENSMUSG00000000409	Lck	0.149936	0.0206367	-0.223708	0.490768	0.621135	28.947	32.2335	18.9656	18.0804
ENSMUSG00000000420	Galnt1	0.257084	2.2e-06	0.102436	0.765844	1.44138	172.92	207.236	256.845	330.464
ENSMUSG00000000439	Mkrn2	-0.11143	0.0632865	0.0734425	0.809206	1.31467	41.2607	38.3363	55.5446	54.3076
ENSMUSG00000000441	Raf1	-0.0773322	0.109238	-0.0778982	0.819899	0.943448	228.252	216.661	221.447	199.151
ENSMUSG00000000486	2001-09-01	-0.00178516	0.971458	-0.23472	0.48546	1.79417	113.044	112.846	207.317	175.884
ENSMUSG00000000489	Pdgfb	-0.54902	0.0149958	-0.0415619	0.918538	1.02385	2.24008	1.52994	2.35633	1.5596
ENSMUSG00000000530	Acvrl1	0.183954	0.346816	0.0736763	0.879304	1.53035	2.10368	2.40182	3.34621	4.01483
ENSMUSG00000000531	Grasp	0.170526	0.0242745	-0.132957	0.656138	1.14501	17.4307	19.6351	20.4506	20.9995
ENSMUSG00000000532	Acvr1b	-0.0722799	0.150638	0.175354	0.664285	0.404717	98.4853	94.213	42.5546	45.9617
ENSMUSG00000000538	Tom1l2	0.103825	0.278219	0.179154	0.591437	0.392308	9.44266	10.1416	3.78536	4.6085
ENSMUSG00000000544	Gpa33	-0.765495	1.07115e-14	-0.0663491	0.842428	1.75487	119.836	70.7383	217.13	122.406
ENSMUSG00000000552	Zfp385a	0.153736	0.353615	0.113795	0.763342	1.28037	2.7673	3.09858	3.74699	4.53218
ENSMUSG00000000555	Itga5	0.180521	0.00042929	0.231911	0.529951	1.09046	197.497	224.206	222.132	296.157
ENSMUSG00000000561	Wdr77	0.118503	0.0184204	-0.228412	0.482865	1.10828	89.9718	97.8217	102.102	94.7619
ENSMUSG00000000563	Atp5f1	0.0569073	0.239052	0.038243	0.912681	2.39629	212.092	221.507	524.758	562.775
ENSMUSG00000000568	Hnrnpd	0.0331875	0.520669	-0.0602849	0.850222	1.27047	67.9127	69.62	88.546	87.0671
ENSMUSG00000000579	Dynlt1c	0.0119966	0.926873	0.256287	0.540505	0.36419	4.44435	4.48689	1.69291	2.02194
ENSMUSG00000000581	C1d	-0.111278	0.0579288	0.0361259	0.912707	0.707845	48.8719	45.3392	36.2402	34.4619
ENSMUSG00000000594	Gm2a	0.377695	1.84233e-05	0.124248	0.7055	1.60881	25.3296	33.0177	42.2326	59.977
ENSMUSG00000000600	Krit1	0.0541587	0.289976	-0.196778	0.535601	1.02653	73.8366	76.8169	77.8772	70.699
ENSMUSG00000000605	Clcn4	0.130524	0.172717	-0.0496086	0.871331	1.21447	11.0671	12.0983	13.7733	14.5488
ENSMUSG00000000627	Sema4f	0.31681	0.032646	0.261297	0.519814	1.41788	3.36963	4.21468	4.93251	7.3921
ENSMUSG00000000628	Hk2	-0.137926	0.00370681	0.209703	0.669308	0.42812	488.623	445.203	224.275	236.332
ENSMUSG00000000631	Myo18a	-0.039639	0.435992	0.199057	0.704033	0.451747	82.7709	80.7721	41.0545	46.0106
ENSMUSG00000000632	Sez6	0.737403	0.00405477	-0.266242	0.544202	1.40852	0.864645	1.44898	1.25384	1.73186
ENSMUSG00000000686	Abhd15	0.977986	0.000413226	-0.25196	0.558394	1.72024	0.792832	1.57412	1.40014	2.31802
ENSMUSG00000000693	Loxl3	-0.0554381	0.795688	0.294039	0.551131	1.06653	1.44056	1.38829	1.58718	1.87703
ENSMUSG00000000708	Kat2b	-0.594527	7.66193e-13	-0.246588	0.440776	0.981465	98.1548	65.1753	98.7017	55.2427
ENSMUSG00000000711	Rab5b	-0.323228	2.95601e-05	-0.0458535	0.87818	0.574224	27.2666	21.864	16.163	12.5478
ENSMUSG00000000730	Dnmt3l	0.557928	3.06939e-12	-0.0144206	0.966081	1.8869	100.134	147.857	193.905	283.48
ENSMUSG00000000731	Aire	1.68104	3.37056e-11	-0.365281	0.363744	0.676777	2.41032	7.69773	1.66035	4.12665
ENSMUSG00000000732	Icosl	0.641312	1.63034e-07	-0.162052	0.587806	0.493577	24.7399	38.3985	12.3469	17.1409
ENSMUSG00000000738	Spg7	0.239672	1.66622e-05	-0.0251229	0.941559	1.95037	137.285	162.521	275.176	320.131
ENSMUSG00000000739	Sult5a1	0.580379	0.00458261	-0.422928	0.262	2.28636	1.63337	2.45251	3.85316	4.28597
ENSMUSG00000000740	Rpl13	0.00661296	0.888924	0.0343945	0.933764	1.06762	671.938	678.105	764.048	789.654
ENSMUSG00000000743	Chmp1a	-0.0948374	0.0673269	0.0253553	0.935719	0.676954	69.0311	64.8606	48.8217	46.6816
ENSMUSG00000000751	Rpa1	-0.0294412	0.540557	-0.0493361	0.886439	1.06348	259.916	256.663	282.248	269.348
ENSMUSG00000000753	Serpinf1	-0.469748	3.38994e-10	-0.0912484	0.783816	2.82962	75.2613	54.4849	218.27	148.334
ENSMUSG00000000759	Tubgcp3	0.0773742	0.154961	-0.164184	0.587679	0.759601	49.8463	52.6684	38.9393	36.7301
ENSMUSG00000000776	Polr3d	0.0965347	0.196374	-0.0712666	0.812135	0.830846	18.5359	19.8934	15.7932	16.1386
ENSMUSG00000000782	Tcf7	0.0163582	0.84603	0.2518	0.408591	1.1195	13.6717	13.8597	15.8944	19.1749
ENSMUSG00000000787	Ddx3x	-0.0305095	0.519903	0.0207966	0.952684	0.763761	567.226	556.672	451.371	449.419
ENSMUSG00000000792	Slc5a5	0.0870811	0.660812	-0.170291	0.721825	1.48638	1.64175	1.73849	2.46781	2.31712
ENSMUSG00000000804	Usp32	0.118625	0.0364961	0.039607	0.895423	0.813334	41.3999	45.0299	34.6971	38.7983
ENSMUSG00000000805	Car4	0.898924	0.000651804	0.0954287	0.832512	1.40334	0.935707	1.74511	1.35537	2.68878
ENSMUSG00000000811	Txnrd3	0.263689	0.00482837	-0.0952321	0.755024	1.51494	9.99425	12.0504	15.5237	17.5386
ENSMUSG00000000823	Zfp512b	0.107954	0.0889908	-0.302015	0.320667	0.277486	29.5298	31.8685	8.44087	7.39248
ENSMUSG00000000826	Dnajc5	-0.268223	5.24391e-06	0.0410532	0.892596	0.327383	69.8959	58.1785	23.4971	20.1154
ENSMUSG00000000827	Tpd52l2	-0.103582	0.0413243	-0.0559526	0.863862	1.37293	84.9547	79.3186	122.003	109.572
ENSMUSG00000000838	Fmr1	0.00716413	0.889338	-0.255456	0.421463	0.945784	78.5886	79.2214	77.0967	65.1153
ENSMUSG00000000876	Pxmp4	-0.038762	0.699311	0.0184575	0.960002	1.61991	10.2521	10.048	17.3033	17.1523
ENSMUSG00000000881	Dlg3	0.101911	0.231037	-0.117969	0.696431	0.946416	15.2818	16.5306	14.889	14.8364
ENSMUSG00000000884	Gnb1l	-0.174521	0.0735384	-0.0608573	0.873794	1.2225	9.91504	8.80936	12.7648	10.8583
ENSMUSG00000000901	Mmp11	0.132393	0.00808484	-0.137908	0.683755	2.23211	102.239	112.381	234.7	234.455
ENSMUSG00000000902	Smarcb1	-0.167083	0.00123566	-0.100757	0.762795	2.23679	87.7225	78.3238	200.919	167.3
ENSMUSG00000000915	Hip1r	0.213791	0.0163868	-0.11847	0.705684	0.776459	11.0345	12.8319	8.81751	9.45344
ENSMUSG00000000916	Nsun5	0.185455	0.00418012	-0.198853	0.50827	1.63359	27.0638	30.7915	45.2183	44.8266
ENSMUSG00000000934	Top1mt	0.199903	0.0655775	-0.0831131	0.792132	1.68959	7.08761	8.14846	12.3216	13.3645
ENSMUSG00000000948	Gm38393	0.133361	0.00806246	0.00227233	0.996293	0.0404369	87.9959	96.7669	3.96707	4.40203
ENSMUSG00000000957	Mmp14	0.0714081	0.282248	0.0323837	0.9392	1.05114	26.2512	27.6229	29.0295	31.2347
ENSMUSG00000000958	Slc7a7	-0.030275	0.535186	0.00528157	0.987839	2.01132	187.641	184.666	385.286	380.561
ENSMUSG00000000959	Oxa1l	-0.103517	0.0557146	-0.0110556	0.972633	2.14177	54.4938	50.8366	119.919	111.019
ENSMUSG00000000976	Heatr6	0.0545414	0.401626	-0.161062	0.588094	0.84737	27.9313	29.0481	24.5421	22.8415
ENSMUSG00000001016	Ilf2	0.0448331	0.359653	-0.206976	0.544516	1.67958	156.506	161.886	269.461	241.479
ENSMUSG00000001017	Chtop	-0.0648368	0.186523	-0.208913	0.537888	1.42909	153.873	147.411	225.407	186.833
ENSMUSG00000001018	Snapin	0.624005	1.22585e-10	0.21952	0.466476	0.354871	21.8223	33.6857	7.94315	14.2839
ENSMUSG00000001025	S100a6	-0.287861	9.26309e-06	0.210015	0.504146	0.51735	86.7029	71.4933	46.2927	44.1278
ENSMUSG00000001034	Mapk7	0.11896	0.0801319	-0.105747	0.722128	0.823679	24.1622	26.2214	20.3289	20.5045
ENSMUSG00000001036	Epn2	0.189925	0.00208266	-0.0869959	0.770997	0.668148	35.2428	40.1921	24.1175	25.8929
ENSMUSG00000001039	B9d1	-0.16956	0.0101933	0.231158	0.48666	1.27775	30.643	27.2639	40.7811	42.5787
ENSMUSG00000001052	Sec24b	-0.0564172	0.468767	-0.149271	0.65518	1.01992	19.8713	19.152	21.0133	18.2746
ENSMUSG00000001053	N4bp3	-0.206649	0.000391647	-0.21542	0.47517	0.958878	45.5082	39.4458	44.6934	33.3756
ENSMUSG00000001054	Rmnd5b	-0.0597625	0.29764	0.00716545	0.981088	1.03718	42.4056	40.8143	45.5332	44.0402
ENSMUSG00000001056	Nhp2	0.0413503	0.401711	0.138182	0.730426	0.702912	136.791	141.276	103.411	117.522
ENSMUSG00000001062	Vps9d1	0.486833	2.77575e-05	0.237659	0.45913	0.545063	9.28236	13.0044	5.19925	8.60264
ENSMUSG00000001065	Zfp276	-0.133959	0.114048	-0.245602	0.445826	0.29753	16.7207	15.2859	5.14407	3.98174
ENSMUSG00000001076	C1ql4	0.713789	0.0209614	-0.368112	0.467535	2.02818	0.638422	1.05353	1.31968	1.66595
ENSMUSG00000001082	Mfsd10	0.215883	0.00100925	-0.036284	0.91401	2.07904	88.5792	103.427	189.255	215.485
ENSMUSG00000001089	Luzp1	0.0057478	0.907149	0.066839	0.837104	0.297151	140.137	141.045	43.3056	45.6598
ENSMUSG00000001098	Kctd10	0.506496	3.89211e-08	-0.108179	0.715659	1.02742	19.8564	28.311	20.8919	27.6358
ENSMUSG00000001100	Poldip2	0.19012	0.000194712	-0.0337685	0.920347	1.92338	102.834	117.624	203.796	227.707
ENSMUSG00000001105	Ift20	0.139251	0.0359518	-0.0233943	0.952733	0.537868	25.5555	28.1853	14.6757	15.9134
ENSMUSG00000001120	Pcbp3	0.301351	0.0147132	0.0550846	0.867161	1.49466	5.08364	6.29422	7.9441	10.2073
ENSMUSG00000001123	Lgals9	-0.210622	0.360688	-0.284918	0.483076	1.65489	1.64131	1.43281	2.79213	1.98443
ENSMUSG00000001127	Araf	0.140632	0.00654181	0.0152682	0.962957	1.42623	82.8691	91.5549	121.408	135.556
ENSMUSG00000001128	Cfp	0.0844238	0.629622	-0.507659	0.336719	0.642284	2.20693	2.33933	1.43183	1.05356
ENSMUSG00000001131	Timp1	-0.583265	1.05977e-10	0.0335156	0.9167	2.29353	57.2805	38.4162	135.173	92.7765
ENSMUSG00000001134	Uxt	0.0443922	0.504784	0.0913004	0.827932	0.949124	26.2211	27.1422	26.5051	29.2091
ENSMUSG00000001138	Cnnm3	0.255681	3.7002e-05	0.146783	0.637161	0.979688	54.7265	65.3847	55.5712	73.4942
ENSMUSG00000001143	Lman2l	-0.0218593	0.778001	-0.12652	0.672725	1.0828	17.5046	17.2572	19.4281	17.5362
ENSMUSG00000001150	Mcm3ap	-0.1315	0.00776926	0.136921	0.786971	0.70169	141.172	129.298	107.462	108.24
ENSMUSG00000001151	Pcnt	0.0172454	0.721792	0.369154	0.652436	0.230511	371.628	378.791	104.877	138.099
ENSMUSG00000001156	Mxd1	-0.0077837	0.94051	0.230022	0.545625	0.308667	7.85219	7.81927	2.48352	2.8932
ENSMUSG00000001157	Gmcl1	0.162074	0.00625629	0.240406	0.421942	0.661347	36.3534	40.8152	24.6883	32.7364
ENSMUSG00000001158	Snrnp27	-0.0245032	0.710751	0.20712	0.605443	0.885682	27.4383	27.0497	25.6023	29.1165
ENSMUSG00000001173	Ocrl	-0.13811	0.0659247	0.00820066	0.978157	0.899776	19.8425	18.0571	18.3286	16.7862
ENSMUSG00000001175	Calm1	-0.138907	0.00439793	0.101686	0.792371	1.30553	468.781	427.816	647.838	634.393
ENSMUSG00000001211	Agpat3	-0.017692	0.738597	0.157894	0.610719	0.840619	63.0903	62.5024	54.5741	60.3027
ENSMUSG00000001227	Sema6b	0.634627	0.000246587	0.0143637	0.968959	1.02906	2.5661	3.98702	2.71898	4.25986
ENSMUSG00000001228	Uhrf1	-0.371194	5.12292e-09	0.12801	0.743851	0.515643	301.017	233.649	162.312	137.687
ENSMUSG00000001229	Dpp9	-0.0113781	0.863989	-0.11511	0.703251	1.86432	29.1802	29.1108	55.7188	51.3242
ENSMUSG00000001240	Ramp2	0.543115	0.0210213	0.554165	0.244209	1.10366	1.01257	1.48063	1.16171	2.47838
ENSMUSG00000001247	Lsr	-0.463569	5.41002e-09	0.0713005	0.821913	2.45969	46.6188	33.8403	117.906	89.9262
ENSMUSG00000001248	Gramd1a	-0.138898	0.0128123	-0.0633012	0.841893	0.898493	81.4131	74.2096	75.4153	65.7896
ENSMUSG00000001249	Hpn	-0.226447	0.13714	0.00742132	0.987599	1.54927	3.65868	3.13071	5.90828	5.06
ENSMUSG00000001270	Ckb	0.0682595	0.171635	-0.121645	0.719786	2.2614	107.244	112.551	247.824	239.062
ENSMUSG00000001280	Sp1	-0.177944	0.000820056	0.255797	0.443967	0.294827	213.705	188.854	64.9421	68.5319
ENSMUSG00000001281	Itgb7	-0.360769	1.88019e-06	-0.127399	0.676428	1.82524	38.8741	30.2367	73.1314	52.0808
ENSMUSG00000001285	Myg1	0.00706644	0.904824	-0.190233	0.539492	2.18957	37.7201	37.9638	84.5505	74.5909
ENSMUSG00000001288	Rarg	0.0455096	0.370326	-0.111985	0.723399	0.764505	81.0209	83.639	63.3892	60.5498
ENSMUSG00000001289	Pfdn5	0.110308	0.0401349	0.273787	0.488789	1.0205	63.7717	69.2004	69.1573	90.712
ENSMUSG00000001300	Efnb2	0.404684	6.56089e-05	-0.0400369	0.900459	0.568755	10.4471	13.8033	6.09908	7.81977
ENSMUSG00000001305	Rrp15	0.100349	0.0541568	-0.00570067	0.989125	0.956617	61.8181	66.2989	63.7515	68.098
ENSMUSG00000001313	Rnd2	0.422574	0.000610146	-0.159176	0.721444	0.60173	8.68425	11.7623	5.56581	6.73842
ENSMUSG00000001323	Srr	-0.109494	0.636117	0.0250531	0.956565	0.745652	1.30083	1.21063	0.990699	0.94955
ENSMUSG00000001333	Sync	-0.49182	0.0188942	0.21891	0.614851	0.533412	2.17498	1.552	1.1898	0.99011
ENSMUSG00000001348	Acp5	0.162017	0.0225816	-0.114362	0.705831	2.77571	21.0604	23.6172	59.8787	62.0325
ENSMUSG00000001366	Fbxo9	0.059305	0.429891	0.0922791	0.761088	0.840455	18.5009	19.3766	16.3007	18.2077
ENSMUSG00000001376	Vps50	-0.219405	3.69846e-05	-0.00704194	0.983169	1.45597	114.13	98.1902	172.371	147.588
ENSMUSG00000001380	Hars	-0.123445	0.0156693	-0.103948	0.754233	2.19071	80.789	74.4981	180.725	155.073
ENSMUSG00000001383	Zmat2	-0.128734	0.0133415	-0.0120807	0.970194	1.64721	68.0109	62.6038	115.9	105.789
ENSMUSG00000001403	Ube2c	-0.185223	0.000439475	0.0129432	0.971967	1.5907	78.1134	68.9895	130.637	116.411
ENSMUSG00000001415	Smg5	-0.114704	0.0166772	-0.16013	0.639552	0.412792	312.628	289.042	132.155	109.345
ENSMUSG00000001416	Cct3	-0.0683645	0.153051	-0.0118298	0.973043	1.80335	338.356	324.216	627.764	596.628
ENSMUSG00000001418	Glmp	0.0106538	0.829572	0.0127646	0.970358	2.44564	131.77	132.479	332.398	337.147
ENSMUSG00000001419	Mef2d	-0.139876	0.130676	0.242482	0.441991	0.672196	12.0475	11.0078	8.3071	8.98228
ENSMUSG00000001420	Tmem79	-0.173498	0.00393833	0.00128013	0.996642	1.96169	38.0849	33.8607	76.9729	68.4809
ENSMUSG00000001424	Snd1	0.080199	0.0919961	0.222886	0.682363	0.745734	415.651	441.112	336.414	416.689
ENSMUSG00000001435	Col18a1	0.36608	6.64017e-08	0.181201	0.732839	0.831097	198.435	257.158	177.948	261.487
ENSMUSG00000001436	Slc19a1	0.247624	3.82162e-05	0.0669653	0.8334	1.89025	46.2194	54.9034	89.6344	111.519
ENSMUSG00000001440	Kpnb1	-0.098202	0.0384639	-0.0800937	0.819366	0.934145	561.202	524.459	540.396	477.75
ENSMUSG00000001441	Npepps	-0.0308978	0.557084	0.186834	0.597941	1.1347	62.8354	61.3029	73.3995	81.5291
ENSMUSG00000001445	Mrpl10	-0.0418436	0.419279	0.0606273	0.851435	1.57222	68.0773	66.4301	111.464	113.431
ENSMUSG00000001467	Cyp51	0.320184	2.02802e-07	0.0927449	0.820793	1.5505	314.125	394.766	513.193	687.768
ENSMUSG00000001472	Tcf25	0.0782814	0.117223	-0.299264	0.369484	1.58937	103.848	109.752	169.228	145.345
ENSMUSG00000001473	Tubb6	0.210138	0.000407474	-0.0310998	0.923392	2.27131	49.6348	57.7469	115.541	131.555
ENSMUSG00000001482	Def8	-0.119175	0.0501969	0.0829185	0.781371	0.621884	38.6632	35.7568	24.9497	24.4383
ENSMUSG00000001504	Irx2	-0.0839196	0.464621	-0.327881	0.325177	1.05995	6.60356	6.22054	7.21761	5.40327
ENSMUSG00000001507	Itga3	-0.204561	8.13864e-05	0.061638	0.898091	1.08128	174.384	152.167	200.314	182.428
ENSMUSG00000001517	Foxm1	-0.166437	0.00373133	-0.164835	0.581854	0.559994	43.9686	39.2421	25.268	20.1106
ENSMUSG00000001518	Itfg2	0.0387	0.612418	-0.369606	0.223315	0.618667	19.4754	20.0553	12.3658	9.85419
ENSMUSG00000001521	Tulp3	-0.0227451	0.753412	-0.0193947	0.948128	0.940493	21.2266	20.9645	20.4517	19.9242
ENSMUSG00000001524	Gtf2h4	-0.275984	0.000278541	-0.042998	0.891248	2.75234	38.461	31.8697	108.251	87.073
ENSMUSG00000001525	Tubb5	-0.252752	9.58041e-06	-0.0654511	0.852987	1.83009	857.057	726.071	1603.02	1297.8
ENSMUSG00000001542	Ell2	-0.514209	2.25605e-10	-0.0170287	0.955005	0.718879	57.3843	40.2381	42.2278	29.2635
ENSMUSG00000001552	Jup	0.0885821	0.0722935	0.0764934	0.819225	0.946384	135.849	144.83	132.883	149.391
ENSMUSG00000001555	Fkbp10	0.0587452	0.244785	0.0176454	0.957713	1.83076	86.051	89.5966	162.874	171.668
ENSMUSG00000001558	Klhl10	0.522823	0.012762	0.102682	0.798626	1.3345	1.41811	2.0436	1.96755	3.03712
ENSMUSG00000001569	Nom1	0.0662641	0.22788	-0.184695	0.546638	1.13658	47.9205	50.2352	56.6677	52.2743
ENSMUSG00000001576	Ergic1	-0.197281	0.000180652	0.13779	0.674016	0.70898	86.322	75.529	63.3868	60.9917
ENSMUSG00000001583	Tnk1	-0.119879	0.567415	-0.924918	0.0366866	0.975369	1.54973	1.42735	1.56483	0.752689
ENSMUSG00000001588	Acap1	-0.124369	0.209146	-0.309298	0.326012	1.25044	9.85845	9.0536	12.5208	9.28272
ENSMUSG00000001604	Tcea3	-0.127627	0.0226375	-0.102619	0.74125	1.68311	47.3177	43.4024	82.6631	70.6124
ENSMUSG00000001622	Csn3	0.585937	0.00152108	0.102634	0.771187	2.66485	2.28924	3.44474	6.23946	10.0852
ENSMUSG00000001627	Ifrd1	-0.0707682	0.148881	-0.197719	0.556283	0.961256	158.246	150.949	158.12	131.514
ENSMUSG00000001630	Stk38l	-0.0544546	0.402875	-0.0224248	0.940066	1.08645	28.9192	27.8889	32.2598	30.6383
ENSMUSG00000001632	Brpf1	0.0194747	0.704865	0.046064	0.880971	0.459959	71.3594	72.4931	34.1481	35.8294
ENSMUSG00000001642	Akr1b3	0.247138	9.23069e-06	-0.123426	0.711471	2.39077	72.8768	86.6165	177.718	193.912
ENSMUSG00000001655	Hoxc13	-0.282988	0.184785	-0.786357	0.0914481	0.719156	1.57934	1.2965	1.15685	0.53643
ENSMUSG00000001663	Gstt1	0.232051	0.359815	-0.407722	0.354537	2.99791	1.23053	1.43626	3.6801	3.24232
ENSMUSG00000001665	Gstt3	-1.09508	0.000408248	0.427337	0.349065	2.11813	1.53407	0.722614	3.40933	2.16808
ENSMUSG00000001666	Ddt	-0.0469371	0.625648	0.285521	0.57328	0.736255	10.0268	9.736	7.88996	9.31506
ENSMUSG00000001672	Marveld3	-0.139388	0.584934	-0.0997054	0.849931	2.19138	1.17316	1.0722	2.66215	2.2446
ENSMUSG00000001674	Ddx18	0.212394	9.11581e-05	0.0218647	0.948566	1.87934	109.021	126.373	212.703	250.331
ENSMUSG00000001687	Ubl3	-0.161684	0.00117147	0.0390369	0.904439	0.585133	123.388	110.46	75.1165	69.0946
ENSMUSG00000001700	Gramd3	0.314204	0.00485534	0.16866	0.608775	1.05912	6.62232	8.2527	7.32745	10.2442
ENSMUSG00000001707	Eef1e1	0.194778	0.00154098	0.195068	0.647107	1.11607	44.3845	51.2676	52.3993	69.2804
ENSMUSG00000001729	Akt1	-0.52068	1.09391e-08	-0.214793	0.472464	0.835421	40.9236	28.6428	35.1578	21.1873
ENSMUSG00000001739	Cldn15	0.225437	0.204961	0.500842	0.181441	1.37502	2.10238	2.45746	2.96131	4.87776
ENSMUSG00000001750	Tcirg1	0.214903	0.00527145	0.12544	0.795754	1.05839	17.412	20.2471	19.4327	24.6602
ENSMUSG00000001751	Naglu	-0.0653406	0.67037	0.0860184	0.853088	1.82723	3.47607	3.35462	6.66665	6.83696
ENSMUSG00000001755	Coasy	0.0405871	0.53509	-0.124551	0.681184	2.18414	27.5717	28.4277	61.65	58.3124
ENSMUSG00000001761	Smo	0.429871	3.67852e-09	0.293373	0.340263	0.48218	58.2542	78.5225	28.9967	47.8788
ENSMUSG00000001763	Tspan33	0.445157	0.000771927	0.205557	0.537008	1.26926	4.6194	6.3098	6.15308	9.67451
ENSMUSG00000001767	Crnkl1	-0.0631951	0.262232	0.0478205	0.902477	1.36936	45.14	43.3284	65.0929	64.6071
ENSMUSG00000001768	Rin2	-0.101232	0.395842	-0.184525	0.589212	0.881048	5.84156	5.45138	5.308	4.3584
ENSMUSG00000001774	Chordc1	-0.146174	0.00505444	-0.273239	0.391196	1.23912	74.3872	67.343	94.6985	70.948
ENSMUSG00000001783	Rtcb	-0.303903	7.50004e-07	-0.139839	0.675609	1.70182	111.967	91.2781	196.681	145.538
ENSMUSG00000001785	Pwp1	-0.0647997	0.207432	-0.0745781	0.819877	1.81453	74.6252	71.7382	138.819	126.735
ENSMUSG00000001786	Fbxo7	-0.0254146	0.697493	0.0179343	0.95243	1.59467	28.3939	27.9075	46.0804	45.8687
ENSMUSG00000001794	Capns1	-0.142417	0.00328973	-0.160673	0.642356	1.74561	213.61	193.656	381.727	309.591
ENSMUSG00000001802	Lrp3	1.14089	2.86772e-09	0.379053	0.298455	0.560901	2.96411	6.56497	1.70948	4.90557
ENSMUSG00000001827	Folr1	0.415257	7.37422e-10	-0.0365973	0.916579	2.84433	187.815	251.374	547.156	713.965
ENSMUSG00000001829	Clpb	0.056337	0.24091	0.0304549	0.930542	2.05777	263.351	274.234	560.604	596.233
ENSMUSG00000001833	2007-09-01	-0.0998285	0.0459399	-0.101672	0.762478	1.86367	109.572	102.417	210.839	183.67
ENSMUSG00000001844	Zdhhc4	0.0551709	0.306051	0.0192112	0.949173	0.33629	52.3789	54.508	18.119	19.098
ENSMUSG00000001847	Rac1	0.621163	3.59971e-13	0.254576	0.444538	1.31412	80.0014	123.538	109.203	201.162
ENSMUSG00000001855	Nup214	-0.110239	0.0430728	0.456409	0.435692	0.531042	52.866	49.0515	30.6382	39.0325
ENSMUSG00000001864	Aif1l	0.74182	1.1125e-05	0.0847535	0.825868	0.664243	3.12228	5.25063	2.17574	3.86663
ENSMUSG00000001870	Ltbp1	0.414652	1.36207e-05	0.180464	0.774468	0.667859	15.1019	20.1447	11.3463	17.1958
ENSMUSG00000001891	Ugp2	-0.136207	0.0255435	0.0549393	0.85689	1.70342	36.0775	32.8682	63.0212	59.6545
ENSMUSG00000001901	Kcnh6	0.702946	0.000562525	-0.0547599	0.900302	0.546108	1.68346	2.76065	0.958782	1.50829
ENSMUSG00000001909	Trmt1	-0.117574	0.0174597	-0.146863	0.663561	1.48776	137.47	126.886	209.541	174.687
ENSMUSG00000001910	Nacc1	-0.158356	0.00137822	-0.090235	0.784766	0.698615	142.702	128.379	102.204	86.3693
ENSMUSG00000001918	Slc1a5	-0.263963	2.08606e-06	-0.0370306	0.915781	1.9209	352.156	294.576	695.533	567.069
ENSMUSG00000001924	Uba1	-0.0410867	0.39571	0.10979	0.826118	0.792101	214.437	209.295	182.602	192.335
ENSMUSG00000001930	Vwf	0.613039	1.84721e-07	0.112238	0.717313	0.705745	10.791	16.3806	7.61759	12.5255
ENSMUSG00000001942	Siae	0.0851929	0.180227	0.156785	0.639537	1.02563	29.6855	31.5748	31.3886	37.2195
ENSMUSG00000001943	Vsig2	-0.385581	0.00101706	-0.0170356	0.958665	1.1718	7.65204	5.86247	9.14301	6.91102
ENSMUSG00000001946	Esam	-0.4059	2.97356e-06	0.0253291	0.947191	2.39009	26.3804	20.0322	64.6682	49.9515
ENSMUSG00000001948	Spa17	-0.277906	0.234866	0.154446	0.775228	1.44658	1.60463	1.31729	2.42274	2.20597
ENSMUSG00000001962	Fam50a	-0.0818537	0.247359	-0.099242	0.740721	2.00001	23.2784	22.0108	47.5502	41.981
ENSMUSG00000001964	Emd	-0.273802	4.14984e-05	-0.0448072	0.884885	2.00858	40.8754	33.9473	85.0054	68.4316
ENSMUSG00000001983	Taco1	-0.29601	0.00815558	-0.195958	0.532059	1.73291	8.99504	7.3432	15.9481	11.3565
ENSMUSG00000001985	Grik3	-0.225541	0.000124371	0.33872	0.340952	0.291525	101.239	86.9823	30.7801	33.4374
ENSMUSG00000001986	Gria3	0.05871	0.787487	0.0038212	0.994213	1.6097	2.32297	2.42723	3.86195	4.06401
ENSMUSG00000001995	Sipa1l2	0.0240829	0.658453	-0.0409424	0.896074	0.935183	50.5685	51.6125	49.6734	49.2905
ENSMUSG00000001998	Ap4e1	-0.0500241	0.406355	-0.0663964	0.869668	0.338665	36.3154	35.1454	13.1402	12.1673
ENSMUSG00000001999	Blvra	-0.150077	0.199815	-0.32399	0.299107	2.34297	7.80344	7.04006	18.7495	13.5201
ENSMUSG00000002006	Pdzd4	0.0613927	0.265215	0.0236969	0.937863	0.907987	47.6798	49.7686	44.2501	46.9612
ENSMUSG00000002010	Idh3g	0.229892	1.21863e-05	-0.0912894	0.793491	2.68653	190.058	223.295	524.75	578.72
ENSMUSG00000002012	Pnck	0.214979	0.215591	-0.0561764	0.879195	1.81725	2.13525	2.47979	3.99196	4.43477
ENSMUSG00000002014	Ssr4	0.0148815	0.76835	0.244533	0.509265	1.00907	85.4977	86.5032	90.7681	108.775
ENSMUSG00000002015	Bcap31	-0.359785	7.84439e-09	-0.0176723	0.959804	2.69038	300.65	234.982	831.959	642.332
ENSMUSG00000002017	Fam98a	0.106414	0.0786761	-0.291572	0.329181	0.865958	33.9331	36.5585	30.2509	26.6404
ENSMUSG00000002020	Ltbp2	0.194542	0.274519	-0.907691	0.0469936	0.442708	2.02528	2.32134	0.924044	0.557249
ENSMUSG00000002028	Kmt2a	-0.000454358	0.995804	0.520283	0.429006	0.15968	90.9041	91.3013	16.7618	24.1789
ENSMUSG00000002031	Ift46	-0.0757712	0.219457	-0.104974	0.729294	1.71729	34.1626	32.4934	60.9712	53.9206
ENSMUSG00000002032	Tmem25	0.717661	0.000152355	0.133692	0.719686	1.40598	1.99047	3.2969	2.91828	5.28539
ENSMUSG00000002043	Trappc6a	0.0512245	0.600571	0.0902257	0.845817	0.977817	10.2747	10.7085	10.5491	11.685
ENSMUSG00000002052	Supt6	0.0692669	0.158259	0.202945	0.754134	0.490124	147.994	155.691	81.9445	99.2504
ENSMUSG00000002055	Spag5	0.00444672	0.929898	0.00306261	0.995003	0.517855	85.717	86.2014	48.8637	49.2682
ENSMUSG00000002058	Unc119	0.224367	0.0164593	0.0706591	0.880448	0.912795	10.8762	12.7844	10.597	13.0723
ENSMUSG00000002059	Rab34	-0.11417	0.212451	-0.0232209	0.948543	1.45252	11.4975	10.6305	17.5449	15.953
ENSMUSG00000002064	Sdf2	0.0747702	0.14988	0.000711309	0.998298	2.46298	64.0051	67.5786	163.229	172.419
ENSMUSG00000002068	Ccne1	-1.16958	3.65429e-19	-0.180622	0.605015	2.47939	320.87	143.501	816.034	322.002
ENSMUSG00000002076	Hsf2bp	-0.185879	0.000985185	0.046268	0.883961	2.12245	48.1566	42.4496	105.148	95.7053
ENSMUSG00000002083	Bbc3	-0.133255	0.0792368	-0.0834416	0.798031	0.830831	19.2383	17.5987	16.6541	14.371
ENSMUSG00000002100	Mybpc3	-1.08668	0.000104038	0.768028	0.0608747	1.33789	2.03143	0.954304	2.78448	2.24044
ENSMUSG00000002102	Psmc3	-0.17347	0.000752072	-0.0994022	0.773825	2.2646	177.451	158.142	411.4	342.229
ENSMUSG00000002103	Acp2	-0.0537866	0.330162	-0.0549284	0.858963	1.37676	48.9996	47.2766	69.3038	64.3675
ENSMUSG00000002105	Slc39a13	0.0275199	0.788455	0.0805153	0.824918	0.70702	8.56027	8.73526	6.34591	6.81528
ENSMUSG00000002107	Celf2	0.0263329	0.861606	0.35998	0.349839	0.487047	3.26921	3.33986	1.64434	2.16255
ENSMUSG00000002109	Ddb2	0.134631	0.0987161	-0.22331	0.464985	0.50987	18.2816	20.1497	9.74561	9.21785
ENSMUSG00000002111	Spi1	-0.296424	0.0332555	-0.154677	0.668557	0.912322	4.27804	3.4856	4.00591	2.92315
ENSMUSG00000002129	Sf3a1	-0.00524184	0.916905	-0.137461	0.695178	0.782008	96.4815	96.0119	78.0222	70.5968
ENSMUSG00000002147	Stat6	-0.388458	6.18532e-06	0.158373	0.594329	1.21532	24.9073	19.0678	31.5	26.8961
ENSMUSG00000002190	Clgn	0.235439	0.00010001	0.106604	0.740239	1.42052	49.2024	57.9776	71.734	91.0258
ENSMUSG00000002204	Napsa	-0.227974	0.035016	-0.11081	0.811933	2.64504	8.48703	7.26419	23.2851	18.454
ENSMUSG00000002205	Vrk3	0.0229093	0.732988	-0.0544419	0.856526	1.89385	25.7753	26.2223	50.1196	49.0903
ENSMUSG00000002210	Smg9	-0.0999172	0.3067	-0.160331	0.612354	1.13443	9.57307	8.94902	11.1193	9.30361
ENSMUSG00000002221	Paxip1	0.12453	0.0183835	-0.0883919	0.775286	0.84119	61.1689	66.8313	52.8722	54.3438
ENSMUSG00000002222	Rmnd5a	-0.193777	0.000140134	0.0266302	0.934267	0.498386	121.61	106.514	62.1272	55.4296
ENSMUSG00000002227	Mov10	-0.0323055	0.557452	0.0326043	0.936551	1.03969	49.126	48.1184	53.8161	53.93
ENSMUSG00000002228	Ppm1j	0.0711875	0.248104	-0.193282	0.521459	1.45584	32.8086	34.4948	48.5033	44.5891
ENSMUSG00000002233	Rhoc	0.0994596	0.135823	0.104834	0.762307	1.72378	25.6736	27.5001	46.5053	53.5569
ENSMUSG00000002249	Tead3	0.47374	0.000763324	-0.260087	0.499579	0.409596	3.70634	5.15699	1.55896	1.81193
ENSMUSG00000002250	Ppard	-0.318529	0.00306368	-0.0130854	0.968565	0.571986	8.49889	6.82586	5.08813	4.02913
ENSMUSG00000002257	Def6	-0.120877	0.105797	-0.0115081	0.969347	1.77487	23.2012	21.4859	41.8613	38.4363
ENSMUSG00000002265	Peg3	-0.404374	1.32215e-06	0.480818	0.598864	0.24538	34.9943	26.6519	10.8678	11.5859
ENSMUSG00000002274	Metrn	0.0958878	0.113731	0.0796074	0.789563	0.418133	33.8672	36.2725	14.7346	16.6489
ENSMUSG00000002279	Lmf1	0.200819	0.00162104	0.00423208	0.98905	2.15037	29.6312	34.0939	65.2015	75.245
ENSMUSG00000002280	Narfl	-0.117141	0.0920727	-0.195096	0.51338	1.56083	24.6877	22.8081	39.3176	31.7304
ENSMUSG00000002289	Angptl4	-0.0658473	0.383509	0.0887313	0.766577	1.6364	23.222	22.2099	38.935	39.6036
ENSMUSG00000002297	Dbf4	-0.138838	0.00397358	-0.0614833	0.858025	1.01377	247.163	224.849	257.788	224.732
ENSMUSG00000002307	Daxx	-0.00991767	0.847483	-0.169786	0.597971	1.46241	70.186	69.8947	105.022	92.972
ENSMUSG00000002308	Cd320	0.22253	4.88227e-05	0.0205774	0.955331	2.03192	86.1616	100.698	184.057	218.182
ENSMUSG00000002319	Ipo4	0.114803	0.0665878	0.0669908	0.823347	1.18265	30.7194	33.3253	37.3503	42.4562
ENSMUSG00000002320	Tm9sf1	-0.1967	0.00130541	0.136331	0.67034	1.94235	55.221	48.4571	110.092	106.176
ENSMUSG00000002324	Rec8	1.11084	3.42476e-08	0.284048	0.422637	1.50439	2.27549	4.91657	3.50881	9.23382
ENSMUSG00000002325	Irf9	0.062183	0.542217	0.018406	0.957155	0.367846	8.12533	8.48752	3.09172	3.26564
ENSMUSG00000002326	Gmpr2	-0.166557	0.10013	0.0812674	0.793669	1.624	9.06873	8.10346	15.0823	14.2673
ENSMUSG00000002329	Mdp1	-0.10158	0.204534	0.112027	0.712297	0.768328	16.426	15.3452	13.006	13.1174
ENSMUSG00000002332	Dhrs1	-0.057802	0.553177	-0.020375	0.946562	2.47222	9.49901	9.15959	24.1454	22.9537
ENSMUSG00000002341	Ncan	0.791698	7.29747e-05	0.140702	0.714245	0.869773	1.99059	3.44226	1.75371	3.34777
ENSMUSG00000002342	Tmem161a	0.253124	1.15641e-05	-0.0312064	0.922011	1.60464	53.4891	63.892	88.2756	103.181
ENSMUSG00000002343	Armc6	0.187286	0.0150244	-0.185	0.534609	1.73994	18.7391	21.3881	33.2785	33.4167
ENSMUSG00000002345	Borcs8	-0.123059	0.114916	-0.0976208	0.751957	0.47094	17.7356	16.3216	8.83117	7.58241
ENSMUSG00000002346	Slc25a42	-0.202501	0.178136	0.204439	0.617344	0.339811	3.4575	3.00492	1.20072	1.18809
ENSMUSG00000002365	Snx9	-0.0267519	0.7471	-0.0416729	0.889762	1.32578	14.5239	14.3029	19.9965	19.1349
ENSMUSG00000002372	Ranbp3	0.217723	0.000194608	-0.111076	0.744792	1.48539	152.328	177.55	233.649	252.147
ENSMUSG00000002379	Ndufa11	0.0347159	0.485734	0.186937	0.695993	1.27048	114.415	117.454	157.842	184.429
ENSMUSG00000002384	Bmp8b	0.635795	0.01166	-0.0968444	0.838868	1.4053	1.05758	1.64733	1.50627	2.18655
ENSMUSG00000002393	Nr2f6	-0.0531325	0.352296	-0.0758219	0.800275	0.612294	42.9545	41.5367	27.4372	25.1679
ENSMUSG00000002395	Use1	0.00549567	0.929477	-0.0322362	0.931525	1.034	32.6305	32.7903	35.528	34.9033
ENSMUSG00000002396	Ocel1	-0.110561	0.230216	0.0726754	0.871446	0.483372	11.2635	10.4938	5.74041	5.61778
ENSMUSG00000002409	Dyrk1b	0.39118	0.00102103	-0.0394206	0.918759	0.749319	5.63169	7.39348	4.45866	5.67905
ENSMUSG00000002413	Braf	0.176631	0.000807075	-0.102143	0.740299	0.280946	75.8354	85.9439	22.2093	23.4644
ENSMUSG00000002416	Ndufb2	0.0594008	0.468026	0.12601	0.786278	0.685375	14.5854	15.2129	10.7116	12.17
ENSMUSG00000002428	Hltf	-0.192455	0.00060894	-0.00786826	0.986548	0.56183	56.5647	49.5422	34.2779	29.8837
ENSMUSG00000002455	Prpf6	-0.15781	0.00325211	0.046132	0.914281	1.06613	80.8404	72.7876	92.0578	85.601
ENSMUSG00000002458	Rgs19	-0.0251247	0.775461	0.234487	0.570844	0.891563	12.3657	12.1981	11.8454	13.7349
ENSMUSG00000002459	Rgs20	-1.12613	7.47417e-07	-0.138425	0.720548	1.27063	3.47364	1.58903	4.5083	1.8697
ENSMUSG00000002475	Abhd3	0.261987	0.00280861	0.0213608	0.94335	2.34839	16.3149	19.6356	39.3638	48.0717
ENSMUSG00000002477	Snrpd1	-0.0992924	0.0488283	0.159704	0.71379	1.25981	93.8405	88.1829	126.079	132.336
ENSMUSG00000002486	Tchp	0.149543	0.0902085	-0.185227	0.574467	0.349439	11.5674	12.8275	4.1874	4.09142
ENSMUSG00000002489	Tiam1	-0.0628501	0.319937	-0.0611496	0.837225	0.721265	31.7052	30.3991	23.598	21.7003
ENSMUSG00000002496	Tsc2	0.0489024	0.339765	-0.00323049	0.992387	0.994224	73.2113	75.824	75.9438	78.4921
ENSMUSG00000002500	Rpl3l	0.478822	0.0460492	0.140472	0.769598	0.962019	1.10287	1.53676	1.06151	1.6315
ENSMUSG00000002504	Slc9a3r2	0.156701	0.0452472	0.168219	0.648625	0.882248	17.542	19.6763	16.3287	20.5686
ENSMUSG00000002524	Puf60	-0.000262279	0.995808	-0.169061	0.615299	1.78994	111.226	111.503	203.467	181.426
ENSMUSG00000002546	Golga2	0.0306773	0.554102	0.0828269	0.823299	0.811473	65.9413	67.493	56.653	61.4241
ENSMUSG00000002550	Uck1	0.140636	0.0384368	0.0585906	0.861577	0.892908	23.9882	26.4523	22.0794	25.3483
ENSMUSG00000002580	Mien1	-0.0641328	0.370467	0.194097	0.522008	0.434278	22.2199	21.3397	9.93766	10.9138
ENSMUSG00000002602	Axl	0.49775	0.0326617	-0.203468	0.623844	1.705	1.10749	1.56553	1.91858	2.33909
ENSMUSG00000002603	Tgfb1	-0.176071	0.167055	0.212542	0.519438	1.88711	5.06012	4.49092	9.89147	10.1645
ENSMUSG00000002608	Ccdc97	0.23389	0.0276706	-0.155996	0.621524	0.762454	10.527	12.4099	8.20724	8.67893
ENSMUSG00000002617	Zfp40	0.0404827	0.685141	-0.0129059	0.967617	0.933478	9.3207	9.62336	9.07708	9.30308
ENSMUSG00000002625	Akap8l	-0.00627134	0.923662	-0.276179	0.357131	0.9634	28.025	27.9203	27.9966	23.0529
ENSMUSG00000002635	Pdcd2l	0.0129006	0.834914	0.0110659	0.971343	2.17946	32.8272	33.3295	73.7919	75.4972
ENSMUSG00000002658	Gtf2f1	-0.0530712	0.316554	-0.0617945	0.845267	1.48081	59.2098	57.167	90.1872	83.4362
ENSMUSG00000002660	Clpp	0.0756422	0.1559	-0.109834	0.734585	2.20765	55.1795	58.1665	124.943	122.053
ENSMUSG00000002661	Alkbh7	-0.265994	0.00798755	-0.0998978	0.763839	2.46783	10.3205	8.63077	26.5872	20.7347
ENSMUSG00000002668	Dennd1c	-0.439584	0.0375072	0.255355	0.535759	0.914449	1.95559	1.44372	1.85428	1.62816
ENSMUSG00000002679	Med6	-0.471773	6.37362e-10	-0.337864	0.285633	1.64206	65.5518	47.3109	110.405	63.0512
ENSMUSG00000002688	Prkd1	0.490056	1.29764e-05	-0.0633529	0.846742	1.65298	7.92987	11.1367	13.5889	18.2803
ENSMUSG00000002718	Cse1l	0.00970816	0.839998	-0.0146834	0.973633	1.09206	257.897	260.574	298.736	298.802
ENSMUSG00000002728	Naa20	-0.0314171	0.553273	0.0759245	0.815969	0.78384	58.5368	57.3668	48.1158	49.6964
ENSMUSG00000002731	Prkra	-0.116604	0.288792	0.0473202	0.878186	2.07441	8.32387	7.7391	17.675	16.9771
ENSMUSG00000002732	Fkbp7	0.386358	0.00568487	0.0146901	0.963918	2.64466	5.60172	7.29185	14.9725	19.6696
ENSMUSG00000002733	Plekha3	0.015184	0.808778	-0.0105976	0.971737	0.414205	31.5274	31.9379	13.4439	13.5229
ENSMUSG00000002741	Ykt6	-0.0419349	0.409365	0.0258315	0.934042	0.539871	82.3002	80.1619	46.048	45.6485
ENSMUSG00000002748	Baz1b	-0.00215308	0.964273	0.0470467	0.929002	0.182145	258.803	259.13	52.3729	54.1983
ENSMUSG00000002763	Pex6	0.315616	0.000192821	-0.0221031	0.940784	1.6117	18.5552	23.0932	30.4234	37.2996
ENSMUSG00000002767	Mrpl2	0.0820827	0.0990233	0.0714324	0.834901	2.14622	115.326	122.311	258.597	288.168
ENSMUSG00000002768	Mea1	-0.0908238	0.13979	0.112811	0.779337	0.711346	34.6506	32.6496	26.0776	26.557
ENSMUSG00000002769	Gnmt	0.230909	0.263168	0.311402	0.436489	1.70849	1.42995	1.6803	2.4872	3.63352
ENSMUSG00000002778	Kdelr1	-0.00721481	0.886832	0.0555521	0.86745	1.97338	83.5109	83.3846	169.278	175.648
ENSMUSG00000002781	Tmem143	0.140879	0.0460917	-0.0387479	0.896831	1.71621	21.5943	23.8411	38.1042	40.9494
ENSMUSG00000002797	Ggct	0.00685661	0.948009	0.0656859	0.848148	1.27227	7.6587	7.70993	10.1545	10.6917
ENSMUSG00000002799	Jag2	0.312774	1.85933e-05	0.18504	0.566675	0.959453	32.4769	40.4129	32.2313	45.6038
ENSMUSG00000002803	Btbd6	0.246054	0.00177017	0.112578	0.704615	1.04669	20.827	24.8165	22.5263	29.0113
ENSMUSG00000002804	Nudt14	0.165208	0.0659458	0.0131516	0.978699	1.7481	11.3538	12.7913	21.3722	24.2813
ENSMUSG00000002808	Epdr1	-0.11465	0.0770902	0.0523896	0.862757	1.75918	30.0126	27.7896	54.7545	52.565
ENSMUSG00000002812	Flii	0.125589	0.0316005	-0.0547323	0.893769	0.886512	37.5748	41.028	35.4202	37.2525
ENSMUSG00000002814	Top3a	-0.0784749	0.190199	-0.0354194	0.90599	0.941335	37.2869	35.3628	36.574	33.8566
ENSMUSG00000002820	Atg4d	-0.0838243	0.206759	0.137191	0.647786	0.646004	27.6095	26.1192	18.7024	19.4458
ENSMUSG00000002825	Qtrt1	0.0509737	0.434464	-0.145161	0.630145	1.81415	27.7178	28.7987	51.6699	48.553
ENSMUSG00000002833	Hdgfrp2	-0.0167382	0.74304	-0.0996459	0.755344	1.07406	77.4799	76.6445	85.3082	78.7598
ENSMUSG00000002835	Chaf1a	-0.141636	0.0053472	-0.0860068	0.785923	0.800991	84.5512	76.7062	69.8605	59.719
ENSMUSG00000002844	Adprh	-0.107858	0.0290117	0.0301945	0.930155	2.5982	139.797	129.862	372.469	353.317
ENSMUSG00000002845	Tmem39a	-0.00266731	0.956401	0.0340039	0.921131	1.68025	170.833	170.766	294.017	300.907
ENSMUSG00000002846	Timmdc1	0.0773698	0.166721	0.0264935	0.931435	1.34629	44.1558	46.6579	61.7468	66.4458
ENSMUSG00000002847	Pla1a	-0.232649	0.00174201	0.00839369	0.97767	2.09137	25.4624	21.655	54.5497	46.6677
ENSMUSG00000002870	Mcm2	-0.0935113	0.0521556	-0.00381567	0.992255	1.18188	255.648	240.973	317.338	298.345
ENSMUSG00000002871	Tpra1	0.283746	0.000538231	0.097877	0.743032	1.60323	18.7134	22.8495	31.1385	40.6694
ENSMUSG00000002881	Nab1	-0.137989	0.0593585	0.236883	0.436659	0.428996	21.4066	19.4652	9.46756	10.1519
ENSMUSG00000002885	Adgre5	0.081183	0.119999	0.116745	0.762733	1.17392	176.549	188.127	215.94	249.509
ENSMUSG00000002897	Il17ra	0.255163	0.000534823	-0.0142342	0.96814	1.1621	25.9314	31.037	31.8453	37.7446
ENSMUSG00000002900	Lamb1	-0.463806	1.1913e-09	0.370805	0.507262	0.314634	189.913	138.591	65.3762	61.7073
ENSMUSG00000002908	Kcnn1	0.678966	0.000226073	0.210317	0.671411	0.714736	2.45381	3.92103	1.80431	3.32412
ENSMUSG00000002910	Arrdc2	0.158501	0.144026	-0.36142	0.318199	0.333186	6.71478	7.49298	2.28574	1.98794
ENSMUSG00000002948	Map2k7	-0.191515	0.00142042	-0.10102	0.73515	0.595301	39.9032	34.9961	24.4471	19.989
ENSMUSG00000002949	Timm44	0.0203397	0.685807	-0.0349425	0.917208	2.15731	92.7631	94.2403	206.252	204.527
ENSMUSG00000002957	Ap2a2	-0.0521744	0.290721	-0.0943334	0.778263	1.11203	137.879	133.441	157.178	142.496
ENSMUSG00000002963	Pnkp	0.0552196	0.513752	-0.147303	0.625507	1.38434	13.3412	13.8883	18.9656	17.8199
ENSMUSG00000002968	Med25	0.152079	0.00328675	-0.151701	0.643191	2.05876	64.6337	72.0142	136.778	137.178
ENSMUSG00000002980	Bcam	0.302469	1.88007e-07	-0.0679469	0.847441	2.49541	568.753	703.52	1459.84	1722.67
ENSMUSG00000002981	Clptm1	0.131526	0.00600222	-0.0280264	0.936226	2.00903	305.037	334.94	631.571	680.144
ENSMUSG00000002983	Relb	-0.0209412	0.841514	-0.102191	0.751531	1.12398	7.79946	7.70674	9.01116	8.28884
ENSMUSG00000002984	Tomm40	0.0244869	0.615072	0.0149902	0.965343	1.81416	177.057	180.532	332.328	342.387
ENSMUSG00000002985	Apoe	-0.161126	0.000974852	-0.0761953	0.833095	2.85021	735.412	656.651	2176.7	1843.6
ENSMUSG00000002996	Hbp1	-0.344575	3.53537e-08	-0.243751	0.452182	1.47235	84.8995	67.0036	128.238	85.481
ENSMUSG00000002997	Prkar2b	0.478592	3.07421e-07	-0.121685	0.682292	1.45758	17.1359	24.0289	25.5372	32.9224
ENSMUSG00000003031	Cdkn1b	-0.175037	0.000984323	-0.114711	0.707569	0.766294	60.9038	54.0033	47.7819	39.1307
ENSMUSG00000003032	Klf4	-0.139602	0.00534596	-0.0119454	0.971577	1.0517	145.999	132.654	157.214	141.658
ENSMUSG00000003033	Ap1m1	-0.137002	0.0665036	-0.181061	0.544402	1.94599	20.7552	18.9133	41.4486	33.3131
ENSMUSG00000003037	Rab8a	-0.0703371	0.176723	0.016545	0.958539	1.31093	65.7267	62.8101	89.4865	86.4839
ENSMUSG00000003038	Hmgn2	-0.246038	4.47177e-05	-0.0977955	0.799175	0.331741	53.81	45.5555	19.1363	15.1291
ENSMUSG00000003039	Fam32a	0.0448662	0.402446	0.002099	0.994817	0.443558	54.1333	56.1162	25.014	25.9637
ENSMUSG00000003051	Elf3	0.220157	0.0809839	-0.117827	0.723351	1.65781	4.60895	5.40032	7.86302	8.48359
ENSMUSG00000003062	Stard3nl	0.00505101	0.919722	0.210341	0.516417	0.750728	99.5585	100.042	77.0663	89.5868
ENSMUSG00000003068	Stk11	-0.0591331	0.256532	-0.126106	0.677856	0.381944	64.8584	62.3758	25.722	22.6607
ENSMUSG00000003070	Efna2	0.474734	0.00265256	0.316076	0.336821	0.534231	7.65527	10.6113	4.17399	7.19136
ENSMUSG00000003072	Atp5d	-0.118298	0.0281227	0.108995	0.799982	1.79515	107.291	99.4596	205.501	205.435
ENSMUSG00000003099	Ppp5c	0.0376323	0.466555	-0.110656	0.734647	1.90534	67.7652	69.5485	132.73	126.171
ENSMUSG00000003119	Cdk12	0.110132	0.0244937	-0.0196424	0.952663	0.448854	152.598	164.906	70.7451	75.4298
ENSMUSG00000003123	Lipe	-0.188409	0.100154	-0.00645123	0.984642	0.837554	6.64371	5.84487	5.74026	5.03894
ENSMUSG00000003131	Pafah1b2	-0.275989	4.3124e-06	-0.123751	0.687394	0.832231	64.8922	53.7017	55.4671	42.1302
ENSMUSG00000003134	Tbc1d8	-0.200378	0.00838857	-0.212915	0.474897	1.33313	20.2398	17.6638	27.6654	20.8254
ENSMUSG00000003135	Cnot11	-0.013477	0.806342	-0.148373	0.637536	1.85994	49.2058	48.8001	93.4738	83.649
ENSMUSG00000003153	Slc2a3	0.211687	0.000126158	0.0459513	0.896858	1.17465	1411.72	1642.45	1713.94	2058.62
ENSMUSG00000003154	Foxj2	-0.278632	0.0405667	0.253083	0.47538	0.789777	4.77588	3.9346	3.85471	3.78457
ENSMUSG00000003161	Sri	-0.119348	0.101693	0.0962575	0.746562	1.47245	21.8448	20.1353	33.2475	32.7475
ENSMUSG00000003166	Dgcr2	0.0414325	0.407525	0.217346	0.504361	0.75117	103.25	106.482	79.7115	95.5584
ENSMUSG00000003184	Irf3	0.0587135	0.435411	-0.328921	0.269201	1.83701	18.3888	19.2195	34.6036	28.7958
ENSMUSG00000003190	Bcl2l12	0.254333	0.00718806	0.0836538	0.84686	0.932237	9.36719	11.2129	9.25454	11.7219
ENSMUSG00000003198	Zfp959	0.0893123	0.312698	-0.0282414	0.927389	0.897146	11.7259	12.4925	10.8381	11.3228
ENSMUSG00000003199	Mpnd	-0.13052	0.0471125	-0.0580849	0.869151	1.12957	28.9367	26.5403	34.5837	30.4603
ENSMUSG00000003200	Sh3gl1	0.109141	0.0560081	-0.143207	0.644582	1.53747	46.6792	50.381	73.2928	71.6319
ENSMUSG00000003208	Ccdc94	-0.277595	0.00442118	-0.293353	0.342229	1.62777	10.6352	8.78353	17.8645	12.032
ENSMUSG00000003226	Ranbp2	-0.0083159	0.872028	0.600517	0.472503	0.222028	536.212	538.614	142.967	217.781
ENSMUSG00000003228	Grk5	0.0884021	0.577045	-0.145019	0.704439	0.744613	2.91648	3.10787	2.22313	2.13706
ENSMUSG00000003233	Dvl3	0.0257877	0.825194	-0.343013	0.300784	1.35987	5.90071	6.01576	8.2199	6.60187
ENSMUSG00000003234	Abcf3	-0.123895	0.0434674	0.0318983	0.915293	1.06125	35.2832	32.4895	38.6441	36.3932
ENSMUSG00000003235	Eif2b5	-0.0928415	0.0603413	-0.0660618	0.846617	2.08243	137.696	129.46	293.971	264.025
ENSMUSG00000003269	Cyth2	0.0217752	0.687489	-0.0396953	0.899088	1.46224	51.9708	52.946	78.8432	78.1374
ENSMUSG00000003282	Plag1	-0.349371	5.93541e-05	-0.19514	0.631032	0.178985	26.9493	21.2512	5.11739	3.53313
ENSMUSG00000003283	Hck	0.359385	0.000120466	-0.100448	0.740745	2.4303	23.4546	29.9832	58.0308	69.1997
ENSMUSG00000003299	Mrpl4	0.333896	9.39683e-08	-0.0709838	0.828573	2.20504	57.1379	72.1523	130.149	156.446
ENSMUSG00000003308	Keap1	-0.373067	2.88006e-06	-0.186519	0.530281	0.993016	28.507	22.0386	28.9904	19.6913
ENSMUSG00000003309	Ap1m2	-1.0536	4.5688e-08	0.0381156	0.910057	1.80705	5.31578	2.56626	9.74426	4.82822
ENSMUSG00000003316	Glg1	-0.00983195	0.838034	0.25868	0.659572	0.417325	261.167	260.655	118.506	141.521
ENSMUSG00000003344	Btbd2	0.0986539	0.175992	-0.194517	0.514227	1.73661	19.9438	21.4109	36.1458	33.9025
ENSMUSG00000003345	Csnk1g2	-0.0678557	0.175514	-0.162482	0.607964	0.422489	103.868	99.2608	45.4095	38.776
ENSMUSG00000003346	Abhd17a	0.129558	0.015123	-0.0383551	0.899164	0.477919	53.7411	58.989	26.8351	28.6798
ENSMUSG00000003348	Mob3a	0.197293	0.00848356	-0.0999007	0.739732	0.740269	18.2086	20.9763	13.9046	14.9363
ENSMUSG00000003352	Cacnb3	0.430781	2.8658e-06	0.080604	0.843383	0.580734	14.9658	20.2913	9.24925	13.2548
ENSMUSG00000003355	Fkbp11	0.525309	2.89511e-07	0.156511	0.604146	2.50543	15.4001	22.1638	40.2412	64.5554
ENSMUSG00000003360	Ddx23	-0.131671	0.00872117	-0.139667	0.674802	1.66689	101.969	93.3279	174.228	144.754
ENSMUSG00000003363	Pld3	0.228869	3.0766e-05	-0.0351655	0.917968	2.56868	104.449	122.706	276.868	317.429
ENSMUSG00000003378	Grik5	0.342069	0.0400274	0.38549	0.360411	0.511363	2.4163	3.05681	1.27832	2.0952
ENSMUSG00000003379	Cd79a	0.17775	0.458525	0.113861	0.824322	2.33079	1.03045	1.16861	2.50373	3.02712
ENSMUSG00000003380	Rabac1	0.111869	0.0284626	0.0846043	0.841081	1.79073	74.3398	80.3465	141.457	162.096
ENSMUSG00000003382	Etv3	0.103211	0.103667	0.0743962	0.802705	0.498444	29.5906	31.8229	15.2728	17.3058
ENSMUSG00000003402	Prkcsh	0.038509	0.42175	0.0297772	0.932161	1.90846	295.859	305.232	587.684	618.952
ENSMUSG00000003411	Rab3b	1.09531	0.000107427	0.177779	0.726983	2.22641	0.728307	1.56588	1.62889	3.96545
ENSMUSG00000003418	St8sia6	0.0889995	0.129428	0.0926795	0.7594	1.18659	37.7623	40.2757	45.9414	52.2507
ENSMUSG00000003420	Fcgrt	0.609362	2.3713e-09	-0.186067	0.536775	2.55789	16.5028	25.2816	43.9291	59.1323
ENSMUSG00000003421	Nosip	0.0864027	0.160367	-0.135528	0.658769	2.12627	32.609	34.6838	71.1752	68.9223
ENSMUSG00000003423	Pih1d1	-0.170232	0.0037227	-0.0742429	0.814217	1.73072	40.9933	36.5279	74.4798	63.0314
ENSMUSG00000003429	Rps11	-0.0396674	0.402355	0.184079	0.67283	1.2083	638.629	622.634	825.065	913.857
ENSMUSG00000003435	Supt5	-0.0892983	0.0723111	-0.132977	0.688626	1.01417	126.863	119.353	132.293	113.507
ENSMUSG00000003436	Dll3	0.680598	0.00729187	-0.46071	0.312562	1.56538	1.15962	1.86881	1.88187	2.18684
ENSMUSG00000003437	Paf1	0.194352	0.000251529	-0.185442	0.552745	1.04605	59.5348	68.1717	64.777	65.2414
ENSMUSG00000003438	Timm50	0.0225673	0.65305	0.0184198	0.956655	2.52309	95.4284	97.0698	247.293	254.773
ENSMUSG00000003444	Med29	0.0874964	0.267201	0.090975	0.845233	1.28862	16.1476	17.2945	22.5108	25.6656
ENSMUSG00000003452	Bicd1	-0.25428	0.00203402	-0.00324989	0.991863	0.479967	19.9104	16.7893	9.88838	8.32669
ENSMUSG00000003458	Ncstn	0.334557	3.64935e-07	0.0637418	0.847882	2.05363	68.8023	86.9808	146.284	193.296
ENSMUSG00000003464	Pex19	0.0545179	0.36771	-0.0359377	0.905149	1.28485	34.598	36.0113	45.7269	46.4206
ENSMUSG00000003469	Phyhip	0.562329	0.0190763	-0.3313	0.457319	0.87015	1.13861	1.67636	1.00289	1.18823
ENSMUSG00000003476	Crhr2	0.33871	0.159124	-0.0346822	0.952307	0.638786	1.16041	1.47468	0.779218	0.946311
ENSMUSG00000003500	Impdh1	0.336528	1.22728e-05	0.108765	0.716292	1.41362	22.8682	29.0459	33.1235	45.3666
ENSMUSG00000003518	Dusp3	0.690121	5.84231e-09	0.168968	0.599588	0.302802	11.4097	18.421	3.55275	6.43808
ENSMUSG00000003526	Prodh	0.364285	7.46999e-08	-0.0345805	0.916472	1.73023	71.3862	91.7849	126.713	159.07
ENSMUSG00000003527	Dgcr14	0.0372595	0.604885	-0.211415	0.476582	1.33505	21.1227	21.7067	28.9509	25.701
ENSMUSG00000003528	Slc25a1	0.341017	1.83791e-06	0.178937	0.58268	1.55725	30.2434	38.3532	49.0054	70.3404
ENSMUSG00000003531	Dgcr6	0.10013	0.240762	0.0412847	0.897849	0.451684	12.8237	13.7874	6.03047	6.66654
ENSMUSG00000003534	Ddr1	0.0774852	0.281759	-0.140723	0.63877	2.13303	20.9641	22.1807	45.8792	44.024
ENSMUSG00000003541	Ier3	-0.0180995	0.848856	0.191889	0.605577	1.34953	10.0534	9.93466	14.1116	15.8974
ENSMUSG00000003545	Fosb	0.192972	0.20496	-0.198637	0.7252	0.870832	3.0169	3.42822	2.69394	2.64085
ENSMUSG00000003546	Klc4	0.254819	0.00214487	-0.327468	0.270646	1.71385	17.247	20.6127	30.2823	28.8414
ENSMUSG00000003549	Ercc1	-0.118553	0.11207	-0.18868	0.527629	1.99765	20.0759	18.5596	41.4115	33.5994
ENSMUSG00000003559	As3mt	0.0610564	0.379591	-0.0822955	0.783148	1.67098	23.1848	24.3211	39.8932	39.529
ENSMUSG00000003573	Homer3	-0.0847413	0.35202	-0.00119003	0.996957	0.58002	11.5618	10.9101	6.97043	6.56242
ENSMUSG00000003575	Crtc1	0.0405244	0.710907	0.194243	0.580327	0.305266	7.76048	8.01503	2.42679	2.87351
ENSMUSG00000003581	Rnf215	0.418264	4.25504e-05	-0.103635	0.732761	1.63354	9.82513	13.1706	16.4251	20.4715
ENSMUSG00000003585	Sec14l2	-0.25471	0.146538	-0.427336	0.273824	1.11064	2.52619	2.1215	2.85171	1.78131
ENSMUSG00000003604	Aven	-0.265449	0.00100684	0.0571218	0.865682	1.69915	21.9638	18.3848	39.0983	34.0346
ENSMUSG00000003623	Crot	0.113662	0.0829934	-0.164195	0.583274	1.43857	26.7075	29.0076	39.8369	38.6269
ENSMUSG00000003644	Rps6ka1	-0.20959	0.000118869	-0.098332	0.769341	2.10021	99.7264	86.4988	214.381	173.695
ENSMUSG00000003657	Calb2	0.469003	0.0231588	0.209947	0.708292	1.54066	1.45008	2.00536	2.38579	3.82268
ENSMUSG00000003660	Snrnp200	-0.1206	0.0122493	0.511556	0.337207	0.194415	256.074	236.065	53.7527	70.6623
ENSMUSG00000003662	Ciao1	-0.0756152	0.244692	0.0011407	0.996988	1.98414	31.5107	30.048	64.0575	61.1369
ENSMUSG00000003680	Taf6l	0.0807899	0.124625	-0.0787527	0.80302	1.35863	58.322	61.7837	81.3674	81.6114
ENSMUSG00000003721	Insig2	-0.131751	0.0191035	0.125478	0.676872	0.693379	46.6247	42.6945	33.206	33.1587
ENSMUSG00000003731	Kpna6	0.0981709	0.0595274	-0.183375	0.553652	0.860051	61.8523	66.4759	54.6218	51.7083
ENSMUSG00000003746	Man1a	0.0458244	0.53641	-0.0242782	0.948269	1.63485	19.4278	20.1452	33.1064	33.7633
ENSMUSG00000003752	Itpkc	-0.0620574	0.409354	-0.19916	0.505077	1.09486	19.2609	18.5	21.5517	18.0265
ENSMUSG00000003762	Adck4	0.126822	0.130581	-0.282716	0.344388	2.23326	13.3078	14.5522	30.5918	27.4905
ENSMUSG00000003778	Brd8	0.106035	0.0351849	-0.148968	0.740418	0.256371	195.34	211.353	53.7195	52.438
ENSMUSG00000003779	Kif20a	-0.0272071	0.585232	-0.031385	0.934547	1.13679	116.575	115.28	139.853	135.341
ENSMUSG00000003808	Farsa	0.213013	0.00019115	-0.234915	0.454606	1.55813	50.5048	58.7877	80.8979	80.0211
ENSMUSG00000003809	Gcdh	-0.132051	0.0421442	-0.146518	0.635501	1.83862	42.4954	38.9424	80.0155	66.2462
ENSMUSG00000003810	Mast2	0.123989	0.0238376	0.0146397	0.961376	0.730739	47.2275	51.5346	35.4694	39.1016
ENSMUSG00000003812	Dnase2a	0.259335	5.31678e-05	-0.0174262	0.956589	1.49701	36.5169	43.6397	56.8402	67.089
ENSMUSG00000003813	Rad23a	-0.185862	0.00248077	0.0167901	0.957259	1.36091	47.1885	41.4236	66.9104	59.4199
ENSMUSG00000003814	Calr	-0.042346	0.370532	-0.00873252	0.98037	2.10517	1292.31	1260.85	2832.83	2747.19
ENSMUSG00000003824	Syce2	0.129211	0.12388	0.0964412	0.794685	0.635301	13.2827	14.58	8.95846	10.5068
ENSMUSG00000003847	Nfat5	0.106024	0.129173	0.461	0.342654	0.107803	45.1309	48.7697	4.98311	7.42654
ENSMUSG00000003848	Nob1	-0.154126	0.00921945	-0.233268	0.443847	1.43587	42.6948	38.4345	62.91	48.1833
ENSMUSG00000003849	Nqo1	0.00423619	0.953053	-0.0275833	0.927901	2.21483	29.059	29.3085	66.2079	65.5093
ENSMUSG00000003863	Ppfia3	-0.00405462	0.974264	-0.215143	0.54634	0.679971	4.91891	4.91944	3.42201	2.94701
ENSMUSG00000003865	Gys1	-0.0793942	0.124914	0.0385633	0.903988	1.27813	69.9283	66.3009	91.6728	89.2703
ENSMUSG00000003868	Ruvbl2	-0.0285362	0.565009	-0.0628232	0.853742	2.08738	128.483	126.764	274.208	259.017
ENSMUSG00000003873	Bax	0.0963815	0.0503134	0.144758	0.696384	0.649861	136.78	146.472	94.7753	112.183
ENSMUSG00000003923	Tfam	-0.101351	0.0438209	0.124911	0.706208	1.4381	97.2778	90.8573	144.56	147.23
ENSMUSG00000003929	Zfp81	0.139419	0.029613	-0.0355956	0.90487	0.556693	28.2971	31.2409	16.499	17.7916
ENSMUSG00000003934	Efnb3	-0.00929807	0.92248	0.344913	0.376894	0.568154	10.714	10.7204	6.37088	8.07245
ENSMUSG00000003948	Mmd	-0.342049	0.00558058	0.105263	0.756283	0.596412	7.96855	6.2945	4.84243	4.09845
ENSMUSG00000003955	Fam162a	-0.237279	0.00181593	0.317806	0.491877	0.887507	25.5379	21.7429	24.3486	25.8145
ENSMUSG00000003970	Rpl8	-0.047223	0.329144	-0.128032	0.717639	1.79778	1073.47	1048.39	2004.97	1791.84
ENSMUSG00000003992	Ssbp2	-0.347957	0.0292082	0.351617	0.329399	1.16061	3.57569	2.8174	4.25984	4.28126
ENSMUSG00000004018	Fancl	-0.10419	0.107811	-0.0144806	0.962016	2.11029	29.8626	27.8397	64.9423	59.9496
ENSMUSG00000004032	Gstm5	0.260122	0.0226486	0.188758	0.552587	2.32382	6.21266	7.49162	14.8745	20.4531
ENSMUSG00000004035	Gstm7	0.264094	0.288229	-0.319717	0.440633	2.73507	1.02749	1.24009	2.92146	2.80557
ENSMUSG00000004040	Stat3	-0.0555782	0.26643	-0.21836	0.506525	0.582273	107.073	103.204	64.527	53.4668
ENSMUSG00000004043	Stat5a	-0.363799	0.000608529	0.230203	0.487795	0.496294	10.1207	7.89999	5.24189	4.80104
ENSMUSG00000004044	Ptrf	0.151302	0.00925266	-0.229579	0.456754	1.08619	52.3596	58.5823	58.2564	55.5972
ENSMUSG00000004054	Map3k11	-0.28517	0.000209104	-0.0848257	0.776355	0.835739	23.8555	19.6317	20.4217	15.8467
ENSMUSG00000004056	Akt2	0.173028	0.00142048	-0.116327	0.704072	0.717456	56.4028	63.7822	41.5557	43.3543
ENSMUSG00000004069	Dnaja3	-0.359245	5.4877e-08	-0.0964373	0.765953	1.60021	78.2698	61.2396	128.349	93.934
ENSMUSG00000004070	Hmox2	-0.00971255	0.864712	-0.0188982	0.952347	2.28152	42.6577	42.6696	99.8765	98.6022
ENSMUSG00000004071	Cdip1	-0.126279	0.0507598	-0.188826	0.526404	1.02722	30.2689	27.7696	32.1127	25.835
ENSMUSG00000004085	Zak	-0.227063	0.00207388	-0.150486	0.613991	0.659184	27.8156	23.7675	18.8659	14.5292
ENSMUSG00000004096	Cwc15	-0.142151	0.00783711	0.190019	0.611128	1.25867	65.9068	59.8042	87.6135	90.6882
ENSMUSG00000004098	Col5a3	0.574746	1.34642e-07	0.306917	0.599534	0.319122	15.9486	23.7737	5.47274	10.126
ENSMUSG00000004099	Dnmt1	-0.224716	1.92178e-05	0.369031	0.51813	0.302327	291.45	250.061	96.6664	107.134
ENSMUSG00000004100	Ppan	0.127997	0.0104071	-0.22381	0.497105	1.11763	103.66	113.177	118.656	110.939
ENSMUSG00000004105	Angptl2	0.05462	0.837747	0.498143	0.286413	1.43935	0.897283	0.931405	1.35418	1.96383
ENSMUSG00000004113	Cacna1b	0.647047	1.59489e-07	0.358999	0.292381	0.891989	7.97206	12.5466	7.29126	14.7324
ENSMUSG00000004127	Trmt10a	0.115457	0.0810509	-0.194702	0.514597	1.38673	26.0512	28.2527	37.0925	35.158
ENSMUSG00000004151	Etv1	-0.134992	0.0360433	-0.164735	0.581179	1.1398	30.7618	28.0812	36.4021	29.6594
ENSMUSG00000004207	Psap	0.159514	0.00133387	0.0601808	0.866299	1.66821	711.072	797.921	1240.18	1450.94
ENSMUSG00000004221	Ikbkg	0.0698397	0.346535	-0.00863719	0.977342	0.498263	20.2669	21.3156	10.3888	10.8736
ENSMUSG00000004233	Wars2	0.169027	0.119062	-0.237913	0.464116	1.18628	6.90477	7.76378	8.37045	7.9856
ENSMUSG00000004264	Phb2	0.0237823	0.619546	-0.0141494	0.967735	1.91882	301.533	307.236	600.112	605.487
ENSMUSG00000004266	Ptpn6	-0.144149	0.144772	0.0291826	0.923998	2.00553	9.56222	8.63201	19.3424	17.8356
ENSMUSG00000004268	Emg1	-0.0261131	0.591622	0.117977	0.756243	0.693983	181.711	179.306	134.073	143.562
ENSMUSG00000004270	Lpcat3	-0.0105947	0.834398	0.00997085	0.976337	2.45353	84.7163	84.0965	213.697	213.606
ENSMUSG00000004285	Atp6v1f	0.0369023	0.508848	0.198441	0.62257	0.582107	45.0788	46.4248	27.8157	32.855
ENSMUSG00000004317	Clcn5	0.250924	0.000710495	0.0814028	0.784084	0.766513	25.2045	30.0282	19.6799	24.8174
ENSMUSG00000004319	Clcn3	-0.14406	0.00346737	0.0553455	0.872488	1.0408	255.383	232.556	276.635	261.765
ENSMUSG00000004356	Utp20	-0.144705	0.00276354	0.378324	0.547257	0.267345	287.994	261.344	85.8153	101.246
ENSMUSG00000004360	9330159F19Rik	0.230971	0.156563	-0.128653	0.885061	0.216047	3.75959	4.49473	0.88704	0.986191
ENSMUSG00000004364	Cul3	-0.125557	0.0119596	-0.0017463	0.995845	1.55644	112.813	103.679	180.992	166.148
ENSMUSG00000004383	Large	0.0949981	0.073346	0.0317569	0.92043	1.54194	55.9645	59.7704	88.2414	96.3266
ENSMUSG00000004393	Ddx56	0.130099	0.00980352	-0.110251	0.739636	1.72243	86.3419	94.6996	152.198	154.657
ENSMUSG00000004394	Tmed4	0.219452	4.37937e-05	-0.0365517	0.912048	1.97001	72.2134	84.1656	146.564	166.533
ENSMUSG00000004415	Col26a1	0.172648	0.227729	-0.0845696	0.86162	0.951663	3.63486	4.08413	3.59983	3.82067
ENSMUSG00000004446	Bid	-0.290143	9.79057e-06	0.00694974	0.981528	0.881677	41.0511	33.6305	37.1908	30.6045
ENSMUSG00000004451	Ralb	-0.533005	2.53573e-09	0.0661944	0.824283	0.799387	35.8646	24.8743	29.7237	21.5694
ENSMUSG00000004455	Ppp1cc	-0.0683609	0.171685	-0.0862021	0.795256	1.3717	107.654	102.939	151.992	136.902
ENSMUSG00000004460	Dnajb11	0.0762852	0.112571	-0.0434738	0.901222	2.65402	254.975	269.692	695.124	713.417
ENSMUSG00000004462	Tbccd1	-0.150856	0.0331168	-0.121506	0.682917	1.2396	24.7357	22.3259	31.4637	26.1058
ENSMUSG00000004500	Zfp324	-0.130157	0.340986	-0.13292	0.717339	0.676867	4.19441	3.8377	2.92888	2.44754
ENSMUSG00000004530	Coro1c	-0.0184448	0.712263	-0.0467654	0.886654	0.988365	106.575	105.498	107.782	103.291
ENSMUSG00000004535	Tax1bp1	-0.103634	0.0323023	7.54941e-05	0.999823	1.74046	214.007	199.701	393.119	366.869
ENSMUSG00000004558	Ndrg2	-0.612469	0.00113235	0.0302585	0.930581	2.02249	3.48281	2.29437	7.23826	4.86186
ENSMUSG00000004561	Mettl17	0.192335	0.00752163	-0.127465	0.672151	2.21827	21.906	25.0778	49.9988	52.3871
ENSMUSG00000004562	Arhgef40	0.0933139	0.554185	-0.0711493	0.889393	0.507715	2.815	2.99848	1.49811	1.53369
ENSMUSG00000004565	Pnpla6	0.132605	0.0117912	0.0228428	0.948697	1.40424	249.33	274.65	362.943	406.188
ENSMUSG00000004567	Mcoln1	0.20905	0.000380544	-0.079193	0.806856	2.56243	46.7777	54.0725	123.061	134.649
ENSMUSG00000004568	Arhgef18	0.18962	0.000532496	-0.262751	0.390443	0.630039	59.1322	67.5014	38.1614	36.3107
ENSMUSG00000004591	Pkn2	0.00208215	0.965439	0.09868	0.775372	0.962492	266.4	267.41	269.076	289.229
ENSMUSG00000004610	Etfb	-0.247846	0.0346969	-0.00269148	0.993462	2.63723	7.55064	6.39298	20.4847	17.3187
ENSMUSG00000004626	Stxbp2	-0.408665	1.85188e-06	0.0441615	0.882105	1.46223	24.8598	18.7636	37.1625	28.9335
ENSMUSG00000004631	Sgce	0.421703	9.43768e-06	-0.0658766	0.825946	2.66284	14.1226	18.9118	38.8078	49.6331
ENSMUSG00000004633	Chn2	-0.0684195	0.716974	-0.098054	0.783486	0.834668	4.40921	4.21657	3.75669	3.35318
ENSMUSG00000004637	Wwox	-0.229543	0.0232746	-0.131348	0.684788	0.776734	9.93777	8.49441	7.90336	6.16935
ENSMUSG00000004642	Slbp	-0.181421	0.00053889	-0.158968	0.633153	1.76282	100.999	89.3597	182.699	144.783
ENSMUSG00000004661	Arid3b	-0.0469831	0.483802	0.172802	0.560968	0.880328	26.4906	25.7594	24.1264	26.4399
ENSMUSG00000004665	Cnn2	0.356716	7.27888e-07	-0.386167	0.214973	1.57537	45.344	57.8613	74.0696	72.3252
ENSMUSG00000004667	Polr2e	0.173136	0.000813073	0.0904352	0.798131	1.64535	103.768	117.419	179.452	216.183
ENSMUSG00000004668	Abca13	-0.0802214	0.209808	0.0610508	0.879995	1.19845	40.2846	38.5539	50.8588	50.799
ENSMUSG00000004677	Myo9b	0.196539	0.000157371	-0.0639832	0.902589	0.653624	93.8195	107.131	66.2595	72.39
ENSMUSG00000004698	Hdac9	0.499451	0.00393019	-0.233237	0.553216	0.762765	2.18327	3.09717	1.72941	2.09085
ENSMUSG00000004748	Mtfp1	0.168573	0.0874812	-0.0744102	0.86862	2.04172	10.4181	11.7433	22.6248	24.2042
ENSMUSG00000004768	Rab23	-0.453982	9.65711e-07	0.175326	0.557441	0.717329	25.9813	18.9868	19.0736	15.7428
ENSMUSG00000004771	Rab11a	0.130938	0.0674548	-0.161296	0.594039	2.16745	25.7764	28.4311	57.6344	56.8377
ENSMUSG00000004788	Eif2b2	0.0180332	0.737293	-0.160303	0.620123	2.31768	53.8312	54.6353	127.825	116.096
ENSMUSG00000004789	Dlst	0.0291342	0.547176	-0.0951139	0.781213	1.11811	205.811	210.632	238.039	228.073
ENSMUSG00000004798	Ulk2	0.240456	0.0167714	0.0313846	0.923923	0.49947	8.72516	10.2988	4.5006	5.43147
ENSMUSG00000004815	Dgkq	0.207783	0.00831968	0.105767	0.736057	0.355241	15.4496	17.8658	5.64601	7.03187
ENSMUSG00000004843	Chmp2b	-0.121456	0.107428	0.189582	0.524294	1.56646	19.4827	18.0027	31.5428	33.2401
ENSMUSG00000004846	Plod3	-0.0808812	0.110755	-0.0138903	0.966514	1.74947	85.3283	80.9004	154.727	145.294
ENSMUSG00000004849	Ap1s1	-0.0166371	0.752627	0.0612735	0.845512	1.23753	59.4817	58.9159	76.1786	78.7105
ENSMUSG00000004864	Mapk13	-0.354745	0.00633877	0.0129522	0.971535	0.931456	6.87527	5.38408	6.63483	5.22905
ENSMUSG00000004865	Srpk1	0.204615	5.99898e-05	-0.226871	0.493934	0.851857	125.22	144.515	109.173	107.664
ENSMUSG00000004880	Lbr	0.059863	0.207131	0.00917586	0.979189	1.55172	519.965	543.761	840.126	884.193
ENSMUSG00000004885	Crabp2	0.18254	0.226873	0.0751167	0.887625	1.9463	3.85104	4.44638	7.95095	9.66693
ENSMUSG00000004891	Nes	0.428006	5.86638e-08	0.132549	0.830608	0.125598	27.7222	37.3256	3.84829	5.71617
ENSMUSG00000004895	Prcc	-0.0648433	0.248602	-0.185777	0.55326	1.99194	45.676	43.7598	93.9062	79.0928
ENSMUSG00000004896	Rrnad1	0.151716	0.026968	-0.332987	0.273236	0.36676	24.3945	27.1462	9.16579	8.09762
ENSMUSG00000004897	Hdgf	-0.550122	5.93387e-12	-0.0264634	0.939104	0.981215	333.18	228.287	341.077	229.442
ENSMUSG00000004929	Thop1	0.0532296	0.302071	-0.0972716	0.765651	1.80409	69.5738	72.6651	127.838	124.821
ENSMUSG00000004931	Apba3	-0.0291286	0.585438	0.000716179	0.998128	0.70772	56.3368	55.3311	41.5862	40.8542
ENSMUSG00000004933	Matk	0.014181	0.940271	-0.21797	0.580034	1.20985	1.98506	2.00359	2.49078	2.13884
ENSMUSG00000004934	Pias4	-0.107444	0.0879034	-0.114161	0.704514	1.46117	32.6154	30.3512	48.8462	42.0038
ENSMUSG00000004936	Map2k1	-0.709981	7.67847e-14	-0.272966	0.400722	2.05201	77.254	47.3175	162.221	82.239
ENSMUSG00000004937	Sgta	0.0494776	0.356478	-0.0294783	0.925912	1.65405	53.6672	55.6794	91.0407	92.5386
ENSMUSG00000004945	Tmem242	-0.227226	0.000484786	-0.0619746	0.836464	0.307638	47.788	40.9895	15.2018	12.4845
ENSMUSG00000004947	Dtx2	-0.0491267	0.451738	-0.071054	0.81474	2.13058	28.6736	27.7744	62.5712	57.6912
ENSMUSG00000004948	Zp3	1.11498	6.7353e-09	-0.165185	0.610353	2.65806	3.29522	7.15955	8.97228	17.3859
ENSMUSG00000004951	Hspb1	-0.171943	0.000586553	-0.114679	0.743878	2.87924	296.109	264.112	875.057	720.857
ENSMUSG00000004952	Rasa4	-0.242261	0.00252045	-0.25589	0.389202	1.29989	23.1436	19.5348	30.7322	21.7226
ENSMUSG00000004961	Syt5	0.922898	0.00218641	-0.240171	0.587988	2.65239	0.588012	1.12461	1.62111	2.61197
ENSMUSG00000004980	Hnrnpa2b1	0.0835143	0.151723	-0.304488	0.385037	1.11849	479.206	508.931	551.692	474.439
ENSMUSG00000004988	Fxyd4	-0.0806231	0.708355	-0.101163	0.835377	0.554804	1.46943	1.38411	0.833851	0.723212
ENSMUSG00000004994	Ccdc130	-0.0993461	0.359809	-0.161191	0.618215	1.33081	7.34348	6.86767	10.0167	8.38033
ENSMUSG00000004996	Mri1	0.0599807	0.447898	0.0389579	0.896287	1.28992	16.3661	17.1107	21.6536	23.256
ENSMUSG00000005034	Prkacb	-0.246245	0.000101985	-0.0466098	0.875926	0.677227	39.3027	33.1821	27.3903	22.396
ENSMUSG00000005043	Sgsh	0.416971	0.000558431	-0.0426525	0.897308	0.953558	5.9592	7.96729	5.8608	7.60165
ENSMUSG00000005045	Chd5	0.372189	0.000636442	0.0599646	0.877631	0.242982	7.22065	9.35287	1.80512	2.43998
ENSMUSG00000005054	Cstb	-0.36024	6.83789e-08	0.168379	0.731828	0.517924	62.8759	49.063	35.4471	31.0596
ENSMUSG00000005057	Sh2b2	-0.0305204	0.888878	0.12604	0.758163	1.41896	1.46261	1.44198	2.155	2.30926
ENSMUSG00000005069	Pex5	-0.250542	0.000451621	-0.114777	0.701596	1.41588	30.5635	25.8115	44.5024	34.7237
ENSMUSG00000005078	Jkamp	0.0152194	0.760566	0.0707568	0.833356	1.68676	108.024	109.467	187.405	199.449
ENSMUSG00000005102	Eif2ak4	0.0649535	0.342923	-0.0276472	0.925907	1.09677	24.0805	25.2446	27.1599	27.9427
ENSMUSG00000005103	Wdr1	-0.0105091	0.828055	-0.304646	0.370479	0.8725	210.008	208.749	188.956	152.076
ENSMUSG00000005125	Ndrg1	-0.391719	0.0115533	0.0978579	0.782633	1.133	4.19971	3.22412	4.89166	4.02384
ENSMUSG00000005142	Man2b1	-0.0989677	0.0470566	0.0580435	0.873855	1.50717	119.82	112.303	188.716	184.148
ENSMUSG00000005148	Klf5	-0.060382	0.223187	-0.133914	0.688354	1.14079	130.027	125.012	152.44	133.569
ENSMUSG00000005150	Wdr83	-0.770238	2.87119e-10	0.0176726	0.955137	1.02015	21.9482	12.9043	23.4367	13.9412
ENSMUSG00000005161	Prdx2	-0.149982	0.00378171	-0.00872195	0.979381	2.58523	88.6899	80.465	239.515	215.994
ENSMUSG00000005198	Polr2a	-0.264628	0.218322	0.593178	0.291543	0.892047	111.81	91.4144	103.152	127.256
ENSMUSG00000005204	Senp3	0.0556374	0.253995	-0.13183	0.698914	1.32892	168.09	175.129	231.868	220.475
ENSMUSG00000005225	Plekha8	-0.100564	0.0520405	0.00958529	0.974946	0.266592	70.0124	65.4057	19.1298	17.9904
ENSMUSG00000005233	Spc25	-0.16304	0.00182652	-0.0131579	0.967091	1.43106	65.4728	58.6413	97.6322	86.6506
ENSMUSG00000005237	Dnah2	0.132474	0.228344	-0.253127	0.448728	0.7795	6.91857	7.60623	5.52002	5.08895
ENSMUSG00000005251	Ripk4	-0.276444	0.00967843	-0.0764169	0.810547	1.15565	9.33956	7.74163	11.1147	8.74727
ENSMUSG00000005262	Ufd1l	-0.115981	0.0830971	-0.322427	0.285158	1.16814	40.6642	37.5442	48.6297	35.9126
ENSMUSG00000005267	Zfp287	0.0932485	0.52264	-0.422559	0.2615	0.675803	3.55951	3.79754	2.4725	1.9723
ENSMUSG00000005299	Letm1	-0.0456636	0.359149	0.0212175	0.950245	2.11422	119.097	115.606	260.565	256.677
ENSMUSG00000005312	Ubqln1	-0.0427501	0.38438	-0.00962282	0.977407	1.49338	149.195	145.115	228.22	220.511
ENSMUSG00000005320	Fgfr4	0.174312	0.0236545	0.103271	0.767911	2.05445	16.9055	19.0236	35.4648	42.8511
ENSMUSG00000005354	Txn2	0.130341	0.0139433	0.148571	0.711547	0.635992	63.2432	69.4788	42.8799	52.2013
ENSMUSG00000005360	Slc1a3	0.177557	0.00292557	0.192481	0.522193	0.883616	36.2497	41.0052	32.7576	42.3546
ENSMUSG00000005362	Crbn	0.0140771	0.815238	-0.230209	0.445026	1.30773	35.5168	35.8926	47.6259	41.0402
ENSMUSG00000005370	Msh6	-0.207811	4.44725e-05	0.168515	0.738844	0.61213	746.604	647.93	493.585	481.443
ENSMUSG00000005371	Fbxo11	-0.172145	0.0018762	0.0171127	0.956042	0.899809	66.519	59.0802	61.7975	55.5506
ENSMUSG00000005374	Tbl2	0.42306	5.26313e-09	0.00708885	0.982722	0.94437	88.7964	119.143	86.7664	116.992
ENSMUSG00000005378	Wbscr22	0.0621342	0.236571	-0.10303	0.75062	2.01094	59.3829	62.1403	122.833	119.676
ENSMUSG00000005397	Nid1	-0.0307437	0.605471	0.36503	0.567269	0.51122	177.984	176.313	98.4379	125.611
ENSMUSG00000005410	Mcm5	-0.201507	9.05987e-05	-0.118846	0.732419	1.43966	282.542	246.635	418.397	336.352
ENSMUSG00000005413	Hmox1	0.309647	1.5275e-07	-0.0812363	0.810958	2.0941	106.365	132.015	228.173	267.691
ENSMUSG00000005417	Mprip	0.026686	0.591974	0.0748187	0.821159	0.968151	115.762	118.235	115.049	123.764
ENSMUSG00000005442	Cic	-0.0829323	0.108869	0.139944	0.648339	0.485015	69.9099	66.1183	35.123	36.6113
ENSMUSG00000005447	Pafah1b3	-0.00406251	0.963175	-0.0203393	0.958501	2.05348	12.3416	12.2927	26.4911	26.0078
ENSMUSG00000005465	Il27ra	0.342111	0.0426678	-0.28866	0.421079	1.86444	2.5728	3.27855	4.93314	5.1419
ENSMUSG00000005469	Prkaca	-0.0304753	0.645068	0.126619	0.672577	1.40741	27.4293	26.9465	39.738	42.621
ENSMUSG00000005470	Asf1b	-0.151206	0.0325793	-0.0455557	0.880967	1.72596	23.832	21.5435	42.919	37.5858
ENSMUSG00000005481	Ddx39	-0.116957	0.0167808	-0.130391	0.705504	2.20558	169.365	156.65	382.521	323.234
ENSMUSG00000005483	Dnajb1	-0.271463	2.44942e-05	-0.24384	0.426708	1.72485	42.8063	35.4965	75.9913	53.2128
ENSMUSG00000005493	Msh4	-0.0449716	0.811178	0.00025402	0.999707	0.630057	1.92651	1.87088	1.24525	1.21613
ENSMUSG00000005501	Usp40	0.139222	0.0699101	-0.102997	0.733104	0.787906	16.9122	18.6609	13.6503	14.033
ENSMUSG00000005505	Kbtbd4	0.171902	0.0134153	-0.0662525	0.82476	1.4949	25.0409	28.2503	38.4251	41.4193
ENSMUSG00000005506	Celf1	-0.00831913	0.864791	-0.136155	0.683451	0.652934	165.041	164.401	110.703	100.347
ENSMUSG00000005510	Ndufs3	0.00306288	0.955367	-0.104741	0.745074	2.36523	49.8764	50.1397	122.156	114.196
ENSMUSG00000005514	Por	0.224387	5.24874e-05	0.0324784	0.930296	1.66793	145.978	171.059	254.105	304.55
ENSMUSG00000005533	Igf1r	0.0780105	0.191385	0.196403	0.520499	1.33227	39.3874	41.6086	53.838	65.1822
ENSMUSG00000005534	Insr	0.0918009	0.189462	0.309658	0.439503	0.613309	26.2487	27.9737	16.6	21.9353
ENSMUSG00000005566	Trim28	0.00941469	0.842132	-0.0326204	0.92643	1.17936	1041.92	1051.91	1273.42	1256.9
ENSMUSG00000005575	Ube2m	-0.117529	0.0287563	0.0168885	0.961799	0.965196	56.5207	52.2668	57.2998	53.6006
ENSMUSG00000005580	Adcy9	0.685413	3.65285e-09	-0.112585	0.754857	0.876833	12.3237	19.8235	11.2048	16.6779
ENSMUSG00000005609	Ctr9	0.0375745	0.455401	0.0918107	0.876079	0.59684	90.0611	92.6651	60.1018	65.9317
ENSMUSG00000005610	Eif4g2	-0.203274	0.000123464	-0.0313518	0.92891	0.910531	692.09	602.793	653.294	556.773
ENSMUSG00000005615	Pcyt1a	-0.322297	0.000137546	-0.163086	0.585303	0.926721	22.7347	18.2566	21.5905	15.4882
ENSMUSG00000005621	Zfp592	-0.0265379	0.714644	0.0967902	0.747804	0.591359	21.0619	20.7192	12.7504	13.4186
ENSMUSG00000005625	Psmd4	-0.097703	0.0494487	-0.16426	0.629981	2.04017	137.799	129.565	287.907	241.577
ENSMUSG00000005656	Snx6	-0.214337	0.000254828	-0.0994466	0.760067	2.25648	63.1482	54.6768	145.911	117.931
ENSMUSG00000005667	Mthfd2	-0.272456	7.87814e-07	-0.105405	0.761761	1.97059	238.705	197.89	481.807	371.286
ENSMUSG00000005672	Kit	0.323406	4.05484e-07	0.193923	0.644282	0.978625	302.809	381.307	309.475	445.781
ENSMUSG00000005674	Tomm40l	-0.0951499	0.268533	-0.137724	0.714407	0.605663	14.317	13.521	9.03862	7.7487
ENSMUSG00000005682	Pan2	-0.0599081	0.272889	-0.0606048	0.841685	0.821766	51.4146	49.309	43.5378	40.0542
ENSMUSG00000005683	Cs	-0.137182	0.00404578	0.0502962	0.885883	1.61647	388.46	354.253	652.969	616.601
ENSMUSG00000005686	Ampd3	-0.604774	1.0483e-05	0.0711841	0.846956	0.775796	8.12535	5.39303	6.4803	4.52105
ENSMUSG00000005687	Bcas2	0.0236412	0.631172	-0.0399381	0.90515	0.997909	140.581	143.225	146.559	145.231
ENSMUSG00000005698	Ctcf	-0.0865422	0.0822438	-0.159174	0.628059	0.860228	119.663	112.953	106.908	90.3831
ENSMUSG00000005699	Pard6a	0.0435777	0.700794	-0.063154	0.887896	0.958535	6.26067	6.48103	6.42876	6.35512
ENSMUSG00000005718	Tfap4	0.0274312	0.741268	-0.12281	0.693474	0.598483	14.145	14.4915	8.71317	8.19619
ENSMUSG00000005732	Ranbp1	-0.0795445	0.100214	0.0793955	0.832884	1.52109	215.706	204.68	345.47	346.351
ENSMUSG00000005774	Rfx5	0.646794	8.62287e-08	-0.107629	0.734176	0.725718	9.09265	14.262	6.76442	9.85523
ENSMUSG00000005779	Psmb4	0.0345092	0.481494	-0.0256257	0.941168	2.74091	153.33	158.01	436.922	442.326
ENSMUSG00000005802	Slc30a4	0.0115025	0.885517	0.0910575	0.769761	0.44926	15.997	16.2123	7.34235	7.91632
ENSMUSG00000005804	Bloc1s6	0.208224	0.00230131	0.0230673	0.93847	0.520173	23.8939	27.6345	12.8789	15.1332
ENSMUSG00000005813	Metap1	-0.145193	0.00603862	-0.205373	0.520048	1.36284	70.8447	64.3579	99.2517	78.2103
ENSMUSG00000005823	Gpr108	0.0534059	0.330386	-0.0235498	0.941779	2.38543	48.453	50.3979	119.36	122.142
ENSMUSG00000005836	Gata6	0.614273	0.000141773	-0.234173	0.502685	1.72545	2.83232	4.33871	5.0311	6.54826
ENSMUSG00000005846	Rsl1d1	-0.03553	0.458725	-0.0641031	0.85456	2.08759	291.139	284.36	623.142	582.188
ENSMUSG00000005871	Apc	0.0187418	0.717565	0.338203	0.535983	0.546076	162.349	165.446	97.9856	126.259
ENSMUSG00000005873	Reep5	0.320589	1.19485e-06	0.216701	0.514792	1.0653	49.158	61.5662	54.6106	79.4548
ENSMUSG00000005881	Ergic3	0.188781	0.000230254	-0.0248517	0.94271	2.43741	145.503	166.416	365.461	410.843
ENSMUSG00000005882	Uqcc1	-0.0863962	0.0952624	0.0366955	0.908655	1.30867	69.3956	65.5481	93.1692	90.2664
ENSMUSG00000005886	Ncoa2	-0.0908132	0.119228	0.0686052	0.818769	0.671556	40.7512	38.3704	28.2524	27.9012
ENSMUSG00000005892	Trh	-0.0411783	0.716952	-0.0854283	0.800376	2.76662	87.8443	85.5386	247.659	227.292
ENSMUSG00000005893	Nr2c2	0.0657053	0.207461	-0.180817	0.55155	0.308729	62.2767	65.2753	19.8284	18.3396
ENSMUSG00000005897	Nr2c1	0.355487	7.21712e-06	-0.188244	0.5299	1.74777	22.2368	28.4894	40.1426	45.1397
ENSMUSG00000005899	Smpd4	0.0558779	0.261531	-0.0842372	0.800076	1.15095	116.569	121.451	137.454	135.09
ENSMUSG00000005907	Pex1	0.0533914	0.416401	0.131629	0.728967	0.478053	29.0379	30.1572	14.3125	16.3069
ENSMUSG00000005936	Kctd20	-0.226114	4.73095e-05	0.0634173	0.839942	0.734796	81.8392	70.195	61.8489	55.4272
ENSMUSG00000005949	Ctns	0.201556	0.00697548	0.292851	0.324273	1.02762	20.6756	23.8714	22.1071	31.2622
ENSMUSG00000005950	P2rx5	0.153848	0.229055	-0.197675	0.56071	1.36101	4.4702	4.99194	6.30512	6.14142
ENSMUSG00000005958	Ephb3	-0.0476022	0.355619	0.0967463	0.789848	1.07769	72.3782	70.2351	81.7282	84.8045
ENSMUSG00000005968	Tuft1	0.0330199	0.675053	-0.372649	0.212584	0.549181	28.4036	29.0873	16.2403	12.8556
ENSMUSG00000005973	Rcn1	-0.187606	0.000418651	0.0569969	0.871275	1.82608	506.921	448.105	952.723	876.117
ENSMUSG00000005981	Trap1	0.268859	9.10591e-07	0.0976914	0.778767	1.27357	251.158	303.218	332.477	429.53
ENSMUSG00000005982	Naa60	-0.0153528	0.838648	-0.0293701	0.923629	0.464264	18.8428	18.6384	9.18751	8.90478
ENSMUSG00000005983	1700037C18Rik	-0.403431	0.0888925	-0.161513	0.730666	0.989034	1.53662	1.15546	1.56779	1.04887
ENSMUSG00000005986	Ankrd13d	0.926413	1.10536e-05	-0.410643	0.276155	1.46146	1.77932	3.39325	2.68147	3.84089
ENSMUSG00000006005	Tpr	-0.100762	0.10746	0.406327	0.605488	0.343454	221.011	206.164	92.4191	114.289
ENSMUSG00000006010	BC003331	-0.0315842	0.658159	0.171442	0.567069	1.11122	31.2274	30.6821	36.0922	39.9451
ENSMUSG00000006019	Dhx34	-0.0285973	0.698453	-0.157834	0.596053	1.21905	20.0933	19.7132	25.0624	22.0466
ENSMUSG00000006021	Kptn	0.123455	0.122804	-0.198157	0.505913	2.06812	15.2257	16.6421	32.2514	30.7375
ENSMUSG00000006024	Napa	0.0564292	0.284891	-0.164678	0.607569	1.77659	58.0175	60.5386	106.758	99.3719
ENSMUSG00000006050	Sra1	0.0592933	0.262127	-0.200062	0.531578	1.75149	57.3367	59.8431	104.505	94.9464
ENSMUSG00000006056	Calcoco2	0.54456	2.30104e-06	-0.166844	0.580397	2.11265	9.11585	13.3206	19.8114	25.8004
ENSMUSG00000006057	Atp5g1	-0.0366302	0.447047	0.204148	0.676937	0.924755	241.416	235.804	244.689	275.312
ENSMUSG00000006058	Snf8	0.00166549	0.975998	0.185549	0.562195	0.607464	47.458	47.6852	30.1744	34.4758
ENSMUSG00000006095	Tbcb	-0.0073234	0.896835	0.021067	0.947225	2.33944	43.9803	43.787	105.886	106.966
ENSMUSG00000006127	Inpp5k	-0.188198	0.0146281	-0.185625	0.533285	1.22001	20.9669	18.4359	26.231	20.2891
ENSMUSG00000006134	Crkl	-0.0372954	0.469769	-0.126874	0.681266	0.638018	70.5406	68.9812	46.1667	41.3461
ENSMUSG00000006169	Clint1	0.0644926	0.220366	-0.0327966	0.918074	1.53871	58.5579	61.3723	93.4208	95.72
ENSMUSG00000006179	Prss16	-0.521538	0.000912025	-0.0211075	0.958331	0.580538	4.64761	3.24306	2.79125	1.92915
ENSMUSG00000006191	Cdkal1	-0.0111536	0.897248	-0.0333338	0.911142	1.29112	17.2016	17.0791	22.7009	22.033
ENSMUSG00000006200	Rhox6	-0.367101	0.00151489	0.0219962	0.942031	2.55473	9.81493	7.61276	25.69	20.2263
ENSMUSG00000006205	Htra1	-0.0220399	0.645178	0.0663494	0.878516	1.90441	337.094	333.954	670.984	696.013
ENSMUSG00000006215	Zbtb17	0.0480433	0.39747	-0.000911892	0.997593	0.970744	42.3014	43.8293	42.0069	43.4937
ENSMUSG00000006216	Clcnkb	-0.202437	0.267433	0.626641	0.10306	1.1596	2.19054	1.90304	2.62193	3.50549
ENSMUSG00000006218	Fam131c	0.330565	0.091414	0.244671	0.639936	0.867232	1.70721	2.14543	1.55564	2.31378
ENSMUSG00000006219	Fblim1	-0.185257	0.000459365	-0.117584	0.723565	1.24454	120.496	106.223	153.764	124.939
ENSMUSG00000006262	Mob1b	-0.257357	8.41737e-05	0.0883574	0.767706	0.364863	38.9565	32.6396	14.8026	13.2014
ENSMUSG00000006273	Atp6v1b2	-0.011321	0.82577	-0.00630838	0.984581	1.68768	72.3616	72.3352	125.998	125.414
ENSMUSG00000006276	Eps15l1	-0.0430677	0.502981	0.0385269	0.897164	0.952766	29.8882	29.0539	29.3163	29.2805
ENSMUSG00000006281	Tep1	-0.048917	0.507149	0.245426	0.504491	0.229994	20.2851	19.6081	4.83065	5.55062
ENSMUSG00000006288	Ttc5	0.12577	0.0805407	-0.135841	0.648212	1.52576	20.4896	22.4183	32.1502	32.0087
ENSMUSG00000006289	Osgep	0.161322	0.0383407	-0.0142139	0.962015	2.20326	16.8394	18.8797	38.3746	42.5921
ENSMUSG00000006299	Aamp	-0.0707306	0.161059	-0.154668	0.645418	2.42563	90.4879	86.7216	224.699	193.452
ENSMUSG00000006301	Tmbim1	0.22475	0.000330235	0.103427	0.732531	1.33905	33.198	38.8251	45.5686	57.2343
ENSMUSG00000006304	Arpc2	0.0410703	0.414086	-0.0183886	0.955885	1.66997	91.4921	94.3371	157.678	160.52
ENSMUSG00000006307	Kmt2b	0.0800407	0.178802	0.368813	0.584962	0.684323	70.2066	74.4321	54.9686	75.2844
ENSMUSG00000006310	Zbtb32	0.763159	4.61124e-07	-0.11726	0.728749	0.677803	5.42818	9.21502	3.85888	6.02167
ENSMUSG00000006315	Tmem147	-0.1368	0.00513215	0.0916362	0.804488	1.35706	173.609	157.96	247.337	239.781
ENSMUSG00000006333	Rps9	-0.0345598	0.465025	-0.0254553	0.942506	1.52689	812.983	797.014	1297.17	1249.44
ENSMUSG00000006335	Tfpt	-0.0367862	0.636817	-0.00400825	0.990408	1.17908	17.304	16.9084	21.2389	20.6975
ENSMUSG00000006342	Susd2	0.313964	5.68552e-07	0.124922	0.756719	1.42164	78.6754	98.2827	116.167	158.254
ENSMUSG00000006345	Ggt1	-0.342924	3.95772e-06	-0.0350528	0.90992	1.77279	46.2648	36.5567	84.3047	65.0135
ENSMUSG00000006356	Crip2	-0.0244513	0.756341	-0.249006	0.40551	2.44861	17.9755	17.6511	44.8875	37.0731
ENSMUSG00000006360	Crip1	-0.876482	5.64825e-12	0.259533	0.479383	0.397778	25.9637	14.1595	10.8663	7.07575
ENSMUSG00000006369	Fbln1	0.374864	1.39041e-05	0.0652305	0.842098	1.99342	21.9519	28.4671	45.1151	61.2089
ENSMUSG00000006373	Pgrmc1	0.286346	5.98222e-07	0.116092	0.741174	1.94251	362.605	443.646	731.841	970.418
ENSMUSG00000006378	Gcat	-0.0919907	0.169047	-0.0824969	0.78845	2.9066	27.1626	25.5668	81.302	72.2681
ENSMUSG00000006386	Tek	0.342994	8.22758e-07	0.0695338	0.825363	1.76143	42.27	53.672	77.017	102.625
ENSMUSG00000006390	Elovl1	0.244172	0.000541167	-0.0312877	0.917535	2.16771	23.7221	28.1246	52.8324	61.2781
ENSMUSG00000006392	Med8	0.120684	0.024107	-0.00312711	0.992645	1.03872	53.0576	57.8982	57.5343	62.6425
ENSMUSG00000006395	Hyi	0.532253	0.0039721	-0.38193	0.303343	1.51456	2.15234	3.14433	3.42001	3.82008
ENSMUSG00000006398	Cdc20	-0.0235219	0.633178	-0.124069	0.716139	1.90866	141.616	139.867	277.551	251.542
ENSMUSG00000006403	Adamts4	-0.148112	0.356986	0.0396303	0.910191	1.26401	3.92766	3.54518	5.07932	4.70638
ENSMUSG00000006412	Pfdn2	0.0206108	0.833525	0.300306	0.404813	0.782039	9.11452	9.30371	7.41283	9.30884
ENSMUSG00000006418	Rnf114	0.0150488	0.776394	-0.0294487	0.929657	0.655878	57.979	58.9712	39.5948	39.4458
ENSMUSG00000006423	C330007P06Rik	-0.286396	7.52334e-05	-0.224581	0.452611	0.553717	30.1876	24.8121	17.2496	12.1329
ENSMUSG00000006435	Neurl1a	0.166983	0.0184958	0.147377	0.624589	0.493588	21.1811	23.8352	10.7202	13.351
ENSMUSG00000006442	Srm	0.0231855	0.663475	-0.0618617	0.859367	2.04173	56.0021	57.1338	120.375	117.647
ENSMUSG00000006445	Epha2	0.199044	0.000196411	0.093844	0.832744	0.787925	567.276	652.319	465.014	570.676
ENSMUSG00000006456	Rbm14	0.0604815	0.238363	-0.120984	0.695536	0.552292	72.0883	75.3163	41.1083	39.5081
ENSMUSG00000006457	Actn3	0.356984	0.000568486	0.103136	0.775865	1.58996	10.0672	12.9239	16.5615	22.8501
ENSMUSG00000006463	Zdhhc24	0.203555	0.00746812	-0.0257118	0.931389	0.963116	18.3217	21.1556	18.1747	20.5942
ENSMUSG00000006464	Bbs1	-0.646497	2.2048e-07	0.0301863	0.931545	0.346986	11.5482	7.38963	4.12107	2.69116
ENSMUSG00000006469	Slc34a3	-0.194809	0.247074	-0.00508819	0.991084	2.04551	2.96408	2.59035	6.27337	5.43372
ENSMUSG00000006471	Ndor1	0.180137	0.00203687	-0.131736	0.661217	0.439677	45.169	51.2663	20.4013	21.1472
ENSMUSG00000006494	Pdk1	0.160607	0.000805742	0.0885688	0.799005	1.17352	281.037	314.865	337.619	402.206
ENSMUSG00000006498	Ptbp1	0.00557532	0.907349	-0.0757647	0.827528	1.17599	303.269	305.297	364.348	348.023
ENSMUSG00000006517	Mvd	0.064408	0.38455	-0.268627	0.367134	1.75741	19.2816	20.2932	34.9598	30.5465
ENSMUSG00000006519	Cyba	0.411246	1.21707e-05	0.161669	0.735696	1.91646	13.0306	17.3276	26.8612	39.912
ENSMUSG00000006526	Tmem110	0.172704	0.00188962	0.166847	0.584832	0.670711	53.9128	60.7856	36.9868	46.7997
ENSMUSG00000006527	Sfmbt1	-0.10392	0.164285	0.142036	0.636116	0.745481	19.9458	18.5625	15.1923	15.6112
ENSMUSG00000006567	Atp7b	0.536534	9.59808e-07	0.124	0.698387	0.881233	11.1241	16.1741	10.0008	15.8592
ENSMUSG00000006575	Rundc3a	-0.133943	0.114346	-0.00112826	0.997049	0.929236	14.1607	12.921	13.6439	12.4242
ENSMUSG00000006576	Slc4a3	0.546648	8.70027e-07	0.0211042	0.94576	1.035	9.16827	13.4015	9.83811	14.5714
ENSMUSG00000006585	Cdt1	-0.110966	0.024103	-0.221078	0.513268	1.37516	150.555	139.818	211.884	168.82
ENSMUSG00000006587	Snai3	-1.18352	9.47696e-10	-0.310978	0.372162	0.875958	7.97668	3.51333	7.15499	2.54293
ENSMUSG00000006589	Aprt	-0.00267765	0.958702	0.0132243	0.969165	2.05082	95.5658	95.8371	204.621	207.077
ENSMUSG00000006599	Gtf2h1	-0.0896174	0.0755132	-0.064042	0.841447	0.806354	91.3575	86.0523	75.705	68.2068
ENSMUSG00000006611	Hfe	-0.107153	0.526639	0.18278	0.619438	1.63686	2.5579	2.36875	4.26876	4.49264
ENSMUSG00000006638	Abhd1	0.181298	0.0459843	-0.101006	0.735519	2.3448	12.417	14.0999	29.8091	31.5731
ENSMUSG00000006641	Slc5a6	0.36478	2.03047e-06	0.0112174	0.970619	1.70896	28.7868	37.2093	50.9134	66.3348
ENSMUSG00000006649	Nphs1	-0.341376	1.31318e-06	-0.0452453	0.882041	1.41132	44.5201	35.2317	64.3238	49.3337
ENSMUSG00000006651	Aplp1	-0.397011	3.06224e-06	0.0213853	0.943197	2.26956	24.6026	18.7164	57.1069	44.0817
ENSMUSG00000006673	Qrich1	0.0702509	0.150346	0.0154431	0.963564	0.97983	161.802	170.26	163.507	173.917
ENSMUSG00000006675	P4htm	0.218979	0.0101791	-0.266226	0.37161	1.7974	15.4549	17.9906	28.5367	27.6163
ENSMUSG00000006676	Usp19	0.17913	0.000323128	0.0257232	0.963001	0.787005	121.963	138.299	104.491	120.638
ENSMUSG00000006678	Pola1	-0.173576	0.000601127	0.269404	0.595951	0.45825	90.3537	80.2193	44.9035	48.0764
ENSMUSG00000006699	Cdc42	-0.147507	0.00293229	-0.00872128	0.979901	2.00291	189.169	171.498	391.301	352.609
ENSMUSG00000006705	Pknox1	-0.039089	0.548946	-0.132445	0.656057	0.874133	28.6076	27.9116	25.6641	22.8376
ENSMUSG00000006715	Gmnn	-0.334572	1.21824e-06	-0.0295371	0.92755	1.91135	69.2474	55.1177	137.91	107.544
ENSMUSG00000006717	Acot13	-0.209735	0.0311412	0.148139	0.726863	2.23205	11.7176	10.2225	27.8373	26.8899
ENSMUSG00000006720	Zfp184	-0.019629	0.79727	-0.103271	0.73051	0.94493	18.1427	17.9853	17.7002	16.3358
ENSMUSG00000006728	Cdk4	-0.120021	0.0119424	0.0226891	0.948292	1.47105	375.028	346.424	575.827	540.335
ENSMUSG00000006731	B4galnt1	-0.0476104	0.557494	0.0442342	0.88238	1.51524	15.5407	15.0465	24.1181	24.0548
ENSMUSG00000006732	Mettl1	-0.179296	0.00638876	-0.026267	0.93005	1.3488	29.4839	26.1201	40.8278	35.5169
ENSMUSG00000006736	Tspan31	0.0650476	0.181018	0.170198	0.654299	1.19521	182.32	190.697	227.977	268.289
ENSMUSG00000006740	Kif5b	-0.0465621	0.331157	0.015978	0.965767	0.941877	310.693	301.413	309.605	303.715
ENSMUSG00000006763	Saal1	-0.150726	0.00925899	-0.183452	0.560062	2.41751	42.8835	38.678	106.019	84.2079
ENSMUSG00000006782	Cnp	0.172152	0.143029	-0.181336	0.547719	1.97336	10.8626	12.4445	22.0231	22.2451
ENSMUSG00000006784	Ttc25	0.185116	0.0561345	-0.252682	0.419981	0.970362	10.3815	11.7702	10.2829	9.78748
ENSMUSG00000006800	Sulf2	0.0566007	0.236272	0.0682061	0.845823	1.89293	341.621	357.193	668.618	732.943
ENSMUSG00000006818	Sod2	-0.216985	0.00026077	-0.133591	0.686284	1.6521	94.5187	81.7984	161.383	127.303
ENSMUSG00000006850	Tmco6	0.356956	4.11113e-05	-0.144418	0.629241	1.96208	18.812	24.052	38.0712	44.0334
ENSMUSG00000006906	Stambp	-0.715831	0.0114038	0.830511	0.0620089	1.15831	1.26253	0.763322	1.51621	1.64537
ENSMUSG00000006920	Ezh1	-0.128427	0.0749256	-0.027825	0.925743	0.838004	22.2769	20.4088	19.1032	17.1681
ENSMUSG00000006930	Hap1	0.0445861	0.385012	-0.206977	0.505954	0.725157	72.0007	74.4243	53.7827	48.168
ENSMUSG00000006931	P3h4	-0.0439219	0.449731	-0.0427908	0.892179	2.31986	41.9476	40.8294	100.911	95.3381
ENSMUSG00000006932	Ctnnb1	-0.0116672	0.805041	0.0318615	0.935375	1.11148	1145.58	1137.71	1357.1	1377.89
ENSMUSG00000006941	Eif1b	-0.68904	1.11264e-09	0.208882	0.577494	0.588273	23.131	14.409	14.4062	10.3698
ENSMUSG00000006958	Chrd	0.16487	0.0271644	-0.0554869	0.852254	1.75448	18.1852	20.4161	32.9818	35.635
ENSMUSG00000006998	Psmd2	-0.138367	0.00652229	0.0109095	0.975014	1.64343	279.785	256.234	474.398	437.774
ENSMUSG00000007021	Syngr3	0.220637	0.115459	0.0775622	0.879655	1.35077	3.51405	4.09451	5.02184	6.15134
ENSMUSG00000007029	Vars	0.0746712	0.118763	0.120049	0.759671	0.819851	310.688	328.218	267.792	307.469
ENSMUSG00000007034	Slc44a4	0.0609767	0.442918	0.131519	0.662624	0.909887	15.9558	16.6403	14.8086	16.9036
ENSMUSG00000007035	Msh5	0.278072	0.186154	0.232428	0.576932	0.924295	1.45831	1.77828	1.376	1.97531
ENSMUSG00000007036	Abhd16a	0.133497	0.0184138	-0.0168954	0.957245	2.14708	41.4108	45.5152	91.2874	99.1561
ENSMUSG00000007038	Neu1	-0.0327798	0.555735	-0.10036	0.769501	1.58905	47.3031	46.3833	78.0647	71.381
ENSMUSG00000007039	Ddah2	-0.0113331	0.869585	0.167883	0.705871	1.41668	24.2266	24.1065	37.2737	41.6471
ENSMUSG00000007041	Clic1	-0.282227	3.38253e-06	0.0902928	0.788856	2.20003	102.858	84.9082	234.06	205.68
ENSMUSG00000007050	Lsm2	-0.0775906	0.144052	0.0638475	0.888092	0.623883	58.9012	55.9102	39.2775	38.965
ENSMUSG00000007080	Pole	-0.0405701	0.406329	0.261905	0.540247	0.228788	167.014	162.642	40.2718	47.0411
ENSMUSG00000007107	Atp1a4	-0.395248	2.27316e-05	0.155585	0.65459	2.02378	24.543	18.671	51.1764	43.3693
ENSMUSG00000007122	Casq1	-0.108247	0.374468	0.443057	0.248631	0.918511	5.60024	5.20912	5.22609	6.59432
ENSMUSG00000007207	Stx1a	0.432041	0.00046299	-0.224924	0.553169	0.25204	5.67323	7.65632	1.46449	1.67461
ENSMUSG00000007216	Zfp775	-0.13262	0.245161	0.0956989	0.773857	0.963128	6.57755	6.00872	6.48487	6.32566
ENSMUSG00000007279	Scube2	0.685342	0.0132947	0.334035	0.506215	1.37327	0.793346	1.27365	1.11697	2.26554
ENSMUSG00000007338	Mrpl49	-0.170558	0.00390029	0.128968	0.746518	1.00152	50.6249	45.06	53.0767	51.6499
ENSMUSG00000007379	Dennd2c	-0.149001	0.00411414	0.136054	0.710634	0.791549	72.2941	65.6798	59.6811	59.5842
ENSMUSG00000007411	Mark3	-0.0514232	0.292357	-0.135174	0.692454	1.55535	169.434	163.872	270.427	238.161
ENSMUSG00000007415	Gatad1	-0.0725597	0.154765	-0.0239183	0.938726	0.57419	79.9235	76.1567	47.4546	44.4745
ENSMUSG00000007458	M6pr	0.0796232	0.092774	0.0606537	0.863422	1.78216	622.223	659.559	1140.12	1260.42
ENSMUSG00000007476	Lrrc8a	0.0991654	0.143995	0.0415795	0.896174	0.710244	24.4682	26.2261	17.9523	19.7883
ENSMUSG00000007564	Ppp2r1a	-0.122448	0.0143904	-0.0490201	0.884518	1.99483	110.609	102.192	225.642	201.513
ENSMUSG00000007570	Fance	0.143179	0.0320862	-0.107989	0.716252	0.898267	25.1139	27.7631	23.5763	24.1794
ENSMUSG00000007589	Tinf2	-0.0277916	0.650065	-0.0468309	0.889864	1.20456	34.3008	33.7063	43.2696	41.1491
ENSMUSG00000007594	Hapln4	1.00327	1.67972e-07	-0.00461808	0.989088	1.44672	2.44205	4.89234	3.72785	7.42215
ENSMUSG00000007603	Dus3l	0.278587	0.000110312	-0.146842	0.639596	1.27601	53.606	65.1917	70.4201	77.3559
ENSMUSG00000007610	Gtpbp3	-0.241199	0.000674352	-0.150663	0.614027	1.34914	28.8657	24.4573	40.2895	30.7357
ENSMUSG00000007613	Tgfbr1	0.0345057	0.487551	0.0931568	0.782958	0.653175	122.46	126.376	83.8766	92.3313
ENSMUSG00000007617	Homer1	0.0929386	0.103859	-0.220702	0.4611	0.496246	40.7641	43.5313	20.7622	19.0317
ENSMUSG00000007646	Rad51c	-0.248468	0.00614777	-0.113239	0.712412	1.16133	12.7276	10.7547	15.175	11.8535
ENSMUSG00000007656	Arpp19	-0.206195	0.000209498	0.270114	0.383593	0.400637	85.6381	74.5574	35.8225	37.603
ENSMUSG00000007659	Bcl2l1	0.1135	0.0477321	-0.037401	0.900776	0.672908	40.0457	43.4641	27.7437	29.3411
ENSMUSG00000007670	Khsrp	-0.0439791	0.384817	-0.0365186	0.909537	0.957943	85.7138	83.2873	84.3624	79.9273
ENSMUSG00000007721	Ccdc124	0.107856	0.0744197	-0.0949631	0.770069	1.05851	34.0572	36.869	37.6858	38.1863
ENSMUSG00000007739	Cct4	-0.0803355	0.0932582	-0.0847497	0.808785	1.96198	333.984	317.857	672.491	603.515
ENSMUSG00000007777	0610009B22Rik	-0.214798	0.0124225	0.269926	0.527777	0.963174	16.5436	14.2609	16.7212	17.374
ENSMUSG00000007783	Cpt1c	0.12025	0.019475	-0.0187402	0.954438	1.84954	69.4784	75.8115	132.596	142.803
ENSMUSG00000007812	Zfp655	-0.146042	0.00390262	-0.0275563	0.931351	0.865789	89.1572	80.6693	79.1087	70.2311
ENSMUSG00000007815	Rhoa	-0.0587326	0.233803	-0.0453291	0.89421	1.83048	141.613	136.883	266.351	249.49
ENSMUSG00000007817	Zmiz1	0.0815456	0.484476	0.238038	0.480085	0.745462	6.20585	6.54979	4.68944	5.84184
ENSMUSG00000007827	Ankrd26	-0.0592181	0.366694	0.110734	0.7989	0.770646	43.3533	41.7367	36.1565	37.6079
ENSMUSG00000007833	Aldh16a1	0.188482	0.000423707	-0.15983	0.61564	0.81631	60.8554	69.4162	51.606	52.7115
ENSMUSG00000007836	Hnrnpa0	-0.0873589	0.112583	-0.090801	0.788346	1.40771	145.381	136.784	208.578	184.272
ENSMUSG00000007837	Prrg2	0.562979	9.48803e-07	0.0883419	0.80435	0.983363	9.53294	14.1616	9.8217	15.4813
ENSMUSG00000007850	Hnrnph1	0.25306	0.0014517	-0.292584	0.401031	0.563655	428.503	513.478	250.43	245.02
ENSMUSG00000007867	Ift43	-0.317779	0.000765171	0.152378	0.721302	1.58638	13.239	10.6411	22.1465	19.7762
ENSMUSG00000007872	Id3	-0.0218958	0.807461	0.0293835	0.948581	1.01921	11.9175	11.7007	12.7297	12.7271
ENSMUSG00000007880	Arid1a	-0.143684	0.0445501	0.486168	0.397851	0.563387	70.9499	63.7523	42.4286	53.4271
ENSMUSG00000007888	Crlf1	0.404505	0.142865	-0.267281	0.537765	1.92539	0.886728	1.17867	1.75294	1.92919
ENSMUSG00000007891	Ctsd	-0.00198229	0.966568	-0.0464548	0.89549	2.04943	840.634	841.68	1780	1725.74
ENSMUSG00000007892	Rplp1	0.0493988	0.296296	0.136729	0.728296	0.307188	891.594	928.495	293.792	336.356
ENSMUSG00000007908	Hmgcll1	0.800472	0.00562172	-0.571987	0.209418	1.53295	0.733189	1.28538	1.16477	1.36762
ENSMUSG00000007950	Abhd8	-0.0224699	0.870168	0.15441	0.740911	0.468033	4.19595	4.1599	2.07787	2.28513
ENSMUSG00000007987	Ift22	-0.279972	0.0693882	-0.00942392	0.978913	1.27794	4.26332	3.51406	5.59554	4.57913
ENSMUSG00000007989	Fzd3	0.32059	0.00076351	0.139011	0.655287	0.643049	11.8642	14.8132	7.79192	10.7081
ENSMUSG00000008035	Mid1ip1	-0.364748	3.06823e-06	-0.162791	0.588691	1.56293	33.6654	26.2472	53.9233	37.5592
ENSMUSG00000008036	Ap2s1	-0.0701127	0.184084	0.142194	0.683773	1.2646	60.6729	58.0423	80.0917	84.5389
ENSMUSG00000008090	Fgfrl1	0.248633	0.00238222	0.0338476	0.909924	1.47059	14.4385	17.1727	22.0434	26.8159
ENSMUSG00000008129	4930432K21Rik	-0.018259	0.923957	-0.401616	0.303343	1.80134	1.8504	1.82584	3.39226	2.53981
ENSMUSG00000008136	Fhl2	0.0175615	0.900193	-0.282089	0.494429	1.01435	3.79314	3.82656	4.04097	3.36496
ENSMUSG00000008140	Emc10	-0.137169	0.00613663	0.0368434	0.912834	1.85846	108.785	99.1346	209.224	195.583
ENSMUSG00000008153	Clstn3	0.167168	0.0586675	-0.128593	0.668098	1.36753	14.2429	15.9303	19.8203	20.2747
ENSMUSG00000008167	Fbxw9	0.112644	0.0552766	-0.154392	0.609478	1.24286	37.0339	40.1197	47.8032	46.5193
ENSMUSG00000008200	Fnbp4	-0.00841746	0.866984	-0.171191	0.586874	0.458309	94.7478	94.356	45.3138	40.092
ENSMUSG00000008206	Cers4	0.183108	0.00171045	0.000296634	0.999274	1.84288	36.9453	42.0384	69.8027	79.4444
ENSMUSG00000008226	Scrn3	-0.109219	0.298551	-0.167265	0.59942	1.15193	9.01378	8.38723	10.7188	8.87866
ENSMUSG00000008301	Phax	-0.0300222	0.606461	-0.100546	0.746528	2.11424	40.0516	39.3141	86.4851	79.1797
ENSMUSG00000008305	Tle1	0.0666374	0.284255	-0.145358	0.627972	1.22862	31.693	33.2883	39.9988	37.9942
ENSMUSG00000008318	Relt	0.286996	0.00230649	-0.0757228	0.802384	1.08897	13.0748	16.0025	14.732	17.0882
ENSMUSG00000008333	Snrpb2	-0.0129312	0.799905	-0.0863408	0.795707	2.37662	78.1122	77.7151	190.636	178.652
ENSMUSG00000008348	Ubc	0.352353	1.93353e-05	0.220863	0.515216	0.416363	19.5152	24.9577	8.35436	12.4679
ENSMUSG00000008373	Prpf31	-0.118002	0.0184176	-0.208326	0.532185	1.62343	107.477	99.3843	179.036	143.301
ENSMUSG00000008384	Sertad1	0.0644262	0.28193	-0.111405	0.780438	1.28846	35.8089	37.6816	48.4837	47.2252
ENSMUSG00000008393	Carhsp1	-0.0869593	0.0898187	0.176721	0.56804	0.504529	76.5295	72.3218	40.0622	42.7776
ENSMUSG00000008398	Elk3	0.262396	0.000611522	0.12208	0.681974	0.79702	27.7494	33.3739	22.7175	29.722
ENSMUSG00000008429	Herpud2	-0.0234376	0.703145	0.0785987	0.79941	2.24813	33.8768	33.3679	78.2306	81.3602
ENSMUSG00000008435	Rdh13	-0.0552367	0.338439	-0.0308149	0.918107	0.695557	41.5807	40.0745	29.651	27.9684
ENSMUSG00000008450	Nutf2	-0.0827106	0.147818	0.0311585	0.935951	0.644872	43.4376	41.1208	29.3292	28.3628
ENSMUSG00000008461	Fut1	0.161574	0.201242	-0.419154	0.236635	0.586896	5.47008	6.13518	3.30947	2.77926
ENSMUSG00000008475	Arpc5	0.114892	0.0421449	0.047242	0.883524	0.883455	44.9018	48.8064	41.5235	46.6296
ENSMUSG00000008489	Elavl2	0.0648112	0.394697	-0.158741	0.5961	1.00499	17.8143	18.681	18.2896	17.1868
ENSMUSG00000008540	Mgst1	0.939152	1.46126e-05	0.145233	0.794812	1.93513	1.89573	3.62828	3.89682	8.23517
ENSMUSG00000008575	Nfib	-0.172166	0.0362074	0.191062	0.729439	0.159551	38.2327	34.1984	6.79894	6.96718
ENSMUSG00000008604	Ubqln4	0.0760657	0.121814	-0.249752	0.45242	0.760499	142.695	150.4	111.229	98.5967
ENSMUSG00000008668	Rps18	-0.0376082	0.426294	0.114089	0.765777	0.939787	1178.23	1151.29	1171.61	1239.01
ENSMUSG00000008682	Rpl10	0.076031	0.108863	-0.0447544	0.902042	1.65198	543.429	575.144	947.801	972.471
ENSMUSG00000008683	Rps15a	0.0311345	0.510614	0.153037	0.738898	0.806735	770.574	790.439	672.206	766.685
ENSMUSG00000008690	Ncaph2	-0.0523496	0.279428	0.115936	0.734089	0.914765	210.726	203.583	198.266	207.565
ENSMUSG00000008730	Hipk1	-0.059497	0.240515	0.123194	0.692638	0.471006	84.6788	81.402	41.0742	43.0096
ENSMUSG00000008734	Gprc5b	-0.214053	0.00351794	0.11711	0.693281	0.987416	24.6434	21.283	25.1609	23.5591
ENSMUSG00000008763	Man1a2	0.0734125	0.132609	0.0631412	0.850609	0.656998	165.214	174.385	112.884	124.478
ENSMUSG00000008822	Acyp1	0.135594	0.115805	0.277929	0.602196	0.583903	12.3792	13.5772	7.90852	10.505
ENSMUSG00000008855	Hdac5	0.150995	0.0189205	-0.0450059	0.881191	0.765129	41.4354	46.2903	32.7481	35.4541
ENSMUSG00000008859	Rala	-0.159702	0.004734	0.12629	0.677804	1.05616	46.3254	41.5904	50.7815	49.7523
ENSMUSG00000008892	Vdac3	-0.252212	0.000118242	-0.0686242	0.837487	2.49743	84.8129	71.9663	217.522	176.005
ENSMUSG00000008958	Vps72	0.0563103	0.385637	-0.231101	0.445995	1.98894	28.0831	29.3361	58.2771	51.8621
ENSMUSG00000008976	Gabpa	-0.510755	4.5691e-11	-0.0862364	0.797822	0.592086	225.814	158.817	138.492	91.7567
ENSMUSG00000008999	Bmp7	0.16348	0.0944186	0.275132	0.379355	1.16027	8.73853	9.79903	10.4387	14.1511
ENSMUSG00000009013	Dynll1	0.0565524	0.245382	0.0753572	0.8766	0.404744	175.583	183.25	78.6962	86.5348
ENSMUSG00000009030	Pdcl	-0.137577	0.017604	-0.0147853	0.961705	1.64794	42.2036	38.5343	71.361	64.5031
ENSMUSG00000009035	Tmem184b	-0.47672	2.56097e-10	0.182252	0.558199	0.752916	79.6346	57.3844	61.6937	50.4302
ENSMUSG00000009073	Nf2	-0.125655	0.0120181	-0.0410554	0.89764	0.481493	108.787	99.8131	53.7532	47.9254
ENSMUSG00000009076	Zmat5	-0.0570771	0.475943	0.128913	0.770571	1.66323	16.2463	15.6798	28.8243	30.415
ENSMUSG00000009079	Ewsr1	0.127051	0.00894049	-0.188542	0.587104	0.706047	340.283	372.17	250.58	240.5
ENSMUSG00000009090	Ap1b1	-0.161688	0.00357614	0.133226	0.805115	0.495987	56.4946	50.7127	30.3722	29.9238
ENSMUSG00000009092	Derl3	0.355559	0.00428575	0.352738	0.293988	1.27387	6.77513	8.63142	8.80014	14.2822
ENSMUSG00000009112	Bcl2l13	-0.261394	2.49474e-05	-0.0479378	0.875234	1.10595	50.8334	42.4742	58.0084	46.8771
ENSMUSG00000009207	Lnp	0.0216038	0.664333	0.0185643	0.956225	1.74409	118.137	120.378	212.939	219.794
ENSMUSG00000009291	Pttg1ip	0.00830814	0.865975	0.188078	0.614607	0.866065	144.318	145.826	131.954	151.873
ENSMUSG00000009293	Ube2g2	0.0442114	0.504157	0.17664	0.556203	0.412251	26.6446	27.5668	11.3582	13.2737
ENSMUSG00000009376	Met	-0.283703	0.00132494	0.0348105	0.927303	1.63943	16.5701	13.6088	27.7988	23.4004
ENSMUSG00000009406	Elk1	-0.0523867	0.541044	0.0759394	0.815979	0.324624	13.4055	12.9345	4.46273	4.5264
ENSMUSG00000009418	Nav1	-0.269346	0.00133191	0.143951	0.7424	0.862317	18.3989	15.3141	16.9384	15.5959
ENSMUSG00000009470	Tnpo1	-0.0566433	0.23714	0.0224829	0.947919	0.610824	304.792	293.678	194.252	190.123
ENSMUSG00000009535	Rnmt	0.365377	1.00368e-06	0.00882447	0.979783	1.73844	212.705	275.348	384.95	501.38
ENSMUSG00000009549	Srp14	0.188305	0.000503298	0.281465	0.471963	0.548683	81.8636	93.682	47.4888	66.0419
ENSMUSG00000009555	Cdk9	-0.00549212	0.926947	-0.0397927	0.895878	1.55605	36.4135	36.3658	58.2973	56.6453
ENSMUSG00000009563	Tor2a	0.100284	0.0502961	0.0651949	0.842013	1.61653	72.3694	77.5485	120.685	135.274
ENSMUSG00000009566	Fpgs	0.266568	4.39533e-06	-0.0432009	0.894277	1.96686	57.2897	69.0074	115.839	135.413
ENSMUSG00000009569	Mkl2	-0.0662918	0.415704	0.0939847	0.781799	0.373179	18.1152	17.3761	6.95987	7.14051
ENSMUSG00000009575	Cbx5	-0.177819	0.000287772	-0.135348	0.695115	0.276617	433.266	384.004	122.949	99.214
ENSMUSG00000009585	Apobec3	-0.237426	8.85302e-05	-0.0934231	0.762845	1.82625	44.4352	37.8069	83.1236	66.2967
ENSMUSG00000009596	Taf7l	0.912279	1.59697e-08	-0.140751	0.638562	1.83988	16.3773	30.9923	30.9492	53.1167
ENSMUSG00000009621	Vav2	0.251956	0.000297574	-0.126881	0.67205	0.496212	24.8315	29.6159	12.6981	13.8665
ENSMUSG00000009628	Tex15	0.0224161	0.761771	0.37439	0.526382	0.503949	25.1297	25.6027	13.9732	18.4942
ENSMUSG00000009630	Ppp2cb	-0.208093	0.00040432	-0.000599936	0.998523	1.54912	64.9176	56.351	103.301	89.6256
ENSMUSG00000009633	G0s2	-0.613032	2.59515e-07	0.097579	0.85189	1.19581	15.2369	10.0251	19.5755	13.7457
ENSMUSG00000009640	Dmap1	-0.00753548	0.905448	-0.145387	0.629941	1.48426	33.2613	33.219	50.8212	45.9013
ENSMUSG00000009647	Mcu	-0.116832	0.0979252	-0.101712	0.732103	1.04859	23.6685	21.8643	25.4402	21.8988
ENSMUSG00000009670	Tex11	-0.0787173	0.323937	0.0561908	0.888393	1.18914	16.4823	15.6559	20.7457	20.5128
ENSMUSG00000009681	Bcr	-0.0516344	0.424608	-0.044947	0.880172	1.02825	29.4808	28.5073	31.2131	29.2599
ENSMUSG00000009731	Kcnd1	0.172548	0.110538	0.191364	0.551321	1.2817	6.78922	7.66572	8.92111	11.4954
ENSMUSG00000009733	Tfcp2	0.291092	0.00108759	0.0579831	0.848478	0.773209	14.559	17.8439	11.5299	14.7139
ENSMUSG00000009739	Pou6f1	0.335854	0.00044412	0.328284	0.317061	0.289125	11.3739	14.3556	3.36565	5.3305
ENSMUSG00000009741	Ubp1	0.013879	0.782831	-0.211395	0.504902	0.635772	90.5776	91.5997	58.9457	51.4862
ENSMUSG00000009772	Nuak2	-0.0926555	0.379022	0.125168	0.696934	0.902968	8.82306	8.3181	8.28092	8.52032
ENSMUSG00000009828	Ick	0.0332503	0.67158	0.144633	0.644308	0.358836	16.587	17.0426	6.12478	6.95277
ENSMUSG00000009863	Sdhb	-0.21269	0.000169044	-0.0253738	0.938912	2.10904	79.1884	68.6312	172.469	146.866
ENSMUSG00000009894	Snap47	-0.551071	4.87061e-09	-0.0369699	0.903847	2.23929	35.0204	24.0949	80.172	53.7733
ENSMUSG00000009900	Wnt3a	-0.497483	0.00930252	-0.0262745	0.948002	0.844485	2.36763	1.67657	2.05243	1.42154
ENSMUSG00000009905	Kdsr	0.201659	0.000107738	0.0393455	0.906516	1.452	104.975	121.275	157.036	186.431
ENSMUSG00000009907	Vps4b	-0.0762881	0.128526	-0.194125	0.558799	1.60187	99.8006	94.7308	164.067	136.131
ENSMUSG00000009927	Rps25	-0.0602615	0.202957	0.166019	0.71004	0.661152	727.509	699.951	520.152	561.471
ENSMUSG00000009941	Nxf2	0.418188	0.0246319	-0.0607164	0.886712	1.52899	1.73871	2.33027	2.77885	3.59582
ENSMUSG00000009995	Taz	0.113634	0.0638785	0.273652	0.404473	1.13803	32.5953	35.3647	38.4091	50.3556
ENSMUSG00000010025	Aldh3a2	-0.308675	4.8396e-05	-0.384458	0.202706	1.1153	44.4623	35.9394	50.831	31.4797
ENSMUSG00000010045	Tmem115	-0.0522459	0.313414	0.0263103	0.935686	1.84549	68.293	65.9771	129.257	127.163
ENSMUSG00000010047	Hyal2	-0.0642226	0.21035	0.0639079	0.845976	1.83429	75.7949	72.5694	143.144	143.243
ENSMUSG00000010048	Ifrd2	-0.0315507	0.541954	-0.0837174	0.810398	0.721806	68.6866	67.2639	52.4649	48.4802
ENSMUSG00000010051	Hyal1	-0.12936	0.266047	0.165225	0.632091	0.895336	6.30322	5.78652	5.78342	5.94885
ENSMUSG00000010054	Tusc2	-0.0380483	0.588125	-0.0510624	0.867642	0.327874	23.3443	22.8199	7.87411	7.43234
ENSMUSG00000010057	Nprl2	0.0462438	0.614092	-0.225414	0.457625	1.89769	10.8139	11.1698	20.9826	18.5488
ENSMUSG00000010064	Slc38a3	0.238619	0.33282	0.493926	0.236077	1.42395	1.27712	1.51413	1.85133	3.08324
ENSMUSG00000010066	Cacna2d2	0.22638	0.0257047	0.100498	0.804622	0.917912	8.35126	9.81386	7.92078	9.98441
ENSMUSG00000010067	Rassf1	0.047236	0.458559	-0.301677	0.310544	0.702448	29.7451	30.7639	21.6828	18.1948
ENSMUSG00000010095	Slc3a2	0.289715	9.13618e-07	0.0127055	0.971396	1.96722	950.751	1166.68	1931.86	2391.57
ENSMUSG00000010097	Nxf1	0.155605	0.00178533	-0.262267	0.428943	1.16362	109.602	122.262	130.98	121.826
ENSMUSG00000010110	Stx5a	0.056691	0.348493	-0.204526	0.496733	1.23489	34.6004	36.0764	43.9584	39.7767
ENSMUSG00000010122	Slc47a1	0.222644	0.00194169	0.0837824	0.781792	1.30899	33.528	39.0973	44.8236	55.3979
ENSMUSG00000010154	Spire2	-0.116892	0.154817	-0.138885	0.645802	1.12655	15.3757	14.2124	17.8328	14.9649
ENSMUSG00000010205	Raver1	0.0310046	0.5991	-0.0808365	0.791552	1.64502	37.6835	38.5971	63.5038	61.4958
ENSMUSG00000010277	2610507B11Rik	0.160273	0.00248048	0.241891	0.49211	0.863513	746.056	835.863	659.882	874.273
ENSMUSG00000010290	AI597479	-0.0973754	0.133903	0.0913532	0.758794	0.81731	29.5467	27.7058	24.7699	24.7462
ENSMUSG00000010307	Tmem86a	0.367598	0.0811344	0.237624	0.560985	1.6295	1.38903	1.79624	2.36974	3.59324
ENSMUSG00000010342	Tex14	-0.106599	0.0493398	-0.0771909	0.844762	0.712493	53.9473	50.2637	40.6945	35.9554
ENSMUSG00000010358	Ifi35	-0.438709	0.0470633	0.0173507	0.964302	1.60374	1.74535	1.28711	2.84421	2.10945
ENSMUSG00000010362	Rdm1	0.0212924	0.707283	-0.144286	0.676329	1.45956	42.8451	43.618	65.8734	60.6592
ENSMUSG00000010376	Nedd8	-0.0868997	0.103584	0.155869	0.670926	0.469311	57.661	54.4381	28.7209	30.2026
ENSMUSG00000010392	Gosr1	-0.241282	0.000434374	0.121923	0.681675	0.632024	31.023	26.309	20.1238	18.5714
ENSMUSG00000010406	Mrpl52	-0.0799523	0.227195	0.209437	0.508858	0.499947	27.7996	26.3376	14.7033	16.0865
ENSMUSG00000010453	Kansl3	0.105451	0.0489567	-0.207118	0.493976	0.327617	56.6211	61.0364	19.0207	17.7728
ENSMUSG00000010517	Faf1	-0.014964	0.765127	-0.00943271	0.977702	2.11577	101.46	100.61	219.972	216.715
ENSMUSG00000010554	Mettl16	-0.108728	0.0357601	-0.221906	0.482539	1.16743	69.9958	64.9643	83.6876	66.6071
ENSMUSG00000010592	Dazl	0.86938	1.28269e-15	-0.250847	0.454547	1.38027	90.3673	165.077	127.606	195.903
ENSMUSG00000010607	Pigyl	-0.120824	0.124751	0.261922	0.482502	0.510873	17.4719	16.1029	9.39883	10.3692
ENSMUSG00000010608	Rbm25	0.000269517	0.995502	0.198123	0.642771	0.179843	460.897	463.633	89.2898	103.062
ENSMUSG00000010609	Psen2	0.0510299	0.557939	0.0163723	0.956294	2.07534	14.2062	14.7414	30.3577	31.8618
ENSMUSG00000010651	Acaa1b	0.0322234	0.878162	0.103401	0.798564	1.47895	1.5009	1.53583	2.29799	2.52744
ENSMUSG00000010660	Plcd1	0.460425	2.3666e-05	-0.0377704	0.902378	1.82234	9.98774	13.7924	18.7298	25.1901
ENSMUSG00000010663	Fads1	0.246632	9.82509e-06	0.0210557	0.950559	1.24745	145.8	173.636	187.699	226.818
ENSMUSG00000010721	Lmbr1	-0.0371118	0.538905	0.179519	0.549281	0.903233	35.9139	35.0958	33.4106	36.9724
ENSMUSG00000010751	Tnfrsf22	0.751173	1.09102e-07	0.235479	0.490184	0.791619	7.34435	12.3155	5.93152	11.7017
ENSMUSG00000010755	Cars	0.0871577	0.0714833	-0.00452631	0.989506	1.27674	205.733	218.953	271.258	287.797
ENSMUSG00000010760	Phlda2	0.58539	6.07332e-05	0.422372	0.411024	1.11303	4.43918	6.71334	5.20688	10.5455
ENSMUSG00000010796	Asz1	0.450103	1.0059e-05	-0.123093	0.741171	2.22809	11.74	15.9881	26.8952	33.6637
ENSMUSG00000010830	Kdelr3	-0.12527	0.0121705	0.0880119	0.793707	1.68209	113.358	104.337	199.45	195.11
ENSMUSG00000010911	Apip	0.0614963	0.404399	0.0066363	0.98249	2.62452	19.5098	20.4224	52.7645	55.4864
ENSMUSG00000010914	Pdhx	0.0049634	0.922699	0.0185758	0.955307	2.07614	75.4211	75.7689	162.148	165.016
ENSMUSG00000010936	Vac14	-0.0674913	0.226743	-0.171278	0.585256	1.97009	46.9305	44.8355	94.4851	80.1668
ENSMUSG00000011034	Slc5a1	0.250838	0.0118105	0.0961019	0.821474	1.09575	10.6536	12.6921	12.1045	15.4238
ENSMUSG00000011096	Akt1s1	0.0961323	0.104087	0.0509778	0.877038	0.640737	36.4593	39.0462	24.4347	27.0958
ENSMUSG00000011114	Tbrg1	-0.0437174	0.386076	-0.15675	0.641957	2.58072	90.086	87.6523	237.922	207.666
ENSMUSG00000011148	Adssl1	-0.183403	0.304739	-0.0709651	0.852397	2.37944	2.37004	2.08156	5.78769	4.83792
ENSMUSG00000011158	Brf1	0.13027	0.0443797	-0.198507	0.508533	0.622435	42.4781	46.6815	27.0898	25.9458
ENSMUSG00000011179	Odc1	-0.302274	3.48244e-07	0.0840682	0.811772	1.53848	886.248	722.458	1412.24	1220.32
ENSMUSG00000011254	Thg1l	0.00483186	0.929967	0.0408558	0.893103	0.766382	52.2642	52.4921	41.3131	42.6788
ENSMUSG00000011256	Adam19	0.208181	0.00238597	0.181059	0.549046	0.749747	43.2255	49.9875	33.2116	43.5493
ENSMUSG00000011257	Pabpc4	-0.100246	0.0380218	0.0362658	0.921034	0.760338	225.739	210.931	181.842	174.255
ENSMUSG00000011267	Zfp296	-0.0123504	0.845148	-0.23934	0.426674	1.55213	31.2362	31.0919	49.7803	41.9903
ENSMUSG00000011305	Plin5	0.406059	0.194446	-0.209471	0.635249	2.17666	0.778472	1.04263	1.73352	1.99451
ENSMUSG00000011306	Sugp1	0.0813951	0.144152	-0.103398	0.734608	1.13114	44.8328	47.5525	52.2783	51.6274
ENSMUSG00000011382	Dhdh	0.134108	0.138132	-0.0548395	0.863234	0.645194	10.9285	12.0123	7.30623	7.7207
ENSMUSG00000011427	Zfp790	-0.0231187	0.776776	0.0681153	0.825523	0.584186	15.1653	14.963	9.15102	9.47588
ENSMUSG00000011589	Fsd1	0.191063	0.11403	-0.0207019	0.949243	1.80526	5.08478	5.81804	9.47897	10.6849
ENSMUSG00000011658	Fuz	0.0440095	0.643516	-0.0902798	0.783399	1.66712	11.7357	12.1129	20.2478	19.6223
ENSMUSG00000011751	Sptbn4	0.316588	5.76158e-06	-0.215803	0.471086	0.370832	32.536	40.5698	12.4184	13.3372
ENSMUSG00000011752	Pgam1	-0.129605	0.0100545	-0.0340389	0.919641	2.33967	97.7354	89.9515	233.919	210.274
ENSMUSG00000011831	Evi5	0.199748	0.000185373	-0.00678135	0.982593	0.532939	71.3124	81.9752	39.2426	44.9047
ENSMUSG00000011832	Evi5l	0.0717894	0.595339	0.0664489	0.853677	0.608043	4.50596	4.75812	2.80086	3.09602
ENSMUSG00000011837	Snapc2	-0.418237	8.85209e-05	-0.325768	0.286589	2.13657	12.9358	9.7282	28.4251	17.0552
ENSMUSG00000011877	Git1	-0.163569	0.00388652	0.0906911	0.765244	0.914249	50.2649	44.9504	46.8289	44.5925
ENSMUSG00000011884	Gltp	-0.274379	0.00187231	0.110881	0.722656	0.563487	15.3189	12.6895	8.87751	7.9342
ENSMUSG00000011958	Bnip2	0.141571	0.00737368	0.0492101	0.875074	0.853813	65.8434	72.8622	57.7508	66.115
ENSMUSG00000011960	Ccnt1	-0.115264	0.0185065	0.0532254	0.879926	0.367209	167.7	155.442	64.7621	62.2913
ENSMUSG00000012017	Scarf2	1.50409	1.35775e-08	0.249488	0.535662	1.12779	1.16391	3.3117	1.34635	4.55796
ENSMUSG00000012076	Brms1l	0.181951	0.00441886	-0.245634	0.410102	1.02992	28.1598	32.0046	29.8158	28.5824
ENSMUSG00000012114	Med15	-0.135331	0.0843721	0.0247951	0.934345	0.932065	17.6163	16.0565	16.8123	15.5985
ENSMUSG00000012117	Dhdds	-0.142946	0.0484032	-0.0613741	0.836729	1.51317	22.1795	20.1447	34.3161	29.8556
ENSMUSG00000012123	Aim1l	0.194998	0.000956713	0.108801	0.850235	0.713383	61.9724	71.8155	47.4866	59.348
ENSMUSG00000012126	Ubxn11	-0.0025252	0.982295	-0.210725	0.540352	0.635477	6.41797	6.42339	4.17645	3.5971
ENSMUSG00000012282	Wnt8a	0.939655	3.28943e-05	0.0962384	0.810601	1.43706	1.2825	2.467	1.88484	3.85417
ENSMUSG00000012296	Tjap1	0.113467	0.0554354	-0.110496	0.712773	0.947588	36.0715	39.1189	35.1209	35.2776
ENSMUSG00000012396	Nanog	-0.290808	3.7796e-07	-0.05663	0.870516	1.61905	260.197	212.783	431.465	339.264
ENSMUSG00000012405	Rpl15	-0.221728	2.33445e-05	-0.061442	0.860667	2.10957	319.857	275.555	698.975	577.059
ENSMUSG00000012422	Tmem167	-0.0277398	0.576316	0.149889	0.642617	0.363663	125.119	122.97	46.7011	50.923
ENSMUSG00000012428	Steap4	0.594947	0.0181702	-0.175322	0.712224	1.40951	0.997268	1.51187	1.44594	1.94602
ENSMUSG00000012429	Mplkip	-0.2877	0.00073858	-0.0225054	0.957243	1.44791	17.6601	14.4647	26.9094	21.7015
ENSMUSG00000012443	Kif11	-0.278156	7.85899e-07	0.0808841	0.867028	0.76799	154.322	127.581	128.233	112.145
ENSMUSG00000012483	Rpa3	-0.130278	0.0182531	0.253375	0.506782	0.758384	51.492	47.0541	40.9761	44.6194
ENSMUSG00000012535	Tnpo3	-0.17364	0.000431315	-0.0549409	0.871384	1.23933	170.357	151.257	217.284	185.724
ENSMUSG00000012609	Ttll5	-0.0132386	0.82553	-0.236526	0.428749	0.832207	36.1824	35.9197	30.843	25.9896
ENSMUSG00000012640	Zfp715	-0.0922196	0.125867	0.0271486	0.927562	0.666113	36.859	34.6247	25.4615	24.3946
ENSMUSG00000012819	Cdh23	-0.376176	0.0335865	0.428475	0.311673	0.622156	2.85926	2.18885	1.79902	1.85162
ENSMUSG00000012848	Rps5	-0.0390292	0.409041	0.0623313	0.885169	1.39689	1064.44	1039.03	1587.01	1617.51
ENSMUSG00000013033	Adgrl1	0.298673	1.8203e-06	0.219453	0.481088	0.5258	70.3446	86.4947	38.1391	54.5873
ENSMUSG00000013076	Amotl1	0.0550268	0.392661	0.195829	0.555221	0.278291	28.8121	30.0182	8.41311	10.0578
ENSMUSG00000013089	Etv5	-0.0613414	0.207956	-0.0192199	0.954765	0.967915	180.26	173.193	179.326	170.019
ENSMUSG00000013150	Gfod2	0.244344	0.0334485	-0.227826	0.503186	0.811558	6.81567	8.07147	5.68912	5.75452
ENSMUSG00000013155	Enkd1	-0.113072	0.201458	-0.25777	0.401015	1.15878	12.5681	11.6383	14.9439	11.5639
ENSMUSG00000013160	Atp6v0d1	-0.0515129	0.328108	-0.0120395	0.970889	2.65098	60.7551	58.7359	165.559	158.726
ENSMUSG00000013236	Ptprs	0.479541	3.01211e-10	-0.00112024	0.997287	1.19256	89.2579	124.453	109.716	152.857
ENSMUSG00000013275	Slc41a1	-0.0212467	0.672494	0.0975365	0.767138	1.23437	96.6049	95.4603	122.083	129.062
ENSMUSG00000013415	Igf2bp1	0.0543431	0.291821	0.0451842	0.895223	0.345556	327.29	340.328	115.911	124.367
ENSMUSG00000013418	B4galnt2	-1.33036	3.6775e-10	0.28002	0.449267	0.658963	6.14096	2.43917	4.14469	1.98637
ENSMUSG00000013465	Nelfb	-0.254053	0.000203829	-0.191973	0.544855	1.57624	62.6176	52.9073	101.916	75.3819
ENSMUSG00000013495	Tmem175	0.0925584	0.113647	-0.000288651	0.999237	2.07546	37.8467	40.4453	80.6945	86.207
ENSMUSG00000013523	Bcas1	-0.0921186	0.679987	0.391681	0.533122	0.583086	1.49741	1.40448	0.90181	1.12229
ENSMUSG00000013539	Tango2	0.134848	0.266917	0.433596	0.311153	0.741007	5.85019	6.46656	4.59559	6.84358
ENSMUSG00000013593	Ndufs2	-0.148663	0.00227436	-0.0498707	0.886057	2.7594	186.872	168.75	528.892	461.381
ENSMUSG00000013622	Atraid	-0.0211018	0.707027	0.228601	0.560018	1.46179	45.061	44.4667	69.418	80.2393
ENSMUSG00000013629	Cad	0.0362969	0.45723	0.500715	0.419004	0.24325	165.573	170.447	44.9893	65.5573
ENSMUSG00000013646	Sh3bp5l	-0.0979594	0.0950526	0.0524733	0.860948	0.74194	39.9907	37.4939	30.5217	29.671
ENSMUSG00000013662	Atad1	0.141777	0.0033917	0.0169688	0.961118	2.13942	200.259	221.72	443.401	496.736
ENSMUSG00000013663	Pten	-0.13742	0.00593498	0.122011	0.705925	0.363095	131.798	120.056	49.0888	48.6677
ENSMUSG00000013698	Pea15a	-0.222352	0.00562591	0.0310975	0.928155	0.540154	17.6751	15.1863	10.0028	8.77429
ENSMUSG00000013701	Timm23	-0.0283212	0.571659	0.138443	0.717522	0.981509	102.688	100.913	106.719	115.425
ENSMUSG00000013736	Trnt1	0.0372637	0.462621	-0.108278	0.742771	1.75317	81.2063	83.4276	146.427	139.565
ENSMUSG00000013766	Ly6g6e	-0.0169345	0.807623	0.320463	0.531108	0.748897	23.8858	23.6755	19.607	24.2306
ENSMUSG00000013787	Ehmt2	-0.0924156	0.0823994	-0.0819307	0.792615	1.2147	58.8823	55.3379	73.0763	64.887
ENSMUSG00000013822	Elof1	-0.0556501	0.376942	-0.0517749	0.888641	0.394005	32.031	30.938	13.3836	12.4719
ENSMUSG00000013833	Med16	0.0701274	0.329562	-0.138126	0.644425	1.98971	20.9386	22.0187	42.6762	40.788
ENSMUSG00000013858	Tmem259	0.25784	1.08651e-05	0.0280972	0.934183	1.23772	152.006	182.584	193.499	236.981
ENSMUSG00000013878	Rnf170	0.0727156	0.363663	0.0136163	0.963888	0.549574	21.1432	22.2989	11.9666	12.726
ENSMUSG00000013973	Dedd	-0.1658	0.0262595	-0.261351	0.381413	1.1273	20.4861	18.2792	23.7341	17.6669
ENSMUSG00000013997	Nit1	0.109231	0.117382	-0.153186	0.607266	1.45071	22.6246	24.4234	33.6075	32.6351
ENSMUSG00000014039	Prdm15	-0.0781806	0.365705	0.150192	0.691597	0.261342	13.2115	12.5307	3.61877	3.8264
ENSMUSG00000014074	Rnf168	-0.249019	3.53721e-05	-0.102477	0.735092	0.464242	63.7867	53.5887	30.3608	23.7645
ENSMUSG00000014075	Tctex1d2	-0.081378	0.407365	0.34284	0.455394	0.699278	9.39364	8.90879	7.11848	8.54309
ENSMUSG00000014077	Chp1	-0.053886	0.420096	0.120092	0.685923	0.803171	26.8684	25.8957	22.2498	23.3029
ENSMUSG00000014164	Klhl3	0.27453	0.0934326	0.0957958	0.828285	0.480083	2.42259	2.93374	1.20819	1.55912
ENSMUSG00000014177	Tvp23b	-0.452573	9.81538e-10	0.202858	0.523431	1.19286	75.1604	55.0578	92.6842	78.1319
ENSMUSG00000014195	Dnajc7	0.0306126	0.533313	-0.189349	0.575814	1.37023	145.447	148.69	204.889	183.702
ENSMUSG00000014226	Cacybp	-0.261263	2.48328e-06	0.0402117	0.907214	2.27518	166.832	139	391.447	335.37
ENSMUSG00000014232	Cluap1	-0.202322	0.0626236	-0.295019	0.350073	1.95864	7.85265	6.85141	15.7829	11.2337
ENSMUSG00000014243	Zswim7	0.07849	0.287733	-0.0201303	0.956431	0.675251	20.0235	21.2035	14.2888	14.9037
ENSMUSG00000014245	Pigl	-0.136095	0.0220446	-0.284819	0.340346	0.584197	38.986	35.5896	23.3301	17.4731
ENSMUSG00000014294	Ndufa2	-0.0721539	0.151678	0.175249	0.626771	0.374253	94.4733	90.2019	37.468	40.3804
ENSMUSG00000014301	Pam16	0.0192051	0.765792	0.285786	0.57	0.793257	29.0071	29.4372	25.2791	31.2435
ENSMUSG00000014303	Glis2	0.153519	0.00325073	0.0051249	0.986532	0.486503	59.7821	66.655	29.8873	33.4372
ENSMUSG00000014313	Cox6c	-0.0764397	0.109726	0.30086	0.381115	0.303556	350.636	333.331	111.685	130.781
ENSMUSG00000014329	Bicc1	0.420661	0.00112681	-0.384177	0.263496	0.89242	4.84917	6.51017	4.43981	4.56776
ENSMUSG00000014349	Ube2z	-0.159797	0.00300521	-0.0766346	0.817252	1.19759	116.632	105.215	142.909	122.248
ENSMUSG00000014353	Tmem87b	-0.195777	0.000269143	-0.0489696	0.876653	0.844725	80.598	70.4668	70.7763	59.8168
ENSMUSG00000014355	Anapc1	-0.0101461	0.834473	-0.0982532	0.785508	0.979757	190.438	189.374	195.864	181.959
ENSMUSG00000014361	Mertk	0.679551	1.63078e-07	0.0121937	0.969398	1.29215	6.97324	11.1965	9.20444	14.9132
ENSMUSG00000014402	Tsg101	-0.284996	3.66444e-05	-0.167995	0.586705	2.13539	39.7299	32.7764	87.7248	64.4181
ENSMUSG00000014418	Hps5	0.164213	0.0262579	-0.24655	0.416511	0.588001	18.7236	21.0101	11.3361	10.7338
ENSMUSG00000014426	Map3k4	-0.107562	0.0397968	-0.0446769	0.887049	1.18439	64.2483	59.8178	78.7039	71.0523
ENSMUSG00000014444	Piezo1	0.105684	0.0315728	0.149064	0.712553	1.18367	224.309	242.647	278.258	333.784
ENSMUSG00000014470	Rnf166	-0.339655	0.0015696	-0.124355	0.702616	0.460212	12.7178	10.0498	5.97532	4.31847
ENSMUSG00000014496	Ankrd28	-0.149997	0.00691996	-0.014497	0.961664	0.721937	49.3328	44.598	37.0761	33.1954
ENSMUSG00000014498	Ankrd52	0.0222761	0.812494	-0.0132616	0.968283	0.39308	10.2644	10.3921	4.10236	4.12293
ENSMUSG00000014504	Srp19	0.087803	0.0982565	0.12927	0.6738	0.464394	55.673	59.1857	26.9391	31.3148
ENSMUSG00000014547	Wdfy2	-0.195106	0.136613	-0.3833	0.330527	0.340999	4.7492	4.14953	1.65121	1.10584
ENSMUSG00000014550	Rbsn	-0.145911	0.00927328	0.0591068	0.844414	0.698753	47.2716	42.8101	34.0605	32.1385
ENSMUSG00000014551	Mrps25	0.0892423	0.101634	0.0948797	0.764046	1.6753	49.1889	52.4743	85.4405	97.3351
ENSMUSG00000014554	Dguok	0.143899	0.0933527	-0.0387371	0.896948	2.19081	12.4839	13.8113	28.0545	30.2095
ENSMUSG00000014592	Camta1	-0.490188	4.97417e-08	-0.0175662	0.964676	0.415686	27.4998	19.6152	12.1009	8.52976
ENSMUSG00000014601	Strip1	0.103319	0.043879	-0.0015534	0.99615	1.28548	71.2668	76.6904	94.5419	101.633
ENSMUSG00000014606	Slc25a11	-0.00143893	0.978733	0.00919541	0.977154	2.00167	53.1181	53.2035	110.19	111.07
ENSMUSG00000014633	Cmc2	-0.190753	0.0378616	-0.00957584	0.976113	0.412419	12.9723	11.4158	5.55297	4.85408
ENSMUSG00000014668	Chfr	-0.092784	0.0965515	0.0458046	0.879289	0.736017	47.304	44.518	35.6893	34.6747
ENSMUSG00000014748	Tex261	0.0509135	0.313464	0.184009	0.558553	0.521945	84.9956	88.1416	45.6162	53.723
ENSMUSG00000014763	Fam120b	-0.336483	0.000282809	0.00700848	0.981208	1.60087	15.0274	11.925	24.7021	19.7014
ENSMUSG00000014767	Tbp	-0.126096	0.0286878	-0.160037	0.598335	1.29831	42.7975	39.3171	57.2727	47.0943
ENSMUSG00000014769	Psmb1	-0.044709	0.355547	-0.026724	0.938853	2.36885	211.825	206.099	519.469	496.151
ENSMUSG00000014771	Pdcd2	0.0412262	0.521261	-0.102274	0.737566	2.04799	31.752	32.5886	66.4376	63.5298
ENSMUSG00000014773	Dll1	0.445461	0.00564787	-0.301768	0.493999	1.51458	2.80276	3.80473	4.30332	4.75432
ENSMUSG00000014778	Fhod1	0.157959	0.202613	-0.091609	0.823926	1.13402	4.82331	5.39785	5.66311	5.95471
ENSMUSG00000014786	Slc9a5	0.433343	0.00173341	-0.131146	0.706992	0.835784	4.31639	5.85918	3.68534	4.56676
ENSMUSG00000014791	Elmo3	-0.448256	0.00503739	-0.229771	0.523651	1.33732	3.88943	2.85432	5.3306	3.33846
ENSMUSG00000014837	4931428F04Rik	0.185615	0.389917	-0.592569	0.163585	0.950491	1.69125	1.92553	1.66236	1.24642
ENSMUSG00000014846	Tppp3	0.130431	0.504133	-0.158778	0.724157	1.3298	1.9178	2.10174	2.60489	2.54323
ENSMUSG00000014850	Msh3	-0.00707145	0.899474	-0.10456	0.729953	0.988153	45.3579	45.3176	46.7507	43.4554
ENSMUSG00000014856	Tmem208	0.260426	5.76201e-06	0.0729708	0.821205	1.54742	59.465	71.3682	95.9735	121.139
ENSMUSG00000014859	E2f4	0.108874	0.0380843	0.0634055	0.837988	0.90626	58.6414	63.279	55.425	62.4892
ENSMUSG00000014867	Surf4	0.104139	0.0297299	0.0189737	0.956554	1.30426	293.346	315.92	393.835	429.745
ENSMUSG00000014873	Surf2	0.0540505	0.379832	-0.105872	0.763331	0.753965	32.9074	34.1717	26.0113	25.0938
ENSMUSG00000014905	Dnajb9	-0.0618886	0.220578	-0.111582	0.755323	2.05078	92.3254	88.3398	195.669	173.282
ENSMUSG00000014907	Naf1	-0.0430813	0.529411	-0.0836509	0.779053	1.28169	26.0093	25.2725	34.0688	31.249
ENSMUSG00000014932	Yes1	-0.0311689	0.555327	-0.00265825	0.993635	1.13597	121.056	119.333	143.456	141.16
ENSMUSG00000014956	Ppp1cb	-0.366398	7.86174e-09	-0.0490696	0.885743	1.5274	182.744	142.193	285.808	214.956
ENSMUSG00000014959	Gorasp2	-0.00646029	0.899177	-0.00132823	0.996832	2.44737	78.0563	77.806	197.291	196.471
ENSMUSG00000014980	Tsen15	-0.633935	3.42306e-09	0.279867	0.525899	0.890026	24.2394	15.6387	22.6994	17.7672
ENSMUSG00000015002	Efr3a	-0.118024	0.0199782	-0.0389109	0.903271	0.931656	85.8854	79.2804	82.506	74.1404
ENSMUSG00000015013	Trappc2l	0.0983953	0.189254	0.20042	0.597161	0.549807	18.3741	19.7533	10.5854	13.0555
ENSMUSG00000015016	Acsf3	-0.0621958	0.467208	0.0264125	0.929721	1.93263	13.4907	12.9533	26.905	26.3208
ENSMUSG00000015023	Ddx19a	-0.0120595	0.857841	-0.195006	0.515908	1.79478	25.8919	25.7653	47.6844	41.4569
ENSMUSG00000015027	Galns	0.408623	2.46325e-06	-0.115506	0.69974	2.04902	18.5479	24.6673	39.1711	48.0837
ENSMUSG00000015083	C8g	0.0679905	0.688767	0.198818	0.756531	1.28019	2.40931	2.539	3.3278	3.99775
ENSMUSG00000015087	Rabl6	-0.243772	4.52001e-05	0.0231861	0.938787	0.829004	48.4124	40.9466	41.2202	35.4253
ENSMUSG00000015092	Edf1	-0.0272134	0.595358	0.12106	0.74188	1.44468	74.8503	73.6327	114.291	122.256
ENSMUSG00000015094	Npdc1	0.0367135	0.644996	0.20543	0.58319	1.09799	16.6157	17.0394	19.0034	22.435
ENSMUSG00000015095	Fbxw5	0.0952399	0.22972	0.00708556	0.982239	0.664159	15.7818	16.8956	10.9696	11.7908
ENSMUSG00000015112	Slc25a13	-0.000654047	0.98958	-0.0897143	0.787439	1.47931	103.042	103.711	156.715	148.231
ENSMUSG00000015120	Ube2i	0.0110886	0.820366	-0.113117	0.735231	0.663734	165.797	167.303	115.29	107.556
ENSMUSG00000015126	Tsr3	0.0650201	0.350812	-0.0447432	0.881215	1.79907	22.9974	24.0825	42.3713	43.0212
ENSMUSG00000015127	Unkl	0.118543	0.27774	-0.477699	0.164376	0.371943	9.02785	9.83902	3.44277	2.69016
ENSMUSG00000015143	Actn1	0.0111868	0.816075	0.111714	0.809102	1.04958	260.228	263.96	290.704	318.622
ENSMUSG00000015149	Sirt2	-0.0619263	0.517854	0.0186004	0.951932	1.41978	9.9754	9.57343	14.7239	14.3017
ENSMUSG00000015165	Hnrnpl	0.145338	0.00249369	-0.304985	0.381402	1.09983	341.89	378.769	386.242	346.372
ENSMUSG00000015176	Nolc1	0.0547272	0.258227	0.0347688	0.919165	1.07793	204.955	213.298	228.624	243.747
ENSMUSG00000015189	Casd1	0.102658	0.0613986	0.0761698	0.805599	1.27932	47.7205	51.31	63.0139	71.4284
ENSMUSG00000015202	Cnksr3	0.276644	0.0138885	-0.294326	0.358738	1.5662	6.51373	7.92273	10.4612	10.3793
ENSMUSG00000015214	Mtmr1	-0.243626	0.020121	0.0097558	0.975385	1.0147	10.2545	8.70993	10.743	9.18954
ENSMUSG00000015217	Hmgb3	0.120783	0.130784	0.0633655	0.831958	1.53323	15.3508	16.7165	24.1972	27.5381
ENSMUSG00000015222	Map2	-0.0663861	0.696616	0.16292	0.752943	0.445973	2.48407	2.38288	1.11332	1.20104
ENSMUSG00000015224	Cyp2j9	0.490572	0.0338285	-0.245707	0.525968	2.13126	1.43181	2.02407	3.12656	3.71902
ENSMUSG00000015243	Abca1	-0.201174	0.00214633	0.228566	0.661403	0.457793	127.919	111.432	60.8691	62.1355
ENSMUSG00000015247	Nipsnap3b	-0.0404366	0.570031	-0.0700233	0.815091	1.90449	22.5168	21.9013	43.8646	40.6503
ENSMUSG00000015289	Lage3	-0.264486	2.2977e-05	0.0853073	0.789457	0.56405	46.2515	38.5742	27.4335	24.2583
ENSMUSG00000015290	Ubl4a	-0.0449063	0.589983	0.135829	0.658429	0.714285	14.3839	13.9709	10.6441	11.3505
ENSMUSG00000015291	Gdi1	0.152897	0.0206402	-0.433545	0.145937	0.970957	29.3189	32.6754	29.2079	24.1126
ENSMUSG00000015305	Sash1	-0.340051	2.11175e-06	0.129514	0.749934	0.42008	37.7859	29.9043	16.6202	14.3973
ENSMUSG00000015312	Gadd45b	0.190129	0.00697868	-0.0487239	0.869838	0.845157	25.9581	29.6794	22.7254	25.1104
ENSMUSG00000015335	Zdhhc12	0.0639063	0.222737	0.134515	0.678566	1.84243	59.8935	62.6479	114.783	131.775
ENSMUSG00000015337	Endog	0.0502981	0.597857	0.0277424	0.931453	2.62746	9.71959	10.1453	26.3707	28.0597
ENSMUSG00000015341	Golga7	0.095007	0.0579249	0.102463	0.74926	0.568995	97.2208	104.026	57.3115	65.8242
ENSMUSG00000015342	Xk	0.25876	0.00588732	0.192488	0.542997	0.702397	9.96838	11.9747	7.26615	9.96525
ENSMUSG00000015354	Pcolce2	0.0109422	0.827185	0.187317	0.576572	1.67346	100.616	101.746	175.288	201.812
ENSMUSG00000015357	Clpx	0.00203139	0.967985	0.0235066	0.94382	2.0205	84.4708	84.7369	178.203	181.708
ENSMUSG00000015363	Trabd	0.0722219	0.298672	-0.0558537	0.851702	0.680443	23.1622	24.3625	16.2801	16.4654
ENSMUSG00000015365	Mov10l1	0.349825	1.06425e-07	0.0579213	0.881353	1.57911	74.0203	94.7661	123.326	164.376
ENSMUSG00000015377	Dennd6b	0.348334	0.000406348	-0.0181579	0.954279	0.669045	10.5736	13.4867	7.4465	9.36762
ENSMUSG00000015461	Atf6b	0.00755359	0.882019	0.0488907	0.8833	2.12398	79.5678	80.1955	174.429	181.865
ENSMUSG00000015468	Notch4	-0.236017	0.00172061	0.0889731	0.778373	1.45706	35.6604	30.3201	53.6405	48.5142
ENSMUSG00000015474	Ppt2	-0.144048	0.222156	-0.0344401	0.914785	2.18182	6.08855	5.51919	13.7601	12.1534
ENSMUSG00000015478	Rnf5	-0.084622	0.413534	0.273622	0.540295	0.540704	8.22429	7.77653	4.72334	5.38837
ENSMUSG00000015488	Cacfd1	0.174387	0.0877931	0.251867	0.472963	0.25419	8.21159	9.27321	2.13759	2.86134
ENSMUSG00000015501	Hivep2	-0.18732	0.213153	0.181654	0.734786	0.534942	3.6768	3.23662	2.02428	2.03681
ENSMUSG00000015522	Arnt	-0.0397835	0.504966	-0.0596511	0.841945	0.812799	37.2185	36.296	31.1553	29.1577
ENSMUSG00000015536	Mocs2	-0.240773	0.0014281	-0.126564	0.6743	0.644795	22.1404	18.7669	14.8845	11.5503
ENSMUSG00000015542	Nat9	-0.101487	0.221512	-0.396549	0.184831	2.19966	14.8746	13.9063	33.6546	23.9023
ENSMUSG00000015568	Lpl	0.496981	2.17642e-07	0.125569	0.708148	1.19309	16.1079	22.7505	19.6053	30.2166
ENSMUSG00000015575	Atp6v0e	-0.0570254	0.272219	0.296479	0.371527	0.621087	67.6557	64.9042	43.6577	51.4152
ENSMUSG00000015597	Zfp318	0.154918	0.00263245	0.252946	0.692312	0.712668	75.3272	84.0886	62.2165	82.7899
ENSMUSG00000015605	Srf	0.187226	0.00045902	-0.00660783	0.983216	0.50377	80.8889	92.2435	42.3397	48.0549
ENSMUSG00000015647	Lama5	0.0493607	0.301448	0.506641	0.385378	0.223466	356.122	371.111	87.0513	128.906
ENSMUSG00000015652	Steap1	0.183842	0.000453547	-0.0299517	0.930629	2.82382	117.129	133.46	339.634	379.037
ENSMUSG00000015653	Steap2	0.0891156	0.0782685	0.0350008	0.918642	0.968857	214.505	230.017	214.344	235.485
ENSMUSG00000015656	Hspa8	-0.0810689	0.0921311	0.0108783	0.975539	1.367	1603.14	1525.27	2256.25	2162.91
ENSMUSG00000015659	Serac1	0.0570999	0.452884	0.0391138	0.90161	0.414896	17.9389	18.7118	7.8088	8.36808
ENSMUSG00000015668	Pdzd11	-0.278506	0.00279027	0.138285	0.722887	1.1634	16.2395	13.4312	19.8309	18.041
ENSMUSG00000015671	Psma2	-0.0620896	0.207803	-0.0238065	0.945067	2.69796	143.459	138.22	398.571	377.733
ENSMUSG00000015672	Mrpl32	-0.101375	0.116161	0.187724	0.550183	1.42365	30.1679	28.2445	44.5004	47.4489
ENSMUSG00000015697	Setdb1	-0.0421984	0.391845	-0.250633	0.578302	0.436001	142.722	139.105	66.6785	54.643
ENSMUSG00000015709	Arnt2	-0.285817	0.0364588	-0.213928	0.557292	0.57731	5.17619	4.27765	3.07198	2.18528
ENSMUSG00000015711	Prune	-0.206211	0.0016033	-0.145418	0.629293	1.64362	31.6983	27.547	53.2896	41.871
ENSMUSG00000015714	Cers2	-0.0217939	0.66095	0.0493028	0.884773	1.98623	124.154	122.811	253.718	259.691
ENSMUSG00000015733	Capza2	-0.0182953	0.713222	-0.107022	0.752038	1.92704	119.169	118.119	237.313	218.408
ENSMUSG00000015745	Plekho1	0.526329	0.000455606	0.0816169	0.822873	0.683547	3.2839	4.74474	2.34204	3.57822
ENSMUSG00000015747	Vps45	-0.25885	0.00451981	0.0792833	0.794053	1.4456	12.6828	10.6226	18.9646	16.7969
ENSMUSG00000015748	Prpf3	0.140455	0.00833294	0.160198	0.745339	0.96896	67.2237	74.3344	70.9082	87.6373
ENSMUSG00000015749	Anp32e	-0.246008	8.37852e-05	-0.094363	0.766998	1.43321	68.383	57.7378	100.089	79.1627
ENSMUSG00000015750	Aph1a	-0.24492	0.000125861	0.130284	0.665828	0.805143	47.5689	40.2371	39.4835	36.5372
ENSMUSG00000015755	Tab2	-0.0431141	0.415862	0.0332458	0.91251	0.366427	58.8431	57.2485	22.4077	22.3139
ENSMUSG00000015757	Ppil4	0.115413	0.037207	-0.118996	0.69965	0.979297	54.8672	59.4376	55.243	55.1178
ENSMUSG00000015759	Cnih1	0.0512949	0.311273	0.212947	0.511185	1.05515	81.8912	85.0431	90.2255	108.585
ENSMUSG00000015766	Eps8	-0.0606782	0.283922	0.0821644	0.797904	1.06861	44.5598	42.7083	49.2623	50.0012
ENSMUSG00000015776	Med22	0.203782	0.000499235	-0.1443	0.629767	0.473421	38.1674	44.0527	18.633	19.4512
ENSMUSG00000015787	Abo	-1.74529	2.10686e-08	-0.162063	0.708413	1.96683	2.52462	0.749794	5.08415	1.35638
ENSMUSG00000015790	Surf1	0.0380905	0.517488	-0.030414	0.922308	2.22698	37.789	38.9175	86.7094	87.4299
ENSMUSG00000015804	Med28	-0.0890164	0.0956661	0.127249	0.703536	0.619304	57.4509	54.1889	37.1441	38.2545
ENSMUSG00000015806	Qdpr	-0.0700712	0.223948	-0.0895937	0.813072	2.4462	42.1033	40.2965	108.057	97.1902
ENSMUSG00000015837	Sqstm1	-0.00273526	0.956324	-0.0662673	0.842891	1.52191	109.042	109.257	170.669	163.337
ENSMUSG00000015839	Nfe2l2	-0.090169	0.0737912	-0.106707	0.745763	1.48128	91.2615	86.0027	139.044	121.696
ENSMUSG00000015846	Rxra	-0.0177363	0.833321	-0.0549972	0.861515	0.510982	13.849	13.7203	7.36773	7.02265
ENSMUSG00000015850	Adamtsl4	-0.0768764	0.573632	0.29003	0.402295	1.23642	4.13297	3.92226	5.2118	6.04711
ENSMUSG00000015869	Prpsap1	0.0386726	0.449575	-0.0941569	0.777745	2.48149	74.8516	77.3015	190.651	184.45
ENSMUSG00000015880	Ncapg	-0.0766139	0.121824	0.0587652	0.894161	0.617515	132.808	126.136	87.8278	86.906
ENSMUSG00000015882	Lcorl	0.0569522	0.409481	0.159124	0.597349	0.426217	23.6296	24.6129	10.4497	12.172
ENSMUSG00000015889	Lta4h	0.00486342	0.925051	0.0225246	0.94462	1.61163	68.4993	69.0607	113.097	115.83
ENSMUSG00000015932	Dstn	-0.421815	3.83678e-10	-0.0953653	0.784977	1.77261	354.906	265.448	651.916	456.403
ENSMUSG00000015937	H2afy	-0.238246	2.18042e-05	0.111824	0.73551	1.85524	85.7461	72.7546	162.802	149.265
ENSMUSG00000015942	Gtf2ird2	-0.278278	0.0637738	0.112278	0.768553	0.614136	3.61134	2.97916	2.27009	2.02853
ENSMUSG00000015943	Bola1	-0.0728487	0.321211	0.154955	0.739514	0.88903	20.6817	19.727	19.4624	20.6461
ENSMUSG00000015944	Gatsl2	0.323701	0.0693072	-0.208144	0.663668	0.301705	2.3609	2.95963	0.721417	0.767667
ENSMUSG00000015957	Wnt11	0.395431	0.0719328	-0.142354	0.780757	2.18914	1.66174	2.1666	3.68964	4.33009
ENSMUSG00000015961	Adss	0.0116173	0.81631	-0.0178356	0.957354	1.46853	105.971	107.137	159.431	159.221
ENSMUSG00000015971	Actr8	-0.106973	0.112464	-0.0489359	0.870759	1.82225	26.7886	24.9731	49.7859	44.8728
ENSMUSG00000015980	Lrrc27	0.294483	0.0639362	-0.0453565	0.903001	0.896206	2.85693	3.50597	2.63392	3.13062
ENSMUSG00000015994	Fnta	-0.383987	3.84156e-08	-0.00139733	0.996607	2.26165	55.8291	42.8822	129.995	99.7599
ENSMUSG00000016018	Skiv2l2	-0.0432474	0.387104	-0.0309468	0.945532	0.627588	106.551	103.515	71.4906	68.0015
ENSMUSG00000016028	Celsr1	0.131828	0.00779187	0.229806	0.630465	0.6663	204.592	225.188	147.213	190.018
ENSMUSG00000016181	Diexf	0.148946	0.0385051	-0.12319	0.681596	0.637349	20.8394	23.1279	13.6002	13.8763
ENSMUSG00000016200	Syt14	-0.00439556	0.95686	0.102455	0.737575	0.410597	20.137	20.1725	8.58574	9.24222
ENSMUSG00000016206	H2-M3	0.495434	0.00364482	0.10095	0.770381	2.42683	2.74325	3.86745	6.84197	10.35
ENSMUSG00000016239	Lonrf3	0.108716	0.526839	0.0490223	0.901358	0.75735	2.2642	2.44327	1.76407	1.97262
ENSMUSG00000016252	Atp5e	0.0538623	0.287811	0.0267346	0.953722	0.237805	82.642	86.1369	21.582	22.9151
ENSMUSG00000016253	Nelfcd	0.208229	0.000158782	-0.243818	0.453632	1.66951	68.7941	79.6148	117.786	115.125
ENSMUSG00000016256	Ctsz	0.26066	7.55092e-06	-0.0588709	0.865521	2.88794	147.78	177.644	440.104	507.888
ENSMUSG00000016257	Slmo2	-0.194961	0.000549901	0.0668446	0.838495	1.21775	76.7131	66.9198	96.3495	88.0414
ENSMUSG00000016308	Ube2a	-0.0420707	0.468321	0.349147	0.27968	1.19559	40.7042	39.5763	50.5524	62.5903
ENSMUSG00000016319	Slc25a5	-0.354951	4.69384e-08	-0.0978085	0.780597	2.52642	352.856	277.73	913.772	672.087
ENSMUSG00000016344	Ppdpf	-0.332302	1.49318e-05	0.179975	0.683128	0.463319	28.8517	22.9035	14.3355	12.8818
ENSMUSG00000016346	Kcnq2	0.398744	0.000200758	0.407858	0.223514	0.406913	7.82599	10.3369	3.2414	5.67886
ENSMUSG00000016382	Pls3	-0.000785566	0.995066	0.077327	0.834277	1.47897	4.83502	4.82679	7.36425	7.75369
ENSMUSG00000016386	Mpped2	0.275093	0.158728	0.649304	0.110619	0.724182	1.74708	2.12254	1.29686	2.48218
ENSMUSG00000016409	Nkap	-0.48257	5.38782e-07	-0.0202111	0.946	0.973948	24.0994	17.2578	23.9539	16.9179
ENSMUSG00000016427	Ndufa1	0.10131	0.0455292	0.312406	0.361716	0.348026	80.7592	86.6284	29.6028	39.4097
ENSMUSG00000016477	E2f3	-0.0214581	0.711231	-0.186236	0.533532	0.55094	40.5418	40.0041	22.9181	19.8828
ENSMUSG00000016481	Cr1l	0.215728	0.000188627	0.0797945	0.808635	2.17518	61.358	71.4869	137.387	169.176
ENSMUSG00000016487	Ppfibp1	-0.00495036	0.924185	0.0490358	0.874632	0.852108	64.7049	64.6623	57.5749	59.5406
ENSMUSG00000016494	Cd34	1.06211	2.29305e-10	-0.0658231	0.836518	1.76799	4.41051	9.229	8.10606	16.1841
ENSMUSG00000016495	Plgrkt	0.330046	3.29233e-05	0.102136	0.764427	2.16955	18.7844	23.6563	42.6882	57.673
ENSMUSG00000016503	Gtf3a	0.322572	2.08968e-07	0.11789	0.760854	0.669338	59.0279	74.0414	42.1705	57.3863
ENSMUSG00000016510	Mtif3	-0.12117	0.118694	-0.0696568	0.815368	1.39693	18.1925	16.7795	26.0705	22.9125
ENSMUSG00000016520	Lnx2	-0.054035	0.460273	0.146206	0.625003	0.771775	20.7934	20.1449	16.5294	17.7294
ENSMUSG00000016526	Dyrk3	-0.259504	5.19797e-05	-0.0943012	0.76507	2.04524	50.159	41.9863	104.615	82.0262
ENSMUSG00000016528	Mapkapk2	0.073767	0.191446	0.0206862	0.947147	1.0313	60.0115	63.2303	63.953	68.342
ENSMUSG00000016534	Lamp2	-0.219562	3.16502e-05	0.0104442	0.975601	1.52953	160.278	137.735	254.172	220.015
ENSMUSG00000016541	Atxn10	-0.111181	0.0357763	-0.00217502	0.994885	2.39075	102.67	95.9216	251.681	234.792
ENSMUSG00000016552	Foxred2	0.135334	0.0256403	0.0894099	0.779951	0.685449	39.0445	43.0015	27.8366	32.6102
ENSMUSG00000016554	Eif3d	-0.03512	0.465708	-0.0158893	0.963572	1.68171	249.551	244.604	432.328	419.127
ENSMUSG00000016559	H3f3b	-0.0774067	0.102713	0.124955	0.745405	1.21721	565.65	538.795	725.397	753.46
ENSMUSG00000016619	Nup50	-0.215943	0.000141961	-0.0342322	0.919008	1.28981	143.072	122.933	190.261	159.649
ENSMUSG00000016624	Phf21b	0.338512	0.00115073	0.187379	0.632955	0.100896	8.15952	10.3325	0.841699	1.21453
ENSMUSG00000016626	Nlrp14	-0.0660529	0.55711	0.108977	0.779379	1.18522	7.95776	7.67805	9.66557	10.078
ENSMUSG00000016637	Ift27	-0.353094	0.00147536	0.0210137	0.951739	1.88778	8.18413	6.41685	16.2494	12.9159
ENSMUSG00000016664	Pacsin2	-0.39197	6.0856e-09	-0.0973156	0.76423	1.44811	85.7269	65.564	126.85	90.6912
ENSMUSG00000016757	Ttll12	0.249097	0.000592806	0.137944	0.645942	1.47852	25.0208	29.7798	37.9117	49.6593
ENSMUSG00000016758	Bik	0.213867	0.36764	-0.333671	0.462756	1.16838	1.63383	1.92206	1.98167	1.84369
ENSMUSG00000016831	Tox4	0.0617382	0.293342	-0.203819	0.499197	1.16663	37.6659	39.444	45.1439	41.0493
ENSMUSG00000016833	Mrps18c	-0.366655	3.50696e-05	0.328275	0.444191	1.05335	18.5006	14.3701	20.6334	20.1033
ENSMUSG00000016918	Sulf1	0.400081	7.58375e-07	0.101605	0.751645	1.08243	66.1575	86.8015	73.2535	103.131
ENSMUSG00000016921	Srsf6	0.172849	0.000656285	-0.339726	0.330215	1.03134	377.676	426.414	400.024	356.892
ENSMUSG00000016933	Plcg1	-0.0184055	0.718329	-0.0840496	0.793833	0.628512	78.2162	77.4142	51.3651	47.9747
ENSMUSG00000016940	Kctd2	-0.211437	0.0270806	0.0572054	0.862608	0.424928	11.3169	9.79681	4.91935	4.42002
ENSMUSG00000016946	Kctd5	-0.0993708	0.0834839	-0.114348	0.704579	0.976891	43.0286	40.1541	42.9982	37.0627
ENSMUSG00000016984	Etaa1	-0.203753	0.000107156	-0.0163687	0.958885	1.05961	76.57	66.593	83.2278	71.5697
ENSMUSG00000016995	Matn4	0.0637143	0.818842	-0.00834251	0.985847	1.49142	0.944717	0.982661	1.45767	1.51772
ENSMUSG00000017009	Sdc4	0.235162	1.10877e-05	0.0413635	0.905391	0.838204	336.669	397.34	292.201	354.87
ENSMUSG00000017057	Il13ra1	-0.0359907	0.707331	0.123902	0.685614	1.66127	9.91898	9.68172	16.9161	17.9745
ENSMUSG00000017119	Nbr1	-0.0418067	0.395584	0.089476	0.816005	0.588217	145.692	141.717	90.571	93.7515
ENSMUSG00000017132	Cyth1	0.148189	0.240071	-0.353737	0.319504	0.752895	4.64832	5.15373	3.57449	3.08898
ENSMUSG00000017144	Rnd3	0.0360645	0.562219	-0.043431	0.884257	0.849199	32.1179	32.96	27.9398	27.825
ENSMUSG00000017146	Brca1	-0.138216	0.00477098	0.466862	0.547142	0.229038	319.055	291.341	87.3229	110.234
ENSMUSG00000017176	Nt5c3b	0.0625935	0.384051	-0.205726	0.491502	1.93509	21.0731	22.0007	41.9781	38.0083
ENSMUSG00000017188	Coa3	-0.0725837	0.24719	0.350626	0.448878	0.488318	35.1296	33.5041	18.822	22.8703
ENSMUSG00000017210	Med24	-0.0328969	0.507811	-0.049021	0.884937	1.80669	124.189	121.608	230.639	218.303
ENSMUSG00000017221	Psmd3	-0.00270783	0.955266	-0.0776065	0.824155	2.67792	224.393	224.245	615.483	582.864
ENSMUSG00000017264	Exosc10	-0.0459057	0.372812	-0.102706	0.747359	1.18162	71.6881	69.5648	88.4	79.8997
ENSMUSG00000017286	Glod4	-0.0781353	0.238364	0.00583799	0.984697	2.28752	28.9673	27.6825	67.787	65.0481
ENSMUSG00000017288	Vps53	-0.0761281	0.335566	0.0606453	0.838957	1.4529	16.901	16.0524	25.2295	25.0029
ENSMUSG00000017291	Taok1	-0.253803	5.02465e-06	0.0222954	0.954936	0.217681	308.591	259.966	71.6818	61.3416
ENSMUSG00000017299	Dnttip1	-0.0441144	0.538151	-0.0806068	0.787297	1.74022	22.068	21.4679	39.575	36.3933
ENSMUSG00000017307	Acot8	0.186682	0.0122049	-0.033933	0.909286	1.66231	18.8448	21.5	32.1669	35.8462
ENSMUSG00000017376	Nlk	0.0980755	0.0878003	-0.0455841	0.878974	0.494325	39.9506	42.8686	20.2737	21.078
ENSMUSG00000017386	Traf4	-0.0348455	0.504393	0.0190505	0.954288	0.800894	63.6261	62.3382	53.4834	53.0883
ENSMUSG00000017390	Aldoc	0.447242	0.0264738	-0.0285752	0.93777	2.36569	1.61249	2.19731	3.87977	5.19381
ENSMUSG00000017400	Stac2	0.0820298	0.539849	0.0172192	0.964559	0.313198	4.09716	4.33839	1.31247	1.3989
ENSMUSG00000017404	Rpl19	-0.0395761	0.405571	0.0177509	0.959736	1.95312	439.692	429.721	896.924	887.43
ENSMUSG00000017405	Nek8	0.348971	0.000775573	-0.361996	0.259631	0.592036	10.4439	13.3304	6.33706	6.29905
ENSMUSG00000017417	Plxdc1	0.447577	1.24884e-05	0.170547	0.63107	1.2099	10.6323	14.5012	13.4379	20.6146
ENSMUSG00000017418	Arl5b	-0.186336	0.000277611	0.243894	0.439947	0.367358	105.433	92.7748	39.7314	41.393
ENSMUSG00000017421	Zfp207	0.11798	0.0145209	-0.203219	0.554092	1.14244	214.978	233.759	252.675	238.661
ENSMUSG00000017428	Psmd11	-0.163421	0.00325596	0.0310186	0.923949	1.98207	64.8015	58.0647	131.692	120.571
ENSMUSG00000017453	Pipox	0.0760196	0.150565	-0.204372	0.515391	1.37321	57.0986	60.1869	80.2238	73.3986
ENSMUSG00000017466	Timp2	0.526986	0.000223888	0.263891	0.436211	1.32599	4.78496	6.90069	6.55437	11.3374
ENSMUSG00000017478	Zc3h18	-0.0173616	0.732859	-0.178816	0.576113	1.00479	80.5985	79.7125	84.4422	73.79
ENSMUSG00000017485	Top2b	-0.20677	0.000155012	-0.00389559	0.993481	0.978245	74.0542	64.2816	78.5776	68.0459
ENSMUSG00000017493	Igfbp4	1.54962	4.10426e-12	0.0885558	0.819392	1.66325	2.83999	8.28832	4.84448	15.0331
ENSMUSG00000017499	Cdc6	-0.0754769	0.15108	-0.074735	0.809272	0.947053	61.8547	58.8757	60.2468	54.4609
ENSMUSG00000017548	Suz12	-0.0550442	0.251739	-0.0120654	0.972037	0.801077	274.562	264.603	228.662	218.544
ENSMUSG00000017550	Atad5	0.0364113	0.492519	0.221662	0.741117	0.7469	172.051	178.133	152.021	183.563
ENSMUSG00000017561	Crlf3	-0.032863	0.546346	-0.140485	0.65287	1.5532	51.4953	50.4633	81.8628	72.7835
ENSMUSG00000017615	Tnfaip1	0.0303635	0.61036	-0.0649704	0.82778	0.605984	36.7387	37.648	23.0316	22.551
ENSMUSG00000017631	Abr	0.152781	0.003097	0.0265908	0.930943	0.489259	65.3761	72.7328	33.2214	37.6632
ENSMUSG00000017639	Rab11fip4	0.19985	0.00531154	-0.0428204	0.891354	0.235749	21.2759	24.5004	5.1497	5.75553
ENSMUSG00000017664	Slc35c2	0.237631	0.000145052	0.0398556	0.894515	0.713727	39.4702	46.629	29.116	35.3448
ENSMUSG00000017667	Zfp334	0.0128931	0.900305	0.248184	0.459325	0.499028	8.0955	8.18696	4.13759	4.97913
ENSMUSG00000017670	Elmo2	-0.102627	0.150216	-0.105312	0.72309	1.2877	22.8032	21.3179	30.1271	26.1896
ENSMUSG00000017677	Wsb1	-0.0979869	0.0446905	-0.180945	0.591961	0.930621	175.784	164.783	168.581	139.41
ENSMUSG00000017679	Ttpal	0.19851	0.0166083	-0.0523231	0.863244	0.592792	17.6749	20.3798	10.7748	11.9823
ENSMUSG00000017686	Rhot1	-0.00610544	0.907002	-0.0901079	0.777568	1.50377	62.1623	62.049	95.9375	89.9732
ENSMUSG00000017697	Ada	0.0372383	0.759678	-0.043586	0.894071	1.84417	5.28278	5.46479	9.96361	10.0052
ENSMUSG00000017707	Serinc3	0.140464	0.00383202	0.0129343	0.970634	2.24561	339.889	375.843	786.705	877.763
ENSMUSG00000017715	Pgs1	0.0398502	0.42588	-0.223315	0.488807	0.698815	102.038	105.241	73.308	64.7675
ENSMUSG00000017716	Birc5	-0.0742653	0.13472	0.111636	0.748182	0.968753	127.108	121.093	129.916	133.715
ENSMUSG00000017718	Afmid	-0.150932	0.4789	0.441851	0.32005	0.536367	1.62733	1.47509	0.894249	1.10487
ENSMUSG00000017721	Pigt	0.215105	9.97422e-05	0.0360223	0.915363	2.59732	86.1341	100.266	230.552	275.159
ENSMUSG00000017723	Wfdc2	-0.761232	3.42146e-14	0.224227	0.571441	1.7857	84.9928	50.2781	159.753	110.378
ENSMUSG00000017724	Etv4	-0.112035	0.02403	-0.147705	0.655943	0.941467	130.613	121.189	126.756	106.159
ENSMUSG00000017737	Mmp9	0.703714	0.00125577	0.258373	0.513298	1.22254	1.48685	2.42437	1.85039	3.60951
ENSMUSG00000017740	Slc12a5	0.475226	6.42809e-05	0.0934441	0.808465	0.508983	8.72013	12.1141	4.58234	6.80754
ENSMUSG00000017747	Ghdc	-0.149349	0.0357446	-0.143762	0.633655	2.18112	25.7534	23.3115	57.6617	47.2434
ENSMUSG00000017754	Pltp	0.0884815	0.211886	0.0250427	0.940865	2.27336	23.4147	24.8964	54.9688	59.4777
ENSMUSG00000017756	Slc12a7	0.16592	0.00113429	0.209033	0.632259	0.730143	237.257	267.168	181.619	236.418
ENSMUSG00000017760	Ctsa	-0.000658213	0.989307	-0.0209527	0.951438	2.16778	149.892	150.172	336.689	332.459
ENSMUSG00000017764	Zswim1	0.141812	0.0379182	0.0949188	0.750711	1.38834	23.7688	26.2462	33.8344	39.9057
ENSMUSG00000017765	Slc12a4	0.291098	1.02101e-06	0.0372598	0.912311	1.37536	124.475	152.695	177.489	223.434
ENSMUSG00000017774	Myo1c	-0.262998	1.19761e-05	-0.110413	0.739244	0.784052	148.62	124.092	121.737	94.1642
ENSMUSG00000017776	Crk	0.00604694	0.901591	0.0736517	0.824571	0.518685	161.04	161.984	85.4844	90.4875
ENSMUSG00000017778	Cox7c	-0.0117289	0.806483	0.334656	0.326622	0.231084	310.506	308.719	74.6447	93.5848
ENSMUSG00000017781	Pitpna	-0.0225135	0.683446	0.104056	0.735436	1.20422	48.3381	47.6804	60.1186	63.732
ENSMUSG00000017801	Mlx	0.0654151	0.37274	-0.0136465	0.965086	1.61342	19.7978	20.7519	33.1015	34.3622
ENSMUSG00000017802	Fam134c	-0.0542061	0.272958	0.0153331	0.963327	0.962384	135.576	131.046	134.111	131.008
ENSMUSG00000017831	Rab5a	-0.156155	0.00362476	0.00808598	0.979778	1.51125	64.4666	57.8954	99.8585	90.1826
ENSMUSG00000017837	Nkiras2	-0.26296	0.000237558	-0.152228	0.678439	0.62226	28.7912	24.0737	18.8811	14.1941
ENSMUSG00000017843	Ppp2r5c	-0.140394	0.00433855	0.0157112	0.96276	1.09561	150.607	136.871	169.735	155.94
ENSMUSG00000017858	Ift52	-0.169069	0.0107479	-0.150624	0.614489	1.43028	28.5843	25.4548	42.0075	33.7011
ENSMUSG00000017861	Mybl2	-0.123251	0.0100429	-0.195372	0.572216	0.764223	328.624	302.17	258.181	207.333
ENSMUSG00000017929	B4galt5	0.431253	1.9629e-09	0.129443	0.694223	0.393426	129.958	175.773	52.9735	78.3626
ENSMUSG00000017969	Ptgis	-0.33568	0.000385675	0.651685	0.0308889	1.37863	13.4828	10.7021	19.1928	23.9437
ENSMUSG00000017978	Cadps2	0.377888	0.0111003	-0.0975825	0.783438	1.27271	3.08301	4.02548	4.10457	5.0061
ENSMUSG00000017999	Ddx27	0.084982	0.0870991	-0.145974	0.664053	1.43611	120.841	128.542	178.752	171.858
ENSMUSG00000018001	Cyth3	0.0315871	0.695709	0.0470904	0.877535	0.504091	18.2212	18.6504	9.39973	9.93426
ENSMUSG00000018012	Rac3	0.312214	0.0760348	-0.30428	0.442663	1.29583	2.34961	2.94667	3.15462	3.18836
ENSMUSG00000018040	Rrp7a	-0.0458204	0.378244	-0.0586305	0.851672	1.02686	66.0697	64.2608	70.4798	65.8099
ENSMUSG00000018042	Cyb5r3	0.168575	0.000489544	-0.103643	0.765633	2.01349	203.149	228.811	422.675	443.062
ENSMUSG00000018068	Ints2	0.0261648	0.595195	0.0171458	0.970834	0.726063	140.805	143.654	109.145	112.702
ENSMUSG00000018076	Med13l	-0.0447937	0.371353	0.169578	0.629517	0.364415	102.477	99.561	39.3126	42.9679
ENSMUSG00000018102	Hist1h2bc	-0.0551156	0.355721	0.152045	0.838408	1.17363	81.8598	80.6302	117.395	128.482
ENSMUSG00000018143	Mafk	-0.126078	0.101134	-0.298672	0.343408	0.40548	18.4867	16.9796	7.77865	5.80088
ENSMUSG00000018160	Med1	0.0459353	0.375836	-0.130759	0.682118	0.403725	108.375	112.63	44.9201	42.6442
ENSMUSG00000018166	Erbb3	0.308844	4.92014e-07	0.114147	0.763291	1.11089	99.054	122.838	114.315	153.441
ENSMUSG00000018167	Stard3	0.376574	2.16006e-07	-0.00195849	0.994856	1.51498	36.1624	47.0954	56.4771	73.4329
ENSMUSG00000018169	Mfng	0.126217	0.46236	0.111604	0.816536	0.701215	2.7746	3.01528	1.99284	2.32022
ENSMUSG00000018171	Vmp1	0.256307	2.06189e-06	-0.0785702	0.821766	1.91284	241.626	288.967	475.328	538.33
ENSMUSG00000018189	Uchl5	-0.0256059	0.67677	-0.000779454	0.997994	2.27303	34.1324	33.6736	79.6817	78.5802
ENSMUSG00000018196	Glrx2	0.158963	0.0469376	0.198058	0.612103	0.331816	15.0573	16.8592	5.20955	6.67848
ENSMUSG00000018199	Trove2	0.134497	0.0436347	0.0156886	0.95841	0.365486	25.2949	27.8242	9.52089	10.5949
ENSMUSG00000018209	Stk4	0.090609	0.0742892	-0.0311196	0.920904	0.591983	79.5859	85.0935	48.4087	50.6644
ENSMUSG00000018217	Pmp22	0.904923	0.000339144	-0.103333	0.791905	1.97468	1.12858	2.13066	2.28275	3.98701
ENSMUSG00000018239	Zcchc10	0.156792	0.0466543	0.592102	0.114804	0.441647	15.7388	17.5747	7.31556	12.3081
ENSMUSG00000018286	Psmb6	-0.0625781	0.197212	0.00639654	0.985342	2.47661	199.547	191.683	514.5	496.411
ENSMUSG00000018287	Spag7	-0.276821	0.0002101	-0.0569813	0.850203	1.62135	32.9369	27.2237	55.0415	43.7197
ENSMUSG00000018293	Pfn1	-0.146705	0.00380868	0.00627655	0.98847	1.32536	249.618	226.856	353.575	322.725
ENSMUSG00000018322	Tomm34	-0.0326322	0.558222	-0.0229987	0.940545	1.3865	46.6993	45.9019	66.2731	64.1219
ENSMUSG00000018326	Ywhab	-0.0788936	0.114851	0.0873874	0.79342	1.49711	106.578	101.005	163.404	164.536
ENSMUSG00000018334	Ksr1	0.0584311	0.546511	0.0730834	0.824908	0.494238	9.2651	9.67273	4.70385	5.17531
ENSMUSG00000018339	Gpx3	0.205972	0.07046	0.323174	0.429313	0.520105	6.38009	7.37314	3.46283	4.98419
ENSMUSG00000018340	Anxa6	0.0561784	0.349451	-0.199876	0.542907	1.29131	35.8836	37.4859	46.959	42.7353
ENSMUSG00000018347	Zkscan6	-0.0673266	0.481913	-0.0946777	0.761366	1.26781	10.0134	9.57946	13.0159	11.668
ENSMUSG00000018362	Kpna2	-0.0440963	0.36299	-0.0717454	0.835048	1.50922	201.558	196.019	315.757	292.189
ENSMUSG00000018363	Smurf2	-0.0193648	0.736413	-0.000881276	0.997648	0.627178	41.44	40.9992	26.6061	26.3073
ENSMUSG00000018372	Cep95	-0.0209996	0.793708	-0.127885	0.673181	0.606302	19.4222	19.158	12.0795	10.9127
ENSMUSG00000018377	Vezf1	0.208351	0.00209441	0.0119964	0.967798	0.573792	30.7895	35.5725	18.1076	21.1023
ENSMUSG00000018378	Cuedc1	0.553303	1.45988e-05	-0.00190147	0.998955	0.273033	5.78165	8.50849	1.61088	2.37111
ENSMUSG00000018379	Srsf1	0.0334963	0.480069	-0.253208	0.470429	1.00395	536.055	549.059	552.207	474.561
ENSMUSG00000018381	Abi3	-0.376805	0.111343	-0.252751	0.537797	1.34451	1.821	1.4126	2.51718	1.63809
ENSMUSG00000018395	Kif3a	0.0949983	0.251467	-0.140686	0.646131	0.808654	13.9356	14.9094	11.5894	11.2579
ENSMUSG00000018398	2008-09-01	-0.257548	0.00672757	0.139528	0.650885	0.663493	15.5922	13.089	10.6597	9.85654
ENSMUSG00000018401	Mtmr4	-0.306755	7.45961e-06	0.147486	0.621067	0.551515	38.5547	31.2167	22.0083	19.7507
ENSMUSG00000018405	Mrm1	-0.0079539	0.933321	-0.0450019	0.887758	0.821881	9.99558	9.97908	8.41356	8.13514
ENSMUSG00000018411	Mapt	0.06299	0.323348	-0.144639	0.629484	0.420681	29.5091	30.9143	12.7073	12.0451
ENSMUSG00000018412	Kansl1	0.0597988	0.237159	-0.0582889	0.853818	0.68898	82.988	86.6689	59.038	59.2257
ENSMUSG00000018415	Gid4	0.007297	0.900993	-0.0973088	0.74761	0.224524	38.6308	38.968	8.88565	8.38795
ENSMUSG00000018417	Myo1b	0.137688	0.00782391	0.0362515	0.943014	0.548928	64.2989	70.9037	37.9958	42.9934
ENSMUSG00000018425	Dhx40	-0.240926	5.90767e-05	-0.156163	0.621259	2.10201	50.0387	42.5076	107.984	82.334
ENSMUSG00000018427	Ypel2	0.0662874	0.595144	-0.31818	0.378785	0.249141	8.35507	8.74706	2.12355	1.77411
ENSMUSG00000018428	Akap1	0.00565862	0.905117	0.0369672	0.918263	1.40546	526.018	530.753	776.259	803.584
ENSMUSG00000018433	Nol11	0.00648532	0.894105	0.0274608	0.936367	1.69984	174.159	175.225	305.172	312.95
ENSMUSG00000018442	Derl2	-0.00280735	0.955659	0.127802	0.697578	1.39531	86.7811	86.7753	124.683	136.216
ENSMUSG00000018446	C1qbp	0.0500137	0.302566	0.0628416	0.857011	2.7546	190.928	198.106	541.811	587.206
ENSMUSG00000018449	Rpain	0.124662	0.0867769	-0.131962	0.700477	0.533422	19.8093	21.6347	11.0625	11.0099
ENSMUSG00000018470	Kcnab3	-0.23302	0.0440575	-0.30454	0.356943	1.22489	6.94242	5.90402	8.68067	5.97241
ENSMUSG00000018474	Chd3	4.92494e-05	0.999326	0.249009	0.670572	0.358649	41.1598	41.3228	16.4607	19.6639
ENSMUSG00000018476	Kdm6b	-0.204506	0.054319	0.706394	0.0967629	0.788227	10.7969	9.30536	8.57938	12.0824
ENSMUSG00000018481	Appbp2	-0.240816	9.38551e-06	-0.00782176	0.980809	0.952818	104.015	88.1695	102.138	86.121
ENSMUSG00000018500	Adora2b	0.179303	0.0542286	0.244383	0.452924	1.62517	10.1402	11.4784	17.0896	22.9009
ENSMUSG00000018501	Ncor1	-0.124306	0.0100307	-0.146496	0.723017	0.455744	238.356	219.497	116.823	97.2042
ENSMUSG00000018507	Trpv2	0.222333	0.0439249	0.00590664	0.985479	1.64794	6.38413	7.45485	10.7766	12.6441
ENSMUSG00000018509	Cenpv	0.0324868	0.564071	0.0793605	0.854941	1.26271	43.7487	44.8831	58.7513	63.6758
ENSMUSG00000018537	Pcgf2	0.126608	0.157547	-0.146997	0.63769	0.865881	11.2603	12.2958	10.1306	9.99267
ENSMUSG00000018541	Cwc25	0.0841734	0.23543	-0.0324845	0.913359	0.769866	21.7426	23.1304	17.3568	18.0574
ENSMUSG00000018547	Pip4k2b	-0.092646	0.0878486	0.0139235	0.963205	0.320571	53.5131	50.3725	17.7344	16.8496
ENSMUSG00000018548	Trim37	0.101976	0.0429727	0.0639029	0.843901	1.01283	86.8727	93.434	90.1507	101.354
ENSMUSG00000018559	Ctdnep1	0.100192	0.162985	0.279751	0.388552	0.822526	21.4764	23.0208	18.4053	23.9301
ENSMUSG00000018565	Elp5	0.0263889	0.610995	-0.0109258	0.972593	1.23939	65.4274	66.7613	84.6023	85.6655
ENSMUSG00000018566	Slc2a4	-0.142052	0.29447	-0.130326	0.706455	1.39111	4.33185	3.92323	6.11653	5.05753
ENSMUSG00000018567	Gabarap	0.0477716	0.424783	0.0966052	0.826403	0.863826	35.9085	37.0838	33.2171	36.6583
ENSMUSG00000018569	Cldn7	-1.22469	1.07916e-10	-0.189639	0.555481	2.81625	8.31183	3.55571	24.06	9.01736
ENSMUSG00000018570	2810408A11Rik	-0.105868	0.418942	0.102361	0.796172	0.476335	4.87383	4.52714	2.4133	2.39685
ENSMUSG00000018572	Phf23	-0.123585	0.0186317	-0.0289378	0.928887	1.35795	80.1581	73.9877	111.744	101.089
ENSMUSG00000018574	Acadvl	0.219397	3.82566e-05	-0.00362171	0.991293	2.08684	74.4415	86.7707	161.476	187.752
ENSMUSG00000018581	Dnah11	0.389719	0.00263924	-0.309878	0.387926	0.574168	4.64333	6.09043	2.73892	2.9077
ENSMUSG00000018583	G3bp1	-0.0155787	0.743001	-0.00829986	0.981105	1.10235	473.382	469.765	539.367	532.185
ENSMUSG00000018585	Atox1	-0.0212971	0.674266	0.373089	0.308332	0.210299	83.9853	83.1118	18.8013	24.0936
ENSMUSG00000018593	Sparc	0.10631	0.0246969	0.00270494	0.993901	2.45439	735.398	795.816	1868.46	2025.75
ENSMUSG00000018599	Mief2	0.25432	9.04794e-05	-0.0784751	0.795608	1.65812	30.8207	36.801	52.3893	59.2316
ENSMUSG00000018604	Tbx3	-0.337938	7.3756e-08	0.0747354	0.819261	0.747285	126.918	100.685	97.5934	81.5417
ENSMUSG00000018648	Dusp14	0.599648	2.73055e-06	-0.222562	0.511423	1.90037	7.55794	11.4238	14.8846	19.2839
ENSMUSG00000018651	Tada2a	0.153359	0.0077058	-0.0922957	0.760112	1.10203	38.9575	43.4097	44.084	46.0858
ENSMUSG00000018659	Pnpo	-0.249997	0.00762969	-0.0792277	0.825163	1.64507	13.7345	11.6271	23.6277	18.9093
ENSMUSG00000018661	Cog1	-0.0412501	0.50122	0.080491	0.789733	1.34892	34.3242	33.4439	47.9056	49.3708
ENSMUSG00000018666	Cbx1	-0.00703331	0.884435	-0.149978	0.661388	1.09943	212.296	211.491	240.172	215.636
ENSMUSG00000018669	Cdk5rap3	-0.11077	0.0668746	-0.050681	0.867121	1.50221	36.7613	34.1507	56.4663	50.655
ENSMUSG00000018677	Slc25a39	-0.179456	0.000365691	-0.0258358	0.939017	0.45451	234.453	207.923	111.646	97.2519
ENSMUSG00000018678	Sp2	-0.0367739	0.728423	-0.224937	0.483202	1.3686	7.65501	7.49712	10.7716	9.01354
ENSMUSG00000018697	Aatf	-0.134917	0.0288049	-0.167426	0.584575	1.81485	38.3712	35.1924	71.3607	58.2816
ENSMUSG00000018707	Dync1h1	-0.0393333	0.426231	0.404387	0.393244	0.105477	813.151	800.255	92.5044	120.508
ENSMUSG00000018727	Cpsf4l	-0.229643	0.0190534	0.0602074	0.869384	0.701908	10.0088	8.54026	7.51711	6.67646
ENSMUSG00000018733	Pex12	0.141109	0.0444123	-0.10804	0.721456	2.1851	26.2404	28.9779	58.9758	60.4323
ENSMUSG00000018736	Ndel1	-0.0787422	0.254635	-0.0380152	0.898101	0.865821	26.5086	25.2399	23.5311	21.8221
ENSMUSG00000018740	Slc25a35	0.0497792	0.80216	-0.22527	0.565456	1.72644	1.71599	1.7843	3.06898	2.71822
ENSMUSG00000018750	Zbtb4	-0.319471	0.0509766	-0.133298	0.749665	0.343855	3.34277	2.68536	1.16852	0.849112
ENSMUSG00000018761	Mpdu1	0.0277827	0.571658	0.168024	0.621187	1.38038	147.558	150.779	212.104	243.487
ENSMUSG00000018765	Fxr2	-0.0447204	0.372242	-0.225901	0.492637	1.26268	101.55	98.6199	131.284	109.019
ENSMUSG00000018770	Atp5g3	-0.161726	0.00102028	0.13134	0.781873	1.53469	240.888	215.818	399.686	392.2
ENSMUSG00000018774	Cd68	0.00449861	0.959252	-0.167804	0.582638	2.51445	12.3644	12.4329	31.7188	28.366
ENSMUSG00000018796	Acsl1	0.130025	0.0224638	0.0972241	0.778275	1.13883	40.6682	44.5589	48.4409	56.7882
ENSMUSG00000018800	Abca5	0.467068	2.3008e-09	0.346299	0.548187	0.512639	42.5955	59.0851	23.1744	40.901
ENSMUSG00000018809	Smyd4	0.184303	0.00210379	-0.0235149	0.938031	1.38221	34.0478	38.7743	48.2618	54.0795
ENSMUSG00000018820	Zfyve27	0.157528	0.00554973	-0.00250801	0.993547	0.670857	64.0444	71.695	44.7898	50.0475
ENSMUSG00000018821	Avpi1	-0.0473849	0.389079	0.0921573	0.843335	1.08262	49.5784	48.1036	57.9088	59.8741
ENSMUSG00000018822	Sfrp5	0.377589	0.00617058	0.0159	0.961979	2.10159	4.3807	5.66144	9.22227	12.0117
ENSMUSG00000018841	Rad51d	-0.20374	0.0538702	0.156229	0.686199	0.998339	10.854	9.47286	11.2855	10.9704
ENSMUSG00000018846	Pank3	-0.163119	0.00103152	-0.0694493	0.847492	0.335471	130.304	116.531	46.6462	39.7685
ENSMUSG00000018848	Rars	-0.196267	8.28742e-05	-0.00487864	0.988682	1.55342	194.175	169.76	315.011	274.488
ENSMUSG00000018849	Wwc1	-0.134445	0.00928421	0.0938495	0.763217	0.783098	71.9353	65.6349	57.7241	56.2087
ENSMUSG00000018858	Ict1	-0.525837	3.64203e-08	0.0956408	0.798019	1.80819	27.4219	19.113	51.9831	38.7129
ENSMUSG00000018861	Fdxr	0.0860101	0.198709	-0.0958389	0.751757	2.29212	25.4568	27.0723	59.9831	59.6841
ENSMUSG00000018865	Sult4a1	0.0518173	0.429061	0.0151427	0.959353	0.789813	27.4035	28.4073	22.3556	23.403
ENSMUSG00000018882	Mrpl45	-0.17458	0.000711197	-0.0408912	0.901967	2.42304	74.4658	66.1159	185.553	160.144
ENSMUSG00000018899	Irf1	-0.0499389	0.478616	-0.231269	0.440665	0.64748	23.2659	22.5006	15.3859	12.6779
ENSMUSG00000018900	Slc22a5	0.0837022	0.286062	0.0638428	0.831292	1.04334	16.3823	17.3998	17.5354	19.4636
ENSMUSG00000018906	P4ha2	0.454316	0.00011197	0.171993	0.606632	1.49187	7.87727	10.8408	12.2291	18.9846
ENSMUSG00000018919	Tm4sf5	0.0159267	0.921444	-0.00632102	0.985694	2.31101	2.72858	2.76136	6.45051	6.51292
ENSMUSG00000018920	Cxcl16	0.26189	0.128654	0.275124	0.588407	0.834633	2.5391	3.04884	2.26451	3.2788
ENSMUSG00000018921	Pelp1	0.0927059	0.0636161	0.0157041	0.962078	1.11436	102.618	109.636	118.349	127.835
ENSMUSG00000018923	Med11	0.0478947	0.581259	0.128047	0.787828	0.814757	12.5045	12.9293	11.1325	12.5663
ENSMUSG00000018931	Natd1	-0.133374	0.0432959	0.206145	0.50529	0.188177	28.5977	26.2065	5.57177	5.88595
ENSMUSG00000018932	Map2k3	-0.151435	0.00689542	0.12202	0.689092	1.08715	47.6201	42.9109	53.2528	52.2159
ENSMUSG00000018965	Ywhah	-0.0929125	0.0629908	-0.0847651	0.801658	1.96271	110.924	104.334	224.137	198.79
ENSMUSG00000018974	Sart3	0.0962055	0.0605948	-0.0694106	0.823675	0.691719	71.5168	76.519	50.9065	51.9167
ENSMUSG00000018983	E2f2	-0.219429	0.00026705	-0.318458	0.289467	0.337532	47.0054	40.4059	16.2839	11.2174
ENSMUSG00000018986	Slfn3	-0.209315	0.111861	0.0849023	0.819064	0.432731	5.21573	4.52686	2.31975	2.14659
ENSMUSG00000018995	Nars2	0.1767	0.0144173	-0.0627483	0.833937	1.99774	19.9248	22.5589	40.8284	44.2703
ENSMUSG00000018999	Slc35b4	0.0636585	0.216246	0.210597	0.4972	0.610665	69.6084	72.9685	43.7914	53.1034
ENSMUSG00000019027	Dnah1	0.484149	0.0309604	-0.45719	0.28856	1.5161	1.30285	1.83201	2.01316	2.06864
ENSMUSG00000019039	Dalrd3	0.159955	0.00847223	-0.263669	0.382989	1.11782	39.4234	44.1362	45.4343	42.3596
ENSMUSG00000019054	Fis1	-0.118859	0.0329563	0.075975	0.847225	0.508011	48.1118	44.4543	25.838	25.156
ENSMUSG00000019055	Plod1	0.113224	0.0285106	0.0672477	0.855338	1.39751	102.697	111.04	148.213	167.908
ENSMUSG00000019066	Rab3d	-0.477593	0.00075572	0.0273259	0.936188	0.986609	6.12413	4.39282	6.17705	4.49817
ENSMUSG00000019080	Mfsd3	0.231037	0.0102851	-0.125608	0.674142	2.4746	12.3883	14.548	31.4712	33.8589
ENSMUSG00000019082	Slc25a22	-0.0501398	0.662664	0.180242	0.587009	1.02455	6.29546	6.08201	6.62031	7.2398
ENSMUSG00000019087	Atp6ap1	0.111945	0.0241817	-0.057158	0.86685	2.12607	120.506	130.928	266.121	277.911
ENSMUSG00000019088	Dnase1l1	0.148169	0.461575	0.057916	0.908285	1.37074	1.58037	1.7631	2.24191	2.58477
ENSMUSG00000019124	Scrn1	0.291075	0.000723425	-0.0920773	0.759151	1.24095	13.836	16.9953	17.5307	20.2064
ENSMUSG00000019132	BC005537	-0.0666123	0.172469	-0.0384734	0.907054	0.28938	172.402	164.575	51.2795	47.6665
ENSMUSG00000019139	Isyna1	-0.047406	0.387089	-0.15488	0.625442	2.00987	50.6043	49.0373	103.757	90.3158
ENSMUSG00000019143	Hars2	0.0579483	0.321243	-0.0539965	0.859543	1.49507	38.4519	40.0543	58.8683	59.0658
ENSMUSG00000019158	Tmem160	0.148646	0.0239977	0.0635296	0.88183	1.20217	26.0914	29.0137	33.6168	39.0361
ENSMUSG00000019173	Rab5c	-0.244645	2.63316e-05	-0.0245069	0.940102	1.47253	84.9711	71.7275	128.347	106.516
ENSMUSG00000019179	Mdh2	0.0374073	0.44104	-0.0393703	0.909979	2.61865	188.937	194.46	506.651	507.419
ENSMUSG00000019188	H13	0.294688	4.979e-07	0.0116557	0.972516	1.91844	99.9914	122.96	196.592	243.713
ENSMUSG00000019189	Rnf145	0.193138	0.000815136	0.0621164	0.849094	1.01784	89.5223	102.608	93.9687	112.441
ENSMUSG00000019194	Scn1b	-0.124237	0.319612	0.0233551	0.949802	0.437754	5.22736	4.8015	2.35112	2.18966
ENSMUSG00000019210	Atp6v1e1	0.00587846	0.915001	-0.128931	0.689682	2.58797	48.4702	48.8565	128.626	118.569
ENSMUSG00000019214	Chtf18	0.0401332	0.433956	-0.0974903	0.760721	1.17084	72.9635	75.0144	88.3681	84.9212
ENSMUSG00000019235	Rps6kl1	-0.172408	0.239591	-0.124784	0.731885	1.03258	3.61796	3.21999	3.86168	3.15379
ENSMUSG00000019254	Ppp1r12c	0.119058	0.0320398	-0.20623	0.493332	0.660882	44.915	48.8391	30.4023	28.6557
ENSMUSG00000019256	Ahr	0.0283289	0.772717	-0.287671	0.385205	0.57871	9.09157	9.27889	5.38381	4.50741
ENSMUSG00000019261	Map1s	0.207603	0.000464962	0.00248961	0.993404	0.904831	38.7631	44.8103	36.0349	41.7418
ENSMUSG00000019295	Tmem129	-0.285784	0.000288332	-0.185078	0.535058	0.995992	22.8173	18.7545	23.3881	16.9022
ENSMUSG00000019297	Nop9	-0.152406	0.0147265	-0.0610859	0.843409	2.19682	36.974	33.449	83.411	72.3325
ENSMUSG00000019301	Hsd17b1	-0.048029	0.696273	0.011634	0.975232	0.665152	5.33651	5.197	3.68257	3.59019
ENSMUSG00000019302	Atp6v0a1	0.131042	0.00959112	0.204054	0.546036	1.23096	82.1795	90.1478	104.966	132.64
ENSMUSG00000019303	Psmc3ip	-0.177776	0.0157887	0.0352786	0.917051	1.22398	21.3244	18.8778	27.2967	24.7538
ENSMUSG00000019312	Grb7	-0.579661	1.3539e-05	-0.205524	0.518145	2.42653	7.60867	5.12239	18.6887	10.9139
ENSMUSG00000019320	Noxo1	-0.521879	0.0145925	0.0797582	0.85956	0.594413	1.9262	1.34221	1.1695	0.866957
ENSMUSG00000019338	Zfp687	0.0299089	0.644409	0.0375557	0.899502	0.790394	28.4516	29.0988	23.0889	24.2452
ENSMUSG00000019362	D8Ertd738e	0.0100398	0.848244	0.0441812	0.884133	0.394804	60.6461	61.2274	25.0695	26.0894
ENSMUSG00000019370	Calm3	-0.121278	0.0496787	0.0550275	0.887372	0.54393	111.064	103.392	63.2728	61.1841
ENSMUSG00000019373	Cops3	-0.0761632	0.124332	-0.12326	0.716932	1.9565	131.294	124.612	263.561	229.673
ENSMUSG00000019428	Fkbp8	0.0211481	0.669347	-0.11433	0.743278	1.39363	128.878	131.313	188.71	177.617
ENSMUSG00000019432	Ddx39b	0.0310632	0.51901	-0.361838	0.296276	1.48357	237.16	242.606	360.694	287.13
ENSMUSG00000019433	Gipc1	-0.0186211	0.708682	0.102054	0.76223	1.27516	114.275	113.029	152.707	162.095
ENSMUSG00000019437	Tlcd1	0.0964934	0.103005	0.0425685	0.888828	1.45955	36.3858	38.9836	55.011	60.6868
ENSMUSG00000019461	Plscr3	-0.177388	0.179806	0.267326	0.434712	1.16153	4.80837	4.24792	5.70711	6.07364
ENSMUSG00000019467	Arhgef25	0.21038	0.0116267	-0.148673	0.620888	0.940985	16.2364	18.8396	15.7948	16.5256
ENSMUSG00000019470	Xab2	-0.00296566	0.953863	-0.0526254	0.881601	0.946759	74.122	74.2815	73.3118	70.8546
ENSMUSG00000019471	Cdc37	0.267619	5.53216e-06	-0.162377	0.627837	2.49752	74.7667	90.5773	191.024	206.786
ENSMUSG00000019478	Rab4a	0.375704	7.56676e-07	0.222608	0.545838	1.00044	27.093	35.2218	28.5717	43.3259
ENSMUSG00000019487	Trip10	-0.172309	0.00662301	-0.128618	0.67053	1.73003	32.8047	29.2279	58.2782	47.5057
ENSMUSG00000019494	Cops6	-0.0994993	0.0675386	0.0248795	0.93915	2.63932	53.0856	49.7766	144.507	137.853
ENSMUSG00000019505	Ubb	-0.109367	0.0279184	-0.0370118	0.915202	2.555	182.332	170.223	475.856	433.006
ENSMUSG00000019518	Ap4m1	0.151719	0.00855514	-0.325546	0.288863	0.358402	71.2804	79.7158	26.1924	23.3823
ENSMUSG00000019528	Gyg	0.742466	8.5993e-09	-0.101351	0.736196	1.73336	9.53202	16.0723	17.251	27.1189
ENSMUSG00000019539	Rcn3	1.01019	4.96779e-09	-0.109353	0.715535	2.87611	10.2726	20.7937	30.2517	56.7713
ENSMUSG00000019558	Slc6a8	-0.0877543	0.0673026	0.0182864	0.958156	1.46859	305.556	288.756	458.967	439.255
ENSMUSG00000019564	Arid3a	-0.18945	0.0322376	0.183372	0.564996	0.515896	12.9662	11.3671	6.9424	6.90345
ENSMUSG00000019577	Pdk4	-0.376689	0.0260785	0.230575	0.550859	0.572093	3.49797	2.71441	2.04645	1.87037
ENSMUSG00000019578	Ubxn6	-0.0434268	0.537044	-0.152155	0.6259	1.33519	23.3591	22.6845	32.376	28.2774
ENSMUSG00000019579	Mydgf	0.0241225	0.628532	0.282242	0.463074	0.904385	111.496	113.619	106.28	131.678
ENSMUSG00000019590	Cyb561	-0.301919	2.37785e-06	0.105598	0.726556	0.756646	51.0232	41.4314	39.7519	34.7113
ENSMUSG00000019647	Sema6a	0.338614	0.183343	-0.260216	0.583575	1.13057	1.05701	1.33664	1.2096	1.27121
ENSMUSG00000019659	Ccdc12	0.00411015	0.950039	0.247125	0.413807	0.714184	27.9225	28.0488	20.634	24.5936
ENSMUSG00000019689	1110001J03Rik	0.187221	0.03204	0.241002	0.585441	0.67542	12.8205	14.6407	9.18549	12.3719
ENSMUSG00000019699	Akt3	0.0338469	0.73626	0.0709059	0.836707	0.344212	8.50933	8.7273	2.99488	3.23234
ENSMUSG00000019710	Mrpl24	-0.113828	0.0238298	-0.214964	0.515792	1.61736	94.4208	87.4137	158.123	126.127
ENSMUSG00000019715	Gle1	0.0308407	0.554546	-0.157536	0.619713	1.3999	62.1272	63.6667	89.2916	82.0403
ENSMUSG00000019718	L3hypdh	0.333823	0.099484	-0.361072	0.365067	1.2993	1.66599	2.09908	2.20082	2.15215
ENSMUSG00000019726	Lyst	-0.153843	0.0132875	0.500684	0.449127	0.278081	37.1438	33.3093	11.1571	14.1903
ENSMUSG00000019731	Slc35e1	-0.169119	0.000561816	0.279888	0.397349	0.417795	165.503	147.405	71.0796	76.8422
ENSMUSG00000019732	Calr3	0.313551	0.122044	0.0717101	0.853645	2.12205	1.56755	1.94402	3.35532	4.38273
ENSMUSG00000019734	Tmc4	-0.185656	0.302447	-0.319373	0.423729	0.978079	2.24663	1.97755	2.29278	1.60871
ENSMUSG00000019737	Syne4	-0.374611	0.00113088	-0.0478966	0.880355	1.73353	8.16818	6.32245	14.5236	10.8556
ENSMUSG00000019738	Polr2i	-0.00991825	0.855953	0.128449	0.73906	0.570491	50.4412	50.175	30.4088	33.0488
ENSMUSG00000019763	Rmnd1	0.0626702	0.32294	-0.0144536	0.961549	1.27167	30.0806	31.4671	39.3687	40.7606
ENSMUSG00000019773	Fbxo5	-0.295563	3.23509e-06	-0.28196	0.374728	1.39042	71.0416	57.9198	101.163	67.8405
ENSMUSG00000019774	Mtrf1l	0.262777	0.0266904	-0.443627	0.196818	0.800948	5.46449	6.58326	4.49292	3.98092
ENSMUSG00000019777	Hdac2	-0.0951807	0.0586004	-0.0615839	0.853935	1.97589	95.619	89.7973	193.742	174.354
ENSMUSG00000019782	Rwdd1	-0.0630858	0.257444	0.100872	0.772198	1.11075	47.2604	45.2874	55.4146	56.9359
ENSMUSG00000019785	Clvs2	-0.600635	0.00228216	-0.195794	0.613689	1.41653	2.59025	1.7125	3.75584	2.17209
ENSMUSG00000019790	Stxbp5	0.0891765	0.371529	-0.108231	0.749753	0.426053	8.53421	9.08902	3.70373	3.66113
ENSMUSG00000019791	Hint3	0.194711	0.0348657	0.0900718	0.789069	0.317491	12.1193	13.8468	3.99673	4.86216
ENSMUSG00000019792	Trmt11	-0.0335102	0.612031	-0.107212	0.721852	1.80727	27.5928	26.9968	51.2544	46.574
ENSMUSG00000019794	Katna1	0.00562385	0.921761	-0.300263	0.32583	1.48933	41.7321	41.9311	63.8294	52.0869
ENSMUSG00000019795	Pcmt1	0.146099	0.00402817	0.0982324	0.766953	1.81072	77.3745	85.6695	144.739	171.543
ENSMUSG00000019796	Lrp11	-0.536083	6.39124e-11	0.244345	0.466284	0.914416	89.225	61.7189	83.789	68.6317
ENSMUSG00000019797	1700021F05Rik	-0.0414566	0.512827	0.0990202	0.773487	1.72514	31.2568	30.4161	56.8008	59.1854
ENSMUSG00000019802	Sec63	0.220721	0.000280621	0.163136	0.654148	1.62369	93.6617	109.685	159.213	208.788
ENSMUSG00000019804	Snx3	-0.125091	0.0155008	0.131573	0.740188	1.05388	71.9822	66.2282	80.266	80.8948
ENSMUSG00000019806	Aig1	-0.101762	0.105328	0.014245	0.96551	1.65642	37.4328	34.9626	64.6572	60.9685
ENSMUSG00000019808	Adat2	-0.386447	2.38251e-05	0.142646	0.693244	1.16055	17.63	13.506	21.3083	18.0089
ENSMUSG00000019809	Pex3	-0.124309	0.0228571	-0.0365393	0.90969	2.28655	52.6429	48.4244	123.699	110.944
ENSMUSG00000019810	Fuca2	-0.139641	0.111228	0.0318517	0.923615	2.42163	21.5716	19.719	53.5262	50.0239
ENSMUSG00000019813	Cep57l1	0.0188299	0.775817	-0.084738	0.77647	1.25426	26.9974	27.4248	34.7102	33.251
ENSMUSG00000019814	Ltv1	0.0973472	0.0604849	-0.196957	0.547071	2.11912	64.3286	68.955	140.041	130.965
ENSMUSG00000019817	Plagl1	0.43575	0.00499589	0.012044	0.979375	0.966081	3.67008	4.94963	3.62612	4.94348
ENSMUSG00000019818	Cd164	-0.558685	3.27955e-12	0.0791598	0.82729	1.548	478.635	327.289	772.015	557.665
ENSMUSG00000019820	Utrn	-0.0766847	0.144446	0.177571	0.692527	0.491777	98.7749	93.9689	50.9858	54.877
ENSMUSG00000019822	Smpd2	0.343797	1.32043e-05	-0.169003	0.576913	2.59046	21.2633	27.0241	56.5047	63.8719
ENSMUSG00000019823	Mical1	0.0782744	0.329017	0.0794005	0.836223	0.757588	15.3514	16.24	12.1273	13.5794
ENSMUSG00000019826	Zbtb24	-0.0340492	0.65406	0.048192	0.871802	0.929959	20.032	19.6243	19.1518	19.4113
ENSMUSG00000019831	Wasf1	0.0598068	0.608901	0.0256621	0.935269	2.01597	6.66025	7.0457	13.8742	14.9547
ENSMUSG00000019832	Rab32	-0.305716	0.178991	-0.128988	0.760663	1.69937	1.37404	1.11178	2.40577	1.77016
ENSMUSG00000019837	Gtf3c6	-0.160567	0.0246647	0.118416	0.690317	0.870458	27.8569	24.9335	25.2137	24.4905
ENSMUSG00000019838	Slc16a10	0.587375	3.3771e-08	-0.0287946	0.922745	1.66826	14.966	22.4619	25.5616	37.6067
ENSMUSG00000019841	Rev3l	-0.0571585	0.28341	0.141019	0.805216	0.252974	91.584	88.5445	26.2426	28.0035
ENSMUSG00000019842	Traf3ip2	0.238845	0.00132095	-0.0526854	0.859547	1.55649	19.1722	22.6701	30.8778	35.1951
ENSMUSG00000019843	Fyn	0.0522439	0.362461	-0.0622147	0.839389	1.52564	40.7957	42.3725	64.0308	63.6977
ENSMUSG00000019845	Tube1	0.185628	0.0185291	-0.152759	0.608965	1.4713	15.5626	17.7291	23.4148	24.009
ENSMUSG00000019846	Lama4	-0.071636	0.654924	0.149978	0.802346	0.951198	2.95129	2.8109	2.89214	3.06407
ENSMUSG00000019849	Prep	0.0816296	0.167881	0.0863718	0.808489	1.26824	36.6102	38.8731	48.3453	54.5154
ENSMUSG00000019851	Perp	-0.467686	1.62996e-09	0.0487692	0.881894	2.06923	78.0803	56.7646	164.997	124.064
ENSMUSG00000019852	Arfgef3	0.108189	0.271381	-0.0161827	0.96117	0.533981	8.76574	9.46571	4.81933	5.15789
ENSMUSG00000019854	Reps1	0.0719267	0.204574	-0.242141	0.429635	1.38046	44.0132	46.3451	62.2334	55.4099
ENSMUSG00000019856	Fam184a	0.523047	1.7186e-05	-0.265278	0.42719	0.72068	6.73109	9.68267	5.01853	6.01418
ENSMUSG00000019857	Asf1a	-0.117854	0.033672	0.110068	0.723968	1.29524	52.0829	48.1864	70.3502	70.2448
ENSMUSG00000019861	Gopc	-0.0510225	0.479222	0.0140233	0.962333	1.25209	21.6818	20.966	27.9357	27.2893
ENSMUSG00000019863	Qrsl1	0.159084	0.00434794	-0.0792298	0.802788	2.05942	45.4638	50.8293	95.9076	101.5
ENSMUSG00000019864	Rtn4ip1	0.179663	0.0320338	0.0763441	0.801959	0.95231	13.1289	14.8907	12.7785	15.2858
ENSMUSG00000019868	Vta1	-0.128965	0.0483548	-0.0221638	0.942381	2.50161	29.4781	27.0077	75.595	68.2066
ENSMUSG00000019873	Reep3	-0.301224	5.62305e-06	0.220092	0.462443	0.645174	43.8131	35.6247	28.9827	27.4412
ENSMUSG00000019877	Serinc1	0.273143	9.8248e-07	0.0498365	0.886373	1.75505	242.555	293.657	442.728	554.852
ENSMUSG00000019878	Hsf2	0.0258268	0.659049	-0.119509	0.693723	1.37826	38.6728	39.51	54.6431	51.4085
ENSMUSG00000019883	Echdc1	-0.281727	0.00757813	-0.073327	0.810299	2.01595	10.6805	8.81406	22.173	17.3983
ENSMUSG00000019888	Mgat4c	0.488144	6.28714e-05	-0.0250717	0.955692	2.16933	10.9348	15.3635	24.5731	33.9459
ENSMUSG00000019889	Ptprk	0.0851992	0.077027	0.0864986	0.819117	1.26792	235.904	250.752	310.412	350.351
ENSMUSG00000019891	Dcbld1	-0.0356445	0.478249	0.119143	0.720858	1.62889	97.1446	95.1732	162.653	173.067
ENSMUSG00000019894	Slc6a15	0.215372	0.23577	-0.122934	0.773856	1.21392	5.14739	5.98359	6.24508	6.68448
ENSMUSG00000019897	Ccdc59	0.0208533	0.690794	-0.103696	0.732847	0.492308	60.7623	61.8149	31.1906	29.527
ENSMUSG00000019907	Ppp1r12a	0.153654	0.00193496	0.153271	0.744804	0.702193	120.958	134.852	90.3584	112.044
ENSMUSG00000019916	P4ha1	0.295646	4.91577e-06	0.0828865	0.788203	1.41281	39.9597	49.2357	58.2591	76.0462
ENSMUSG00000019917	2010-09-01	-0.334384	3.7472e-05	0.0196138	0.947589	1.78275	24.1743	19.2246	44.1094	35.571
ENSMUSG00000019920	Lims1	-0.0537737	0.302077	-0.073422	0.811193	0.676074	64.9073	62.6816	45.1872	41.4734
ENSMUSG00000019923	Zwint	0.436211	5.92896e-10	0.166568	0.616775	1.42539	84.8748	114.992	124.069	188.667
ENSMUSG00000019927	Ube2d1	0.0445095	0.647552	0.0850268	0.793028	0.67392	9.20849	9.5044	6.41229	7.0197
ENSMUSG00000019942	Cdk1	-0.235872	1.10459e-05	-0.0636417	0.851622	2.03122	135.228	115.115	280.824	228.748
ENSMUSG00000019943	Atp2b1	-0.127094	0.0135897	0.120866	0.794299	0.827864	289.695	267.755	256.006	257.308
ENSMUSG00000019944	Rhobtb1	-0.369579	0.00381692	0.116352	0.723836	0.98804	7.73316	6.01564	7.77099	6.54974
ENSMUSG00000019947	Arid5b	-0.20902	0.000200939	0.0163275	0.959671	0.663699	110.745	95.7926	75.3661	65.9384
ENSMUSG00000019948	Actr6	0.027991	0.695261	-0.0295298	0.921176	1.6216	21.7665	22.316	36.2438	36.4218
ENSMUSG00000019951	Uhrf1bp1l	0.00742657	0.887378	-0.104531	0.733787	0.751599	60.8863	61.3007	47.7862	44.7627
ENSMUSG00000019952	Poc1b	-0.537929	4.10532e-06	0.126735	0.684857	1.20715	11.3289	7.82567	14.1599	10.6787
ENSMUSG00000019960	Dusp6	0.0155417	0.767956	-0.168089	0.624762	1.46838	193.933	197.632	292.825	265.598
ENSMUSG00000019961	Tmpo	-0.239198	5.61508e-06	-0.17893	0.603093	1.25526	237.699	201.706	308.019	230.899
ENSMUSG00000019966	Kitl	0.307095	0.0821523	0.410874	0.32305	0.464437	2.06417	2.56375	0.980733	1.60929
ENSMUSG00000019969	Psen1	0.166266	0.00501006	-0.00388929	0.990916	1.64281	147.952	167.091	250.772	282.45
ENSMUSG00000019970	Sgk1	-0.197797	0.000173737	-0.0650263	0.853268	1.79754	499.13	436.831	921.288	770.759
ENSMUSG00000019971	Cep290	-0.146636	0.478111	0.306853	0.696305	0.798085	10.7987	9.76371	10.1486	11.3971
ENSMUSG00000019975	Ikbip	0.0486757	0.479909	0.0404818	0.896331	1.77543	28.7472	29.9064	53.0984	56.8099
ENSMUSG00000019977	Hbs1l	0.0931136	0.0625092	-0.205469	0.537396	1.52741	102.427	109.431	160.666	148.869
ENSMUSG00000019978	Epb41l2	0.466197	9.94404e-11	0.088806	0.865297	1.14403	147.934	205.653	184.141	272.256
ENSMUSG00000019979	Apaf1	-0.285833	7.8741e-06	-0.124411	0.687395	1.12533	59.5485	48.9192	69.6363	52.4884
ENSMUSG00000019982	Myb	-0.260047	0.335039	-0.318149	0.469631	1.5116	1.23113	1.0148	1.88368	1.25648
ENSMUSG00000019984	Med23	0.072218	0.144007	0.0762311	0.890641	0.816338	130.19	137.194	114.828	127.592
ENSMUSG00000019986	Ahi1	-0.0964208	0.250876	-0.184799	0.542813	1.11331	14.3428	13.4675	16.5956	13.7205
ENSMUSG00000019988	Nedd1	-0.0763703	0.27942	-0.1478	0.620785	1.59578	24.606	23.298	40.2027	34.3681
ENSMUSG00000019989	Enpp3	-0.244867	1.72411e-05	0.239631	0.661495	0.762733	128.509	109.024	104.757	104.951
ENSMUSG00000019992	Mtfr2	-0.017651	0.76444	0.102014	0.740251	1.6965	38.5586	38.1485	67.4721	71.6354
ENSMUSG00000019996	Map7	-0.175845	0.00142948	-0.0150751	0.961133	0.818601	66.9222	59.4201	56.9299	50.0276
ENSMUSG00000019997	Ctgf	1.25462	3.67877e-14	0.0611259	0.862474	1.86715	383.05	920.772	745.8	1870.33
ENSMUSG00000019998	Stx7	0.143369	0.0717431	0.0524307	0.86067	1.47999	15.3537	17.051	23.3373	26.869
ENSMUSG00000020000	Moxd1	0.425623	3.03305e-07	-0.115928	0.81323	1.88121	25.0228	33.3108	48.7562	59.8968
ENSMUSG00000020003	Pex7	-0.0732761	0.30845	-0.0418688	0.888624	1.78061	21.9855	20.9905	40.5917	37.6467
ENSMUSG00000020009	Ifngr1	-0.129356	0.0872087	-0.181347	0.553141	2.48462	19.4498	17.8571	50.2676	40.7003
ENSMUSG00000020015	Cdk17	-0.0229106	0.658312	-0.0709051	0.820441	0.914674	67.6838	66.7778	63.6554	59.8021
ENSMUSG00000020017	Hal	0.12113	0.127793	-0.000129864	0.999625	1.30292	18.2531	19.7943	24.0729	26.093
ENSMUSG00000020018	Snrpf	0.0243872	0.637882	0.195769	0.585397	0.364155	66.7929	68.0703	25.383	29.6198
ENSMUSG00000020020	Usp44	0.124593	0.0276616	0.0579667	0.849533	1.23275	41.7495	45.5072	52.7898	59.8987
ENSMUSG00000020021	Fgd6	0.281032	0.000361503	0.176846	0.552736	1.12874	22.3389	27.0618	25.8117	35.3625
ENSMUSG00000020022	Ndufa12	-0.122149	0.0264203	0.251007	0.49495	1.24834	69.4225	64.011	90.9548	99.7868
ENSMUSG00000020023	Tmcc3	-0.152928	0.204714	-0.037526	0.915502	0.543265	5.79307	5.21675	3.23183	2.8338
ENSMUSG00000020024	Cep83	0.00598646	0.913264	0.078012	0.796647	0.407853	58.4319	58.7961	24.4447	25.9625
ENSMUSG00000020027	Socs2	-0.265115	9.19056e-06	-0.164962	0.585448	0.590615	58.5177	48.801	35.5406	26.4356
ENSMUSG00000020029	Nudt4	-0.0610178	0.21116	0.0917045	0.784342	0.635464	173.948	167.492	113.877	116.846
ENSMUSG00000020032	Nuak1	-0.339517	4.70829e-05	0.0298878	0.921021	0.451481	29.1991	23.0772	13.6	10.9722
ENSMUSG00000020034	Tcp11l2	0.122314	0.207725	0.0886892	0.772977	1.46084	9.59341	10.4458	14.3156	16.5861
ENSMUSG00000020038	Cry1	0.0408385	0.437569	-0.119563	0.708255	1.6332	59.3339	61.1681	99.5895	94.512
ENSMUSG00000020042	Btbd11	0.123755	0.0370604	0.0434612	0.890996	1.1736	35.8926	39.2024	43.4642	48.9289
ENSMUSG00000020044	Timp3	0.737759	2.22762e-08	-0.0275888	0.930454	1.22092	8.21138	13.6751	10.3194	16.8671
ENSMUSG00000020048	Hsp90b1	-0.126341	0.0110265	0.219574	0.670659	1.11543	1140.54	1051.77	1366.97	1467.83
ENSMUSG00000020056	Ccdc53	-0.307016	2.78879e-05	0.227708	0.522447	0.888568	30.7083	24.854	28.5166	27.0211
ENSMUSG00000020059	Sycp3	0.225201	0.021715	-0.151842	0.658576	1.73487	10.3768	12.1325	18.4634	19.4131
ENSMUSG00000020063	Sirt1	0.0566944	0.247549	-0.188119	0.575161	0.927447	151	157.281	146.04	133.533
ENSMUSG00000020064	Herc4	-0.128687	0.00879982	-0.0977172	0.771011	0.969802	156.034	142.742	157.462	134.631
ENSMUSG00000020067	Mypn	0.211504	0.0647995	0.0605738	0.856272	0.811982	6.14215	7.13182	5.10735	6.18053
ENSMUSG00000020069	Hnrnph3	0.065735	0.254778	-0.438022	0.147843	1.22677	40.9933	42.9974	51.6427	39.9908
ENSMUSG00000020070	Rufy2	0.098857	0.132225	-0.231359	0.437637	0.636512	26.7233	28.6789	17.512	16.0149
ENSMUSG00000020074	Ccar1	-0.0347069	0.489292	-0.184508	0.565591	0.700318	98.6515	96.4314	72.3711	62.2645
ENSMUSG00000020075	Ddx21	0.0268333	0.575506	0.0507628	0.895667	0.739576	300.516	306.886	232.747	246.21
ENSMUSG00000020076	Ddx50	0.0100217	0.853143	-0.0028245	0.99265	0.971582	52.1503	52.6123	51.9526	52.317
ENSMUSG00000020077	Srgn	-0.0777641	0.376138	0.0677247	0.884005	2.4794	13.6626	12.9327	35.8302	35.5384
ENSMUSG00000020078	Vps26a	-0.110254	0.0392249	-0.0831193	0.791865	1.49322	57.7632	53.537	88.1288	77.1173
ENSMUSG00000020079	Supv3l1	0.0354216	0.477308	-0.0505639	0.881114	1.90864	112.155	115.1	220.562	218.564
ENSMUSG00000020081	Tacr2	0.565859	0.0179571	0.339978	0.413638	1.48536	1.10646	1.64017	1.67691	3.146
ENSMUSG00000020083	2010107G23Rik	-0.17154	0.20545	-0.0976815	0.832327	0.935074	4.37263	3.87102	4.23606	3.49641
ENSMUSG00000020085	Aifm2	0.194408	0.0199418	-0.1244	0.67813	1.19042	15.1561	17.3889	18.4579	19.4266
ENSMUSG00000020086	H2afy2	0.205329	0.000593616	-0.0842912	0.790397	2.42944	39.348	45.4777	98.785	107.693
ENSMUSG00000020087	Tysnd1	0.0745527	0.213654	-0.113757	0.707636	1.54192	35.3051	37.3215	55.6795	54.3995
ENSMUSG00000020088	Sar1a	0.259567	3.96289e-06	0.11719	0.735656	1.24213	231.414	277.547	296.518	385.711
ENSMUSG00000020089	Ppa1	-0.0660101	0.188662	-0.0975586	0.774122	2.76346	100.921	97.0556	285.861	256.942
ENSMUSG00000020091	Eif4ebp2	0.00213105	0.987563	0.161905	0.629187	0.267516	32.7057	32.2422	9.03785	9.95052
ENSMUSG00000020092	Pald1	0.100402	0.0428918	0.0808165	0.80785	0.926009	122.307	131.222	116.879	132.628
ENSMUSG00000020097	Sgpl1	0.123692	0.0136497	0.0781025	0.822747	1.08257	336.749	366.605	380.802	437.629
ENSMUSG00000020099	Unc5b	0.154236	0.0228925	0.0389308	0.916901	0.548592	59.6408	66.5402	34.8683	39.9684
ENSMUSG00000020100	Slc29a3	-0.110073	0.2687	0.198875	0.595014	0.902327	12.7433	11.741	11.7967	12.4621
ENSMUSG00000020101	Vsir	1.28751	2.48032e-06	0.135605	0.756337	0.582214	1.06236	2.61902	0.630166	1.7048
ENSMUSG00000020105	Lrig3	0.206448	0.000344763	0.156395	0.670564	1.64828	46.585	53.7394	79.3939	102.085
ENSMUSG00000020107	Anapc16	0.0110737	0.877484	-0.0551815	0.853604	0.456597	29.5089	29.7163	13.9679	13.5315
ENSMUSG00000020108	Ddit4	0.115643	0.0418261	-0.107401	0.729502	1.29313	51.4345	55.8971	68.1915	68.7806
ENSMUSG00000020109	Dnajb12	0.103092	0.039119	0.0146114	0.965101	1.46876	103.124	110.939	156.58	170.149
ENSMUSG00000020111	Micu1	0.118365	0.091227	-0.066551	0.824718	1.66884	26.3337	28.5451	44.9086	46.4852
ENSMUSG00000020114	Cand1	-0.0941158	0.050844	0.0584644	0.901579	0.707053	244.369	229.287	184.871	180.653
ENSMUSG00000020115	Tbk1	0.129579	0.0403142	-0.4802	0.107522	1.0254	29.6448	32.4814	31.4704	24.7295
ENSMUSG00000020116	Pno1	0.409457	5.00207e-09	0.0476103	0.883641	1.83112	54.8111	73.0736	104.709	144.278
ENSMUSG00000020121	Srgap1	-0.222645	0.0257741	-0.0495497	0.875948	0.72251	11.8247	10.1478	8.80267	7.30358
ENSMUSG00000020122	Egfr	-0.254493	0.0194683	0.317185	0.511287	0.672499	8.02681	6.7432	5.50122	5.767
ENSMUSG00000020124	Usp15	-0.0917516	0.0784204	0.0021674	0.994608	1.05022	65.6272	61.7888	71.6291	67.5602
ENSMUSG00000020128	Vps54	0.0943602	0.058944	0.157748	0.625285	0.567618	104.55	111.813	61.0548	72.8477
ENSMUSG00000020130	Tbc1d15	-0.0694752	0.284813	0.234039	0.447546	1.3951	29.3043	27.9659	42.4637	47.6806
ENSMUSG00000020132	Rab21	-0.178737	0.012565	0.0600769	0.843371	1.14268	24.6752	21.8541	29.3759	27.1187
ENSMUSG00000020133	2310011J03Rik	0.00087092	0.990944	0.0436395	0.911312	0.824015	17.8826	17.9765	15.5558	16.1095
ENSMUSG00000020134	Peli1	0.106416	0.0882736	-0.149019	0.61855	1.13372	31.0122	33.4131	36.1841	35.1603
ENSMUSG00000020137	Thap2	-0.136895	0.337555	-0.0104915	0.977372	0.533725	4.04326	3.67019	2.1873	1.96866
ENSMUSG00000020142	Slc1a4	0.0156517	0.748625	0.149979	0.702491	0.84466	168.402	171.126	149.217	168.249
ENSMUSG00000020143	Dock2	0.222196	0.226722	-0.162267	0.726029	0.750714	2.05193	2.40262	1.57051	1.65508
ENSMUSG00000020149	Rab1a	-0.32725	2.79658e-07	-0.04904	0.885406	1.78471	151.365	120.847	276.622	213.469
ENSMUSG00000020150	Gamt	1.24253	0.000748383	-0.326784	0.538882	2.95032	0.415932	0.994687	1.29005	2.44996
ENSMUSG00000020152	Actr2	-0.0440989	0.368569	0.0117548	0.972284	1.18275	155.276	150.983	189.168	185.449
ENSMUSG00000020153	Ndufs7	-0.320176	5.45235e-06	-0.00541155	0.989944	2.10693	37.791	30.3183	84.442	67.4776
ENSMUSG00000020154	Ptprb	0.924978	2.576e-05	0.128696	0.750983	0.960463	1.38087	2.63207	1.35904	2.83045
ENSMUSG00000020156	Mum1	0.274308	5.0115e-06	-0.308794	0.310933	0.899028	47.9206	58.0843	44.2109	43.273
ENSMUSG00000020160	Meis1	-0.432025	0.0878787	0.380876	0.3913	1.03163	1.29268	0.959858	1.36764	1.30571
ENSMUSG00000020163	Uqcr11	0.138757	0.00465162	0.251161	0.444751	0.316149	147.914	163.238	48.8182	64.1053
ENSMUSG00000020166	Cnot2	-0.00987303	0.844702	-0.180448	0.583931	1.54071	89.4009	88.903	141.531	124.203
ENSMUSG00000020167	Tcf3	-0.0793803	0.126299	-0.0134309	0.966074	1.11425	67.9848	64.6232	77.8056	73.2693
ENSMUSG00000020169	Best3	0.593993	0.0199814	-0.23294	0.590818	1.41021	0.954115	1.4427	1.37361	1.76049
ENSMUSG00000020170	Frs2	-0.0341848	0.606874	0.135793	0.64803	0.767579	29.4275	28.6301	23.1208	24.7234
ENSMUSG00000020171	Yeats4	-0.1033	0.0484349	0.144807	0.637122	0.649415	63.9779	59.6144	43.0283	44.3296
ENSMUSG00000020173	Cobl	-0.00211516	0.967454	0.130229	0.681023	1.0943	66.7965	66.8739	75.6134	82.8599
ENSMUSG00000020176	Grb10	0.169872	0.00380284	0.0394067	0.903955	0.805949	47.1464	53.399	39.6113	46.1247
ENSMUSG00000020180	Snrpd3	-0.146419	0.00785143	0.225538	0.556298	1.16155	51.1702	46.3404	62.3519	66.0083
ENSMUSG00000020182	Ddc	0.223923	0.00219542	-0.114432	0.702214	1.474	25.1693	29.4347	38.2619	41.3303
ENSMUSG00000020183	Cpm	0.00234629	0.984058	0.207626	0.596059	1.37109	5.92931	5.95125	8.41824	9.74299
ENSMUSG00000020184	Mdm2	-0.153086	0.00166738	-0.106938	0.752843	1.06631	188.475	169.769	206.159	172.431
ENSMUSG00000020185	E2f7	-0.151023	0.088605	0.216358	0.493403	0.602869	12.6865	11.4456	7.84279	8.23329
ENSMUSG00000020186	Csrp2	-0.128292	0.0102827	0.0175516	0.963053	2.03151	111.623	102.506	240.206	223.281
ENSMUSG00000020189	Osbpl8	0.109218	0.0272689	-0.0444813	0.892045	0.551313	126.331	136.557	73.0242	76.5518
ENSMUSG00000020190	Mknk2	0.361717	1.67597e-07	0.0514541	0.867157	0.928546	47.9434	61.7715	46.008	61.4138
ENSMUSG00000020193	Zpbp	0.297379	0.0943326	-0.46013	0.276412	0.589756	2.00306	2.46449	1.20533	1.07113
ENSMUSG00000020196	Cabin1	-0.0331382	0.510972	-0.149284	0.694138	0.679509	89.7084	87.8274	63.9978	56.5115
ENSMUSG00000020198	Ap3d1	0.0848514	0.0928604	-0.159954	0.615646	0.784421	83.9905	89.2487	68.6967	65.3468
ENSMUSG00000020205	Phlda1	0.0620686	0.49895	-0.21083	0.499392	0.927026	11.1641	11.6996	10.8784	9.84454
ENSMUSG00000020211	Sf3a2	0.0750052	0.277784	-0.187113	0.534215	2.15215	23.4569	24.8084	51.5567	47.8979
ENSMUSG00000020212	Mdm1	-0.15878	0.0365414	0.0159628	0.957183	1.28059	20.3431	18.2314	26.7964	24.292
ENSMUSG00000020219	Timm13	0.0518396	0.353105	0.124816	0.677583	0.471458	45.0037	46.8515	22.2025	25.2007
ENSMUSG00000020220	Vps13d	-0.155232	0.00764112	0.335417	0.583539	0.285674	84.6917	76.0453	27.0873	30.7147
ENSMUSG00000020224	Llph	-0.0382881	0.591343	0.0478942	0.901647	0.633065	22.3945	21.8091	15.0415	15.1405
ENSMUSG00000020225	Tmbim4	0.0719571	0.151635	0.18025	0.608384	1.49849	95.5076	100.421	149.688	178.317
ENSMUSG00000020226	Slc5a4b	0.125309	0.186	-0.0342366	0.919167	1.9135	9.6485	10.5452	19.325	20.6386
ENSMUSG00000020227	Irak3	0.0567791	0.297173	-0.0952743	0.760246	1.51735	49.9665	52.113	77.837	75.9927
ENSMUSG00000020228	Helb	-0.153561	0.00314701	0.05905	0.893774	0.572148	77.2194	69.5894	46.9319	44.082
ENSMUSG00000020230	Prmt2	0.899492	5.56459e-07	-0.120853	0.724312	1.55154	2.97202	5.57925	4.78091	8.24683
ENSMUSG00000020231	Dip2a	0.459206	5.34653e-06	-0.00361142	0.990947	0.719742	11.025	15.1784	8.22725	11.311
ENSMUSG00000020232	Hmg20b	-0.00396507	0.955141	-0.036173	0.903551	1.52488	23.3528	23.3094	36.8752	35.8769
ENSMUSG00000020235	Fzr1	0.0507352	0.357809	-0.0569077	0.855593	1.67758	47.327	49.1237	81.3654	81.1842
ENSMUSG00000020238	Ncln	0.219862	4.06976e-05	-0.0353252	0.918714	1.59357	195.799	228.886	322.532	367.903
ENSMUSG00000020246	Hcfc2	0.0858385	0.327073	0.0176969	0.955204	0.615688	12.0468	12.8027	7.62529	8.21796
ENSMUSG00000020248	Nfyb	-0.437154	1.94992e-09	-0.241124	0.454284	1.45953	81.1496	60.0913	122.028	76.4564
ENSMUSG00000020250	Txnrd1	0.0526993	0.277617	-0.124866	0.716326	1.46564	190.71	198.628	286.131	273.312
ENSMUSG00000020253	Ppm1m	0.333065	1.02259e-05	-0.0340155	0.909773	0.992995	25.5604	32.1704	26.3668	32.4031
ENSMUSG00000020255	D10Wsu102e	-0.0126844	0.81349	-0.00135947	0.996401	0.398847	54.3127	53.96	22.2094	22.0388
ENSMUSG00000020256	Aldh1l2	-0.166881	0.00235676	0.00427122	0.991298	0.676372	66.105	59.0501	46.4271	41.6072
ENSMUSG00000020257	Wdr82	-0.0707555	0.143372	-0.0927688	0.784954	0.766605	218.939	209.204	171.88	154.009
ENSMUSG00000020258	Glyctk	0.200703	0.121323	-0.019862	0.962369	0.213844	4.83394	5.56198	1.05849	1.20642
ENSMUSG00000020260	Pofut2	0.221805	8.16925e-05	0.0762396	0.816393	1.18885	86.3211	101.011	107.105	132.109
ENSMUSG00000020261	Slc36a1	0.311674	8.26929e-05	-0.0632142	0.842821	0.57375	20.5506	25.4944	12.2518	14.528
ENSMUSG00000020262	Adarb1	0.271299	0.00233348	-0.117264	0.705928	0.473105	15.0565	18.1664	7.32965	8.16033
ENSMUSG00000020263	Appl2	-0.016386	0.854858	-0.112076	0.707601	0.635574	24.9725	24.7674	16.326	14.9938
ENSMUSG00000020265	Sumo3	-0.109275	0.0286833	0.0600721	0.870802	0.404468	112.992	105.191	48.6953	47.2548
ENSMUSG00000020267	Hint1	-0.1829	0.000287712	0.281827	0.477972	0.538836	213.311	188.337	122.87	131.872
ENSMUSG00000020271	Fbxw11	-0.216547	0.000244397	0.0125089	0.96702	0.701755	53.0752	45.8326	38.2775	33.3472
ENSMUSG00000020272	Stk10	0.0516439	0.513183	0.126149	0.686088	0.400152	16.1941	16.8142	6.64157	7.53179
ENSMUSG00000020273	Papolg	0.00901925	0.880905	-0.281827	0.345716	0.838664	35.6559	35.8886	31.0915	25.7559
ENSMUSG00000020275	Rel	-0.335749	0.0200049	-0.0801723	0.839549	0.707233	5.08374	4.06043	3.70046	2.80368
ENSMUSG00000020277	Pfkl	0.176679	0.00253266	-0.0720027	0.816907	1.83795	40.8963	46.2978	76.5971	82.5047
ENSMUSG00000020280	Pus10	-0.266865	1.41034e-05	0.0465673	0.88041	1.20152	56.7848	47.2488	70.0304	60.195
ENSMUSG00000020282	Rhbdf1	0.402993	9.95679e-05	-0.0449337	0.886878	1.39809	11.9004	15.7691	17.313	22.2383
ENSMUSG00000020283	Pex13	0.040999	0.403768	-0.0229275	0.947034	2.41584	147.8	152.351	366.286	371.61
ENSMUSG00000020284	1810043G02Rik	0.0622553	0.564183	-0.00905027	0.979486	0.74642	7.02737	7.33216	5.44414	5.62319
ENSMUSG00000020287	Mpg	0.15082	0.0309407	0.044032	0.906156	1.02786	24.6962	27.4881	26.5532	30.4439
ENSMUSG00000020288	Ahsa2	0.0278098	0.640821	-0.230219	0.443756	1.10065	36.4507	37.2199	41.1136	35.79
ENSMUSG00000020289	Nprl3	0.116416	0.114889	-0.217984	0.466216	0.920765	19.0926	20.7392	18.058	16.8652
ENSMUSG00000020290	Xpo1	0.0671239	0.179361	0.131642	0.786089	0.709229	768.845	808.152	597.788	688.404
ENSMUSG00000020299	4930524B15Rik	0.327831	0.148866	0.216854	0.698447	0.517761	1.22741	1.55339	0.66744	0.984081
ENSMUSG00000020300	Cpeb4	-0.119382	0.114989	0.282281	0.460333	0.285005	19.367	17.8686	5.7645	6.47968
ENSMUSG00000020303	Stc2	-0.024913	0.617447	-0.0280698	0.932438	1.05328	115.276	113.701	125.355	121.249
ENSMUSG00000020305	Asb3	0.00649357	0.940261	0.0449185	0.881351	1.6148	12.7595	12.8683	21.1226	21.98
ENSMUSG00000020307	Cdc34	-0.13432	0.00566931	0.136173	0.688813	0.886451	200.977	183.746	185.8	186.679
ENSMUSG00000020308	Tpgs1	0.0913225	0.286389	-0.0871427	0.77096	2.17209	12.7964	13.6136	28.6872	28.728
ENSMUSG00000020309	Chac2	-0.201854	0.182686	0.0732273	0.849337	1.66761	3.60268	3.13961	6.27515	5.76017
ENSMUSG00000020311	Erlec1	0.0653641	0.368647	0.292664	0.379521	2.6713	20.5317	21.4317	56.0768	71.7226
ENSMUSG00000020312	Shc2	0.0687353	0.466896	-0.376633	0.243338	0.725574	9.88327	10.4266	7.3864	5.99772
ENSMUSG00000020315	Sptbn1	0.0957181	0.0556859	0.42928	0.576006	0.320675	116.349	125.061	45.0112	65.1833
ENSMUSG00000020319	Wdpcp	0.302984	0.0145799	0.0675472	0.842297	0.969032	4.8662	6.01808	4.85652	6.30829
ENSMUSG00000020321	Mdh1	-0.267292	4.56189e-06	-0.048747	0.885508	2.64966	100.172	83.5778	271.78	219.229
ENSMUSG00000020325	Fstl3	1.02848	0.000439574	-0.142109	0.768022	1.90936	0.77343	1.56617	1.47596	2.7144
ENSMUSG00000020326	Ccng1	-0.428721	1.84695e-10	0.0770259	0.822878	0.477957	370.685	275.729	181.995	142.8
ENSMUSG00000020328	Nudcd2	-0.126656	0.0121148	0.0654642	0.840383	1.06551	92.4827	84.9267	102.626	98.6127
ENSMUSG00000020329	Polrmt	0.15297	0.00233423	0.0949702	0.77731	1.50893	106.333	118.386	166.968	198.553
ENSMUSG00000020330	Hmmr	-0.094211	0.0505035	0.247292	0.657056	0.907182	252.591	237.788	250.1	279.484
ENSMUSG00000020331	Hcn2	0.118599	0.091422	0.181833	0.54415	1.40845	25.9642	28.17	37.6267	46.2901
ENSMUSG00000020333	Acsl6	0.684794	1.86817e-09	-0.040026	0.893446	2.01484	15.8423	25.5453	33.0727	51.8704
ENSMUSG00000020340	Cyfip2	0.305009	0.000193021	-0.259763	0.384599	1.17495	16.5872	20.5644	19.9989	20.7127
ENSMUSG00000020346	Mgat1	-0.0713226	0.193052	0.0346867	0.911784	1.42944	54.2288	51.5844	79.4295	77.3831
ENSMUSG00000020349	Ppp2ca	-0.177555	0.000603151	-0.155734	0.655064	2.27834	244.433	217.476	570.104	455.331
ENSMUSG00000020354	Sgcd	0.165266	0.275806	-0.000144208	0.999535	1.22554	3.49216	3.92739	4.37212	4.91247
ENSMUSG00000020357	Flt4	-0.223703	0.00429018	0.0588593	0.843099	1.46796	21.6369	18.5667	32.6373	29.1687
ENSMUSG00000020358	Hnrnpab	-0.260005	2.9428e-06	-0.0852943	0.808336	2.19751	447.282	375.375	1012.79	801.174
ENSMUSG00000020359	Phykpl	0.347951	0.00352659	-0.112716	0.739395	0.717411	5.8923	7.51328	4.37347	5.16649
ENSMUSG00000020361	Hspa4	-0.139323	0.00330194	0.0410861	0.915266	1.0985	598.595	544.446	690.3	646.008
ENSMUSG00000020362	Cnot6	-0.0852475	0.134431	-0.336309	0.287542	0.244942	113.832	108.03	29.014	21.8204
ENSMUSG00000020363	Gfpt2	-0.377602	1.84854e-06	-0.0220384	0.945361	1.14392	29.0894	22.4358	34.3494	26.1004
ENSMUSG00000020364	Zfp354a	0.231932	0.0522406	-0.113133	0.743468	0.756625	5.16948	6.08978	4.00918	4.37569
ENSMUSG00000020366	Mapk9	0.150312	0.0122285	-0.0805799	0.787842	0.797223	35.9912	39.9617	29.4927	30.9619
ENSMUSG00000020368	Canx	0.0659261	0.164092	0.0905999	0.805958	1.42214	2105.52	2211.25	3135.46	3506.34
ENSMUSG00000020372	Gnb2l1	-0.0424445	0.369488	-0.217811	0.539074	1.54848	1436.79	1401.58	2288.38	1919.49
ENSMUSG00000020375	Rufy1	-0.116232	0.153453	-0.134794	0.652614	1.51154	15.7381	14.5558	24.6868	20.8037
ENSMUSG00000020376	Rnf130	0.354553	9.69322e-07	0.265129	0.42773	1.48368	47.5771	60.9004	73.4489	112.973
ENSMUSG00000020380	Rad50	-0.111346	0.0350174	0.304414	0.593917	0.3831	61.481	56.9221	25.7793	29.5019
ENSMUSG00000020381	3010026O09Rik	0.0906619	0.269368	-0.0558883	0.851411	1.9975	14.3559	15.3823	29.4721	30.3856
ENSMUSG00000020385	Clk4	0.0340064	0.567315	-0.109545	0.716604	0.29075	51.894	53.314	15.5258	14.7933
ENSMUSG00000020386	Sar1b	-0.340571	1.14285e-06	0.0657164	0.845991	2.48782	103.481	82.3144	265.927	221.393
ENSMUSG00000020387	Jade2	-0.472115	1.67187e-06	0.214219	0.490678	0.507514	17.6999	12.8006	9.25455	7.76558
ENSMUSG00000020389	Cdkl3	0.185805	0.152841	-0.176869	0.636067	0.461385	4.32435	4.92565	2.06867	2.09233
ENSMUSG00000020390	Ube2b	0.085467	0.125261	-0.00672251	0.982553	0.710126	44.6747	47.4623	33.2972	35.2039
ENSMUSG00000020392	Cdkn2aipnl	-0.10473	0.0616573	0.0826003	0.806483	0.576789	53.9908	50.5136	32.6464	32.3374
ENSMUSG00000020393	Kremen1	0.22724	0.000240395	0.285225	0.345169	0.269429	50.7345	59.6015	14.0574	20.1023
ENSMUSG00000020396	Nefh	0.644947	1.23005e-08	0.112363	0.753412	1.0438	11.7358	18.4676	12.8582	21.9023
ENSMUSG00000020397	Med7	-0.00760018	0.882403	-0.046354	0.887975	1.97612	72.6272	72.3059	147.824	142.517
ENSMUSG00000020400	Tnip1	-0.0586857	0.414072	-0.0431512	0.884545	1.12094	22.0502	21.2478	25.5423	23.8892
ENSMUSG00000020402	Vdac1	-0.259538	3.279e-06	-0.103114	0.76732	1.83367	283.082	237.626	534.081	417.403
ENSMUSG00000020407	Upp1	-0.0888509	0.0743538	-0.0798676	0.81487	2.38087	122.345	115.227	297.944	265.505
ENSMUSG00000020409	Slu7	-0.0692586	0.217538	-0.0658677	0.830491	1.41966	45.7072	43.6817	66.7331	60.9401
ENSMUSG00000020411	Nipal4	0.312921	0.237407	-0.600567	0.17996	1.48873	0.946513	1.17739	1.44506	1.18324
ENSMUSG00000020412	Ascc2	0.178661	0.00673222	-0.04303	0.885044	0.733401	28.3507	32.0577	21.3213	23.4183
ENSMUSG00000020413	Hus1	-1.14287	7.90174e-17	-0.0535337	0.857532	0.523349	46.7956	21.2213	25.1129	10.9654
ENSMUSG00000020415	Pttg1	-0.353017	2.06649e-06	0.01737	0.963083	2.01974	48.3378	38.0092	102.96	81.9306
ENSMUSG00000020419	Hormad2	0.522352	1.4497e-06	-0.0197861	0.949425	0.944222	9.31852	13.4121	9.00554	12.782
ENSMUSG00000020420	Zfp607	-0.0629139	0.496488	-0.125078	0.693857	0.773322	10.9651	10.5275	8.70653	7.67665
ENSMUSG00000020422	Tns3	0.499901	2.01435e-10	0.440763	0.411581	0.283907	140.909	201.196	42.9433	83.2548
ENSMUSG00000020423	Btg2	-0.0625186	0.20527	0.174636	0.600901	0.866873	141.418	135.88	126.18	136.82
ENSMUSG00000020424	Gatsl3	0.153028	0.109739	0.0395104	0.895973	2.22095	10.0268	11.1418	23.0222	26.288
ENSMUSG00000020427	Igfbp3	0.657684	1.86675e-11	0.0330904	0.914794	2.07538	27.0035	42.6511	57.463	92.853
ENSMUSG00000020430	Pes1	-0.00498892	0.920454	-0.0885215	0.791515	1.6001	108.911	109.244	178.818	168.7
ENSMUSG00000020431	Adcy1	0.541552	2.95912e-10	0.136181	0.678061	0.13801	45.488	65.8762	6.43905	10.2536
ENSMUSG00000020432	Tcn2	0.453182	3.25364e-07	-0.0683521	0.824343	2.62447	25.0296	34.3309	67.3912	88.1675
ENSMUSG00000020437	Myo1g	-0.0818361	0.425783	0.152904	0.687551	0.94682	8.39245	7.93213	8.21561	8.65132
ENSMUSG00000020439	Smtn	0.333551	3.50987e-05	0.26309	0.49384	1.01166	19.9921	25.2025	20.9731	31.7482
ENSMUSG00000020440	Arf5	-0.0611736	0.248905	0.232315	0.4935	0.946318	58.8696	56.5519	57.9788	65.4042
ENSMUSG00000020441	2310033P09Rik	-0.0410248	0.630448	0.0113233	0.970222	1.16216	13.4966	13.1489	16.2277	15.9369
ENSMUSG00000020444	Guk1	0.117244	0.0193781	0.0916498	0.787195	0.870479	94.8073	103.087	86.3861	100.079
ENSMUSG00000020448	Rnf185	-0.196424	0.00299124	0.0889141	0.764898	0.848512	29.0981	25.4608	25.4876	23.7092
ENSMUSG00000020451	Limk2	-0.0514371	0.295574	0.00585962	0.98588	0.607343	147.81	142.809	92.0559	89.299
ENSMUSG00000020453	Patz1	0.127723	0.0245516	-0.166564	0.580931	0.949159	41.0546	44.9597	39.9345	38.9713
ENSMUSG00000020454	Eif4enif1	-0.183133	0.00311731	0.0222827	0.94121	1.13776	41.779	36.8518	48.7131	43.6463
ENSMUSG00000020455	Trim11	0.105649	0.0460371	-0.0302595	0.9204	0.358561	56.1985	60.7421	20.8936	22.1164
ENSMUSG00000020456	Ogdh	0.0395123	0.416105	0.134724	0.757895	0.868445	185.987	191.158	169.686	191.493
ENSMUSG00000020457	Drg1	-0.0755713	0.12281	-0.0438461	0.899346	2.60113	161.132	153.161	429.554	396.086
ENSMUSG00000020458	Rtn4	-0.152118	0.00214299	0.0216521	0.951022	1.9398	625.419	565.145	1250.9	1147.44
ENSMUSG00000020459	Mtif2	0.239994	9.20977e-06	-0.0275426	0.934324	1.97164	83.4264	98.7154	169.97	197.324
ENSMUSG00000020460	Rps27a	-0.0931246	0.0494413	0.120628	0.738077	1.15515	626.384	589.887	761.459	779.623
ENSMUSG00000020462	Cfap36	-0.186664	0.00515405	-0.0360662	0.904031	1.41213	28.2482	24.8407	41.0769	35.2274
ENSMUSG00000020463	Smek2	-0.0806174	0.106003	0.0192023	0.953775	1.09309	115.196	109.138	130.071	124.891
ENSMUSG00000020464	Pnpt1	-0.0256566	0.597471	0.0461474	0.899857	1.49019	191.062	188.297	300.849	306.149
ENSMUSG00000020469	Myl7	0.0250257	0.890039	0.563004	0.260965	0.57247	2.0655	2.10021	1.2384	1.86225
ENSMUSG00000020471	Pold2	-0.0140758	0.790575	-0.126496	0.700202	2.69568	58.1051	57.6958	160.935	146.383
ENSMUSG00000020472	Zkscan17	-0.0635524	0.318864	0.00868481	0.976783	1.01124	30.878	29.6943	31.9724	30.9339
ENSMUSG00000020473	Aebp1	0.700759	0.000103251	0.212996	0.666867	1.40301	2.2823	3.72347	3.32021	6.29665
ENSMUSG00000020474	Polm	-0.035893	0.831598	-0.523132	0.171475	0.848563	3.0533	2.98606	2.64014	1.79726
ENSMUSG00000020475	Pgam2	-0.658871	0.00317212	0.607536	0.11719	2.53637	1.88284	1.19072	4.8814	4.73433
ENSMUSG00000020476	Dbnl	-0.0163546	0.764875	-0.125666	0.693598	2.10445	50.4034	50.0872	108.607	98.9197
ENSMUSG00000020477	Mrps24	7.35038e-05	0.998882	0.218937	0.584538	0.520559	61.7645	62.0352	34.4377	40.243
ENSMUSG00000020482	Ccdc117	-0.374649	3.30997e-08	-0.0130298	0.965912	0.670957	66.1637	51.1293	45.4697	34.8163
ENSMUSG00000020483	Dynll2	0.193725	0.00646347	0.0954199	0.751165	0.318345	28.5136	32.7553	9.39372	11.5279
ENSMUSG00000020484	Xbp1	-0.326416	4.51111e-08	0.0455395	0.895899	1.29808	326.868	261.153	437.327	360.596
ENSMUSG00000020485	Supt4a	-0.147144	0.00828082	0.246255	0.581397	0.823244	48.599	44.0022	43.1288	46.3033
ENSMUSG00000020491	2810021J22Rik	-0.123707	0.183552	-0.104739	0.750094	0.454838	11.0304	10.1504	5.14032	4.40439
ENSMUSG00000020492	Ska2	-0.276866	1.58219e-05	0.122484	0.683577	0.284006	43.8027	36.2034	12.7973	11.5098
ENSMUSG00000020493	Prr11	-0.289712	0.000606939	0.216668	0.470194	1.05129	17.6469	14.4646	19.2146	18.3057
ENSMUSG00000020495	Smg8	-0.000285088	0.995754	0.0178386	0.955493	1.79409	54.8463	54.9601	101.756	103.24
ENSMUSG00000020496	Rnf187	-0.0717936	0.179583	-0.00548803	0.98733	1.26012	76.4179	73.1209	101.521	96.7615
ENSMUSG00000020513	Tubd1	-0.174105	0.200251	0.0242134	0.941662	1.64006	5.38705	4.77393	8.95133	8.06949
ENSMUSG00000020514	Mrpl22	-0.145174	0.0369122	0.0287489	0.924047	2.1789	24.8876	22.5728	55.8453	51.6748
ENSMUSG00000020515	Cnot8	0.0947162	0.0733847	-0.111951	0.722844	1.43229	56.4811	60.4972	83.0762	82.3385
ENSMUSG00000020516	Rps6kb1	0.0991215	0.0819477	-0.124192	0.685125	0.453477	67.0369	72.0107	31.2294	30.7847
ENSMUSG00000020519	Sap30l	-0.383945	1.89299e-05	0.13822	0.685786	0.701173	20.2709	15.5669	14.6663	12.3966
ENSMUSG00000020520	Galnt10	-0.0400784	0.524959	0.0535221	0.857871	0.991069	32.6153	31.7577	33.3554	33.6867
ENSMUSG00000020521	Rnft1	0.0847679	0.100503	0.111623	0.73058	1.51696	67.4609	71.6468	105.229	120.739
ENSMUSG00000020522	Mfap3	0.0821016	0.100019	0.0919554	0.778415	0.753825	108.146	114.869	84.5928	95.7646
ENSMUSG00000020523	Fam114a2	0.176775	0.00073977	-0.0286439	0.928606	1.55458	57.7286	65.3592	91.9389	102.048
ENSMUSG00000020525	Ppm1d	-0.212913	0.00237157	-0.158197	0.597104	1.59599	27.5053	23.8004	45.04	34.9356
ENSMUSG00000020526	Znhit3	0.203013	0.00148063	0.0623388	0.868648	1.08928	32.865	38.0272	37.902	45.7816
ENSMUSG00000020527	Myo19	0.161188	0.0144669	0.0517698	0.86217	0.547091	25.8925	29.0217	14.7325	17.1219
ENSMUSG00000020528	Prpsap2	-0.0685987	0.324961	-0.115556	0.699472	1.78068	24.0861	23.0852	44.0508	38.9758
ENSMUSG00000020530	Ggnbp2	-0.0181179	0.728904	-0.115948	0.710111	1.05872	62.473	61.7099	68.2231	62.1999
ENSMUSG00000020532	Acaca	0.145866	0.00574236	0.267323	0.56264	0.276415	55.9885	62.0534	16.4215	21.9296
ENSMUSG00000020534	Shmt1	0.00585924	0.907476	-0.106348	0.747829	1.60613	89.8662	90.6459	147.748	138.451
ENSMUSG00000020536	Llgl1	0.0371302	0.508116	-0.119663	0.692646	1.00572	44.3864	45.6303	45.669	43.2126
ENSMUSG00000020537	Drg2	-0.0361172	0.524269	-0.201623	0.518754	2.0325	43.8627	42.9355	91.3236	77.7386
ENSMUSG00000020538	Srebf1	0.405271	1.51038e-09	0.0380546	0.920897	1.36129	144.186	191.43	206.358	281.302
ENSMUSG00000020541	Tom1l1	-0.529825	2.39699e-07	-0.0248884	0.93379	1.85145	19.026	13.1987	36.0007	24.5516
ENSMUSG00000020544	Cox11	-0.0159165	0.792507	-0.0259471	0.932127	1.67498	35.4395	35.1108	61.2933	59.6375
ENSMUSG00000020546	Stxbp4	-0.218145	0.0406682	0.264695	0.435697	0.487555	8.09739	6.96673	4.0359	4.17511
ENSMUSG00000020547	Bzw2	0.11579	0.0163782	-0.0173878	0.960206	2.16776	220.314	239.173	490.794	526.425
ENSMUSG00000020549	Elac2	0.369089	8.87048e-09	0.0177527	0.95863	1.88564	125.546	162.697	245.347	321.894
ENSMUSG00000020553	Pctp	-0.0772998	0.555957	-0.121728	0.771887	1.01954	4.85203	4.65024	5.16869	4.54096
ENSMUSG00000020561	Twistnb	-0.216489	6.53e-05	-0.0795109	0.808562	1.50301	90.458	78.1894	139.77	114.338
ENSMUSG00000020564	Atxn7l1	0.0402232	0.742287	0.116006	0.743463	0.561148	5.20425	5.35974	3.02189	3.36386
ENSMUSG00000020570	Sypl	0.0400862	0.427604	0.118466	0.723237	2.02127	85.8784	88.3067	178.935	199.745
ENSMUSG00000020571	Pdia6	0.0280926	0.552412	0.0278841	0.937233	2.17808	904.3	924.881	2037.79	2124.85
ENSMUSG00000020572	Nampt	0.0142471	0.771482	-0.131412	0.698471	1.37907	151.941	153.852	214.608	198.401
ENSMUSG00000020576	Nbas	0.0087219	0.864229	0.433954	0.566479	0.352274	180.82	182.397	74.4919	101.544
ENSMUSG00000020577	Tspan13	0.446495	4.43868e-10	0.134281	0.696636	1.60031	121.429	165.7	204.541	306.321
ENSMUSG00000020580	Rock2	-0.0658897	0.192633	0.0693637	0.84808	0.650335	124.964	119.729	85.958	86.4319
ENSMUSG00000020583	Matn3	-0.204754	0.0342297	-0.0353476	0.91122	2.33703	11.8406	10.318	28.4708	24.2246
ENSMUSG00000020585	Laptm4a	0.0340639	0.47171	0.0448719	0.898885	2.02042	692.14	710.583	1444.84	1530.19
ENSMUSG00000020589	Fam49a	0.263319	0.000251842	-0.0870194	0.769543	0.924164	22.3382	26.8579	21.1875	23.987
ENSMUSG00000020590	Snx13	-0.338337	2.40943e-07	0.153474	0.639313	0.612445	80.7527	64.1696	51.7138	45.709
ENSMUSG00000020592	Sdc1	-0.354881	1.57692e-08	-0.059566	0.861146	1.91748	147.943	115.814	291.507	218.965
ENSMUSG00000020593	Lpin1	-0.213655	0.000464611	0.107843	0.775245	0.372833	41.5988	35.9144	16.3186	15.1977
ENSMUSG00000020594	Pum2	-0.114636	0.0176262	-0.105969	0.756307	0.853593	231.127	213.546	206.584	177.366
ENSMUSG00000020598	Nrcam	0.274741	0.130985	0.0795914	0.884043	0.931071	2.0821	2.5267	1.96275	2.52438
ENSMUSG00000020599	Rgs9	0.0872578	0.469065	-0.144643	0.680123	0.652242	5.33722	5.68524	3.55434	3.42535
ENSMUSG00000020601	Trib2	-0.728833	0.00067949	-0.0186717	0.963058	0.728501	2.33379	1.40958	1.74364	1.03135
ENSMUSG00000020604	Arsg	-0.434871	0.00950002	0.206116	0.575911	1.1976	3.25433	2.40435	3.93182	3.35187
ENSMUSG00000020605	Hs1bp3	-0.130043	0.119857	-0.11615	0.697024	1.44478	25.0753	23.0968	37.1764	31.5854
ENSMUSG00000020607	Fam84a	0.423139	0.045982	-0.235964	0.616321	0.922791	1.59304	2.14054	1.51134	1.7195
ENSMUSG00000020608	Smc6	-0.0619495	0.262216	0.0326586	0.921417	1.15217	109.463	104.793	131.508	128.793
ENSMUSG00000020609	Apob	0.440164	0.012123	0.645477	0.36567	0.411867	3.21572	4.32719	1.30147	2.75644
ENSMUSG00000020610	Amz2	-0.303107	9.83898e-05	0.207025	0.487911	0.488068	31.9165	25.9857	16.0476	15.0798
ENSMUSG00000020611	Gna13	-0.268522	3.13558e-05	0.03791	0.905037	0.532384	104.531	86.9779	57.0951	48.7719
ENSMUSG00000020612	Prkar1a	-0.0432908	0.392813	-0.0422437	0.897561	1.5068	84.6456	82.3844	131.273	124.089
ENSMUSG00000020614	Fam20a	0.0484186	0.8093	0.216193	0.559285	1.76463	2.26986	2.33728	4.05697	4.8474
ENSMUSG00000020620	Abca8b	0.815374	0.000332097	-0.596858	0.26512	0.730536	1.33826	2.35308	0.986501	1.158
ENSMUSG00000020621	Rdh14	0.154958	0.0196035	0.13551	0.654413	1.96578	25.4192	28.3675	51.57	63.2191
ENSMUSG00000020623	Map2k6	-0.0289344	0.843629	-0.0110374	0.973481	1.78822	4.96949	4.90168	9.11567	8.91372
ENSMUSG00000020628	Trappc12	-0.0381587	0.495227	-0.0905053	0.769009	1.43526	46.0487	45.0603	67.8915	62.4072
ENSMUSG00000020629	Adi1	0.240678	8.79579e-05	0.200624	0.594548	1.4893	43.0317	51.245	67.0967	91.8199
ENSMUSG00000020630	Rnaseh1	-0.0432102	0.449366	-0.0126172	0.966788	1.11485	42.8098	41.6486	49.436	47.6669
ENSMUSG00000020634	Ubxn2a	0.129198	0.00900062	-0.040565	0.900447	0.355419	126.297	138.444	45.9572	48.9842
ENSMUSG00000020635	Fkbp1b	0.636253	4.26357e-05	0.0307624	0.931275	0.526486	3.72541	5.83929	2.03471	3.25151
ENSMUSG00000020639	Pfn4	0.158318	0.493554	-0.0532162	0.92375	0.505395	1.68635	1.91139	0.891986	0.972441
ENSMUSG00000020640	Itsn2	-0.117622	0.0192507	0.0990554	0.84175	0.926502	101.404	93.8576	102.408	101.537
ENSMUSG00000020641	Rsad2	-0.020359	0.929723	-0.512474	0.359608	1.17524	1.29756	1.28892	1.57373	1.09029
ENSMUSG00000020642	Rnf144a	0.183784	0.0854696	-0.15195	0.648466	0.559487	8.13905	9.36597	4.6673	4.82268
ENSMUSG00000020644	Id2	-0.444595	0.00559735	-0.111639	0.783628	0.861647	3.60857	2.65606	3.3097	2.2449
ENSMUSG00000020646	Mboat2	0.271664	5.81015e-06	0.0025231	0.993921	1.66653	75.5329	91.1593	128.802	155.727
ENSMUSG00000020647	Ncoa1	-0.0583106	0.357013	0.054402	0.855577	0.700638	33.5532	32.2251	24.3163	24.2585
ENSMUSG00000020648	Dus4l	-0.271392	0.0196514	-0.200087	0.536811	1.71839	6.85377	5.68311	12.1425	8.76977
ENSMUSG00000020649	Rrm2	-0.447558	3.75675e-10	-0.0345796	0.920707	1.72149	256.866	189.413	453.397	326.425
ENSMUSG00000020650	Bcap29	-0.0339588	0.511539	0.184221	0.576421	2.04888	69.0282	67.6623	146.052	162.663
ENSMUSG00000020652	Cenpo	-0.163061	0.0117919	-0.105984	0.722086	0.862201	32.4992	29.1284	28.7303	23.9294
ENSMUSG00000020653	Klf11	0.277062	1.4562e-05	0.113593	0.71016	0.787364	49.3794	59.8488	39.6718	52.0292
ENSMUSG00000020654	Adcy3	0.462553	2.04896e-10	0.0320935	0.922905	1.83717	68.8717	95.0134	130.614	184.249
ENSMUSG00000020656	Grhl1	-0.212423	0.0164443	-0.111165	0.724392	0.469775	15.6243	13.5238	7.51482	6.03137
ENSMUSG00000020657	Dnajc27	-0.0488571	0.384397	-0.118487	0.695909	0.203104	45.53	44.0149	9.45384	8.42955
ENSMUSG00000020658	Efr3b	0.561422	1.07735e-07	-0.453081	0.139961	0.187395	31.3992	46.4002	6.01926	6.49393
ENSMUSG00000020659	Cbll1	-0.266811	0.000867296	-0.189897	0.527799	0.88465	19.8212	16.4989	18.0343	13.1588
ENSMUSG00000020660	Pomc	0.625647	0.000738148	-0.153556	0.733845	0.344808	2.01722	3.10997	0.703541	0.982792
ENSMUSG00000020661	Dnmt3a	0.319259	8.92701e-07	-0.126121	0.695322	0.955505	77.2623	97.4067	76.4074	88.2722
ENSMUSG00000020664	Dld	-0.0175218	0.712801	0.057163	0.870873	2.06192	421.222	417.479	911.533	939.962
ENSMUSG00000020668	Kif3c	-0.190634	0.0660476	-0.0206707	0.948791	1.10525	8.50877	7.46182	9.62858	8.31227
ENSMUSG00000020669	Sh3yl1	-0.295779	0.023504	-0.0735268	0.8504	0.90394	7.09789	5.82724	6.80404	5.3078
ENSMUSG00000020671	Rab10	-0.0757804	0.117645	0.136249	0.691946	1.25867	209.304	199.086	271.726	284.053
ENSMUSG00000020673	Tpo	0.715934	0.00358823	-0.499622	0.230593	1.82583	1.01873	1.68203	1.93584	2.23509
ENSMUSG00000020674	Pxdn	0.82368	1.43678e-15	0.28277	0.629182	0.482525	45.2455	80.2553	23.9038	51.6258
ENSMUSG00000020677	Ddx52	-0.110613	0.0282362	-0.0586425	0.858112	1.31879	93.5403	86.8225	127.366	113.515
ENSMUSG00000020680	Taf15	0.0671671	0.215788	-0.331197	0.300916	0.747876	92.0245	96.984	71.3351	59.7677
ENSMUSG00000020681	Ace	0.240438	0.0251925	0.152858	0.620185	1.68438	8.19204	9.69675	14.1845	18.6692
ENSMUSG00000020682	Mmp28	-0.655609	1.6524e-06	0.339216	0.318768	0.418375	10.2	6.44735	4.32188	3.4459
ENSMUSG00000020687	Cdc27	-0.129797	0.0090922	-0.121391	0.710796	0.723606	124.666	114.184	93.7827	78.9732
ENSMUSG00000020689	Itgb3	-0.0946552	0.22753	0.402148	0.395842	0.500076	17.5696	16.4089	9.24291	11.4007
ENSMUSG00000020691	Mettl2	0.100387	0.0656648	-0.0896751	0.768384	0.906119	48.9118	52.4906	45.3519	45.737
ENSMUSG00000020692	Nle1	0.143154	0.0387952	-0.301656	0.311083	1.29606	24.0095	26.488	31.7354	28.4067
ENSMUSG00000020694	Tlk2	-0.116367	0.0209876	-0.0636572	0.844026	1.00887	92.6216	85.6219	95.8315	84.7656
ENSMUSG00000020695	Mrc2	0.959098	7.20684e-08	0.201736	0.653977	0.744981	2.97933	5.80132	2.3235	5.21998
ENSMUSG00000020696	Rffl	-0.304873	0.000273807	-0.0522596	0.863098	0.522602	22.4033	18.2471	12.036	9.4438
ENSMUSG00000020697	Lig3	0.210509	6.0414e-05	0.0531814	0.867225	0.869398	73.1989	84.8505	65.9327	79.3133
ENSMUSG00000020700	Map3k3	-0.301426	4.27032e-06	-0.164652	0.581895	0.512882	43.541	35.3914	22.9473	16.6368
ENSMUSG00000020705	Ddx42	-0.177856	0.000369393	-0.10554	0.781712	0.805037	116.901	103.492	99.0453	81.5168
ENSMUSG00000020706	Ftsj3	0.0494554	0.2982	0.0512571	0.883854	1.27872	447.28	464.104	595.555	640.316
ENSMUSG00000020707	Rnf135	-0.285558	0.090185	-0.0389266	0.913825	1.40318	3.57545	2.93642	5.12968	4.1043
ENSMUSG00000020708	Psmc5	-0.0223969	0.652321	-0.204995	0.548194	2.42518	123.731	122.288	306.631	262.918
ENSMUSG00000020709	Adap2	-0.133529	0.193606	0.141018	0.699639	0.207615	8.5424	7.8108	1.82299	1.83722
ENSMUSG00000020712	Tcam1	1.15189	6.37404e-07	-0.1338	0.740324	1.05837	1.62739	3.6297	1.75262	3.56863
ENSMUSG00000020715	Ern1	0.309815	2.00005e-05	0.123641	0.6778	0.546732	28.2172	35.0326	15.8082	21.3847
ENSMUSG00000020716	Nf1	-0.202758	0.00260147	0.0783975	0.836823	0.489664	77.4228	67.4313	39.9234	36.7283
ENSMUSG00000020717	Pecam1	0.113896	0.056413	0.00100904	0.997582	1.74647	82.9002	89.9766	148.853	161.682
ENSMUSG00000020718	Polg2	-0.00386493	0.974456	-0.0414899	0.899692	1.06969	6.74507	6.71625	7.38212	7.1459
ENSMUSG00000020719	Ddx5	0.185686	0.000324709	-0.100659	0.775321	0.890811	932.955	1061.74	868.835	922.145
ENSMUSG00000020720	Psmd12	-0.148588	0.00277577	-0.0201864	0.953006	2.32042	136.488	123.673	324.587	290.032
ENSMUSG00000020721	Helz	-0.194927	0.0253692	0.186772	0.636944	0.606591	52.9543	46.2188	33.4105	33.2112
ENSMUSG00000020733	Slc9a3r1	-0.21752	0.000595233	-0.0985283	0.757659	2.63734	45.7305	39.5278	123.308	99.5381
ENSMUSG00000020734	Grin2c	-0.658811	0.000366623	0.189431	0.67504	1.22275	3.67449	2.3544	4.59827	3.34375
ENSMUSG00000020736	Nt5c	-0.0444512	0.696641	0.146856	0.674938	1.60249	9.16785	8.89843	15.2696	16.3895
ENSMUSG00000020737	Hn1	0.109865	0.030516	0.0902504	0.843612	1.06861	78.7212	85.4587	91.013	105.168
ENSMUSG00000020738	Sumo2	-0.0789475	0.180808	0.161902	0.687558	0.422942	42.7518	40.7037	19.4171	20.6741
ENSMUSG00000020739	Nup85	-0.00806586	0.871571	-0.152011	0.650951	1.71214	111.964	111.407	196.258	175.76
ENSMUSG00000020740	Gga3	0.0536218	0.401688	-0.161023	0.588128	0.663293	29.3732	30.5392	20.0508	18.6471
[truncated: 10,805 more rows]
