# Supplementary material for: mRNA Cap Methylation in Pluripotency and Differentiation
Source: Cell Rep. 2016 Jul 21;16(5):1352–65. doi: 10.1016/j.celrep.2016.06.089 (PMC4977272; doi:10.1016/j.celrep.2016.06.089)
Supplement: Table S2. Summary of Proteomic Data [file mmc3.xlsx]

## Sheet: Sheet1
Summary of proteomic data
Protein IDs	Gene name		Mol. weight [kDa]	Sequence coverage Control A [%]	Sequence coverage Control B [%]	Sequence coverage Control C [%]	Sequence coverage siRAM A [%]	Sequence coverage siRAM B [%]	Sequence coverage siRAM C [%]
tr|S4R2S6|S4R2S6_MOUSE;tr|A2BD48|A2BD48_MOUSE;tr|A2VCT6|A2VCT6_MOUSE;tr|E9PWX7|E9PWX7_MOUSE;sp|A1A5B6|TBC25_MOUSE	Tbc1d25		62.478	0	3.6	0	0	0	0
tr|E9PXY1|E9PXY1_MOUSE;sp|A2A432|CUL4B_MOUSE;sp|A2A432-2|CUL4B_MOUSE;tr|J3QJX0|J3QJX0_MOUSE;tr|Q3TP81|Q3TP81_MOUSE;tr|Q3TLY0|Q3TLY0_MOUSE;tr|E9PXT5|E9PXT5_MOUSE	Cul4b		102.41	14.1	11.5	13.6	13.6	10.7	13.7
tr|A2A4N9|A2A4N9_MOUSE;tr|Q3UQQ4|Q3UQQ4_MOUSE;sp|A2A4P0|DHX8_MOUSE;tr|Q5DTN5|Q5DTN5_MOUSE;tr|Q3TUC8|Q3TUC8_MOUSE;tr|Q3U580|Q3U580_MOUSE;tr|Q8R214|Q8R214_MOUSE	Dhx8		134.51	11.7	10.6	16.1	12.1	12	13.8
tr|Q8K2Q4|Q8K2Q4_MOUSE;sp|A2A559-2|PGAP3_MOUSE;sp|A2A559|PGAP3_MOUSE	Pgap3		25.734	4.9	0	0	0	0	4.9
sp|A2A5K6|ZN335_MOUSE	Znf335		145.6	2.5	0	0	0	0	0
sp|A2A5R2|BIG2_MOUSE;tr|Q3U5C3|Q3U5C3_MOUSE;tr|Q3U2F2|Q3U2F2_MOUSE;tr|F6YCJ0|F6YCJ0_MOUSE	Arfgef2		202.24	2.3	2.2	2.3	3.6	0.6	1.6
tr|A0PJ58|A0PJ58_MOUSE;sp|A2A6A1|GPTC8_MOUSE	Gpatch8		43.093	0	0	0	4.2	0	0
sp|A2A6Q5|CDC27_MOUSE;sp|A2A6Q5-2|CDC27_MOUSE;sp|A2A6Q5-3|CDC27_MOUSE;tr|Q3TTW1|Q3TTW1_MOUSE	Cdc27		91.841	7.8	11	8.2	6.5	8	11
sp|A2A791|ZMYM4_MOUSE;sp|A2A791-2|ZMYM4_MOUSE;tr|F6VYE2|F6VYE2_MOUSE	Zmym4		172.44	4.9	6.8	4.8	5.6	12.5	7.6
sp|A2A7S8|K1522_MOUSE;sp|A2A7S8-4|K1522_MOUSE;sp|A2A7S8-2|K1522_MOUSE;sp|A2A7S8-3|K1522_MOUSE	Kiaa1522		104.84	0	1.8	5.9	1.8	1.8	1.8
sp|A2A863-2|ITB4_MOUSE;tr|A2A864|A2A864_MOUSE;sp|A2A863-3|ITB4_MOUSE;sp|A2A863|ITB4_MOUSE;tr|Q3UNP2|Q3UNP2_MOUSE;tr|Q3ULT5|Q3ULT5_MOUSE	Itgb4		194.75	0.9	0.9	1.8	0.7	1.8	0.9
sp|A2A8L5|PTPRF_MOUSE;tr|F6Y3V0|F6Y3V0_MOUSE;tr|F6S1X8|F6S1X8_MOUSE;tr|Q3TT24|Q3TT24_MOUSE;tr|Q3V0J9|Q3V0J9_MOUSE;tr|Q4U1Z0|Q4U1Z0_MOUSE;tr|Q64696|Q64696_MOUSE;tr|Q8R169|Q8R169_MOUSE;tr|Q5SPA9|Q5SPA9_MOUSE;sp|Q64487-2|PTPRD_MOUSE;tr|G3UYU6|G3UYU6_MOUSE;sp|Q64487-12|PTPRD_MOUSE;tr|G3UX60|G3UX60_MOUSE;tr|G3UWK6|G3UWK6_MOUSE;tr|E9Q7I7|E9Q7I7_MOUSE;tr|E9PVW8|E9PVW8_MOUSE;tr|B9EJA3|B9EJA3_MOUSE;sp|Q64…	Ptprf		211.49	2.7	1.9	1.9	2.6	1.9	0
sp|A2A8U2-3|TM201_MOUSE;sp|A2A8U2|TM201_MOUSE;tr|Q3TXY3|Q3TXY3_MOUSE;sp|A2A8U2-2|TM201_MOUSE;tr|Q8C397|Q8C397_MOUSE;tr|Q8C9U2|Q8C9U2_MOUSE	Tmem201		69.25	7.7	5	10.6	13.6	13.6	7.7
tr|E9Q6C1|E9Q6C1_MOUSE;tr|F6UHR6|F6UHR6_MOUSE;tr|E9PXZ2|E9PXZ2_MOUSE;sp|A2A8Z1|OSBL9_MOUSE;tr|Q5FWX7|Q5FWX7_MOUSE;sp|A2A8Z1-2|OSBL9_MOUSE;tr|Q99LZ2|Q99LZ2_MOUSE;tr|Q8VDM5|Q8VDM5_MOUSE;tr|Q8R0G3|Q8R0G3_MOUSE	Osbpl9		73.903	2	4.4	4.4	3.4	2.4	2
sp|A2AAE1-4|K1109_MOUSE;sp|A2AAE1-6|K1109_MOUSE;sp|A2AAE1|K1109_MOUSE;sp|A2AAE1-2|K1109_MOUSE;sp|A2AAE1-3|K1109_MOUSE;tr|A2AB97|A2AB97_MOUSE;tr|F6YAT5|F6YAT5_MOUSE;tr|F6RPM4|F6RPM4_MOUSE	Kiaa1109		510.34	0	0	0.5	0	0.5	0.3
tr|A2BDP0|A2BDP0_MOUSE;sp|A2ABV5|MED14_MOUSE;tr|A2BDN7|A2BDN7_MOUSE;sp|A2ABV5-2|MED14_MOUSE	Med14		87.375	0	5.8	5.8	0	2.6	2.6
sp|A2ACJ2|FP100_MOUSE;tr|Q9D7M0|Q9D7M0_MOUSE	Faap100		94.28	2.3	5.2	0	5	3.1	5
sp|A2ADA5|PUSL1_MOUSE;sp|A2ADA5-2|PUSL1_MOUSE;sp|A2ADA5-3|PUSL1_MOUSE	Pusl1		31.992	6.2	10.7	11	11	11	11
tr|A2AF67|A2AF67_MOUSE;sp|A2AF47|DOC11_MOUSE	Dock11		218.24	0.8	0.8	1.3	0	0.8	0.8
sp|A2AG06-2|CQ104_MOUSE;sp|A2AG06|CQ104_MOUSE	Gm1564		102.86	2.5	0	2.5	0	0	3.7
sp|A2AG58|CX023_MOUSE;sp|A2AG58-2|CX023_MOUSE			90.11	4.8	8.1	4.8	4.8	8.1	4.8
tr|A2AGH8|A2AGH8_MOUSE;sp|A2AGH6-2|MED12_MOUSE;tr|A2AGH9|A2AGH9_MOUSE;sp|A2AGH6|MED12_MOUSE;tr|Q2NLB9|Q2NLB9_MOUSE;sp|A2AGH6-3|MED12_MOUSE;sp|Q8BQM9|MD12L_MOUSE;sp|Q8BQM9-2|MD12L_MOUSE	Med12		240.87	1.2	0.6	0	0.6	0.6	0.6
sp|A2AH22-2|AMRA1_MOUSE;sp|A2AH22-6|AMRA1_MOUSE;sp|A2AH22|AMRA1_MOUSE;sp|A2AH22-3|AMRA1_MOUSE;sp|A2AH22-5|AMRA1_MOUSE;sp|A2AH22-7|AMRA1_MOUSE	Ambra1		133.11	2.9	0	2	2	2.9	0.9
tr|A2AHC4|A2AHC4_MOUSE;sp|A2AHC3-2|CAMP1_MOUSE;sp|A2AHC3|CAMP1_MOUSE	Camsap1		119.73	0	0	1.9	0	0	0
sp|A2AHJ4-3|BRWD3_MOUSE;sp|A2AHJ4-2|BRWD3_MOUSE;sp|A2AHJ4|BRWD3_MOUSE;tr|G3UXF9|G3UXF9_MOUSE;tr|G3UZT0|G3UZT0_MOUSE	Brwd3		20.156	9.4	22.7	9.4	22.7	22.7	22.7
sp|A2AI05-2|NDOR1_MOUSE;sp|A2AI05|NDOR1_MOUSE;tr|F6XCS1|F6XCS1_MOUSE;sp|A2AI05-3|NDOR1_MOUSE	Ndor1		59.749	6.2	2.6	6.2	6.2	6.2	6.2
sp|A2AI08|TPRN_MOUSE	Tprn		80.088	3.2	3.2	3.2	3.2	5.7	3.2
sp|A2AIL4|NDUF6_MOUSE	Ndufaf6		38.362	11.1	22.5	12.9	13.2	22.5	22.8
sp|A2AIV2|VIR_MOUSE;tr|E9PZY8|E9PZY8_MOUSE;tr|Q8CFK9|Q8CFK9_MOUSE;sp|A2AIV2-2|VIR_MOUSE	Kiaa1429		201.44	10.2	9.6	12.8	9.1	9.1	15.8
sp|A2AIW0-3|SDCG3_MOUSE;sp|A2AIW0-4|SDCG3_MOUSE;sp|A2AIW0-2|SDCG3_MOUSE;tr|A2AIW3|A2AIW3_MOUSE;sp|A2AIW0|SDCG3_MOUSE	Sdccag3		40.155	0	4.7	0	4.7	0	0
tr|Q8BTW7|Q8BTW7_MOUSE;tr|Q923C1|Q923C1_MOUSE;sp|A2AJ15|MA1B1_MOUSE	Man1b1		52.393	2.6	8.5	2.6	8.5	8.5	8.5
sp|A2AJK6|CHD7_MOUSE;sp|A2AJK6-3|CHD7_MOUSE	Chd7		334.06	2.1	0.6	1.1	0.6	1.6	2.6
sp|A2AJN7|S4A11_MOUSE	Slc4a11		96.75	3.2	3.2	1.9	3.2	1.9	1.9
tr|A2AJQ2|A2AJQ2_MOUSE;sp|A2AJQ3-2|D19L4_MOUSE;sp|A2AJQ3|D19L4_MOUSE	Dpy19l4		57.754	3.6	2.4	2.4	0	2.4	2.4
tr|A2AJT3|A2AJT3_MOUSE;tr|Q3TV92|Q3TV92_MOUSE;sp|A2AJT4|PNISR_MOUSE;tr|B2RUA1|B2RUA1_MOUSE;tr|A2AJT5|A2AJT5_MOUSE	Pnisr		42.522	0	0	5.4	0	0	0
tr|E9PYJ6|E9PYJ6_MOUSE;sp|A2AKG8|FOCAD_MOUSE;sp|A2AKG8-3|FOCAD_MOUSE;tr|Q80T90|Q80T90_MOUSE	Focad		189.56	0.8	0.8	0.8	0.7	0.8	0.8
sp|A2AKX3|SETX_MOUSE;sp|A2AKX3-2|SETX_MOUSE;tr|F6R186|F6R186_MOUSE	Setx		297.59	5.3	4.6	1.9	4.1	1.8	3.6
sp|A2ALK8|PTN3_MOUSE	Ptpn3		103.89	1.2	0	1.2	1.2	1.2	1.2
sp|A2ALU4|SHRM2_MOUSE;tr|A7TU71|A7TU71_MOUSE;sp|A2ALU4-2|SHRM2_MOUSE	Shroom2		164.7	1.5	1.5	2.8	2.8	2.8	2.8
sp|A2ALW5|DJC25_MOUSE	Dnajc25		41.937	9.8	0	0	9.8	0	0
sp|A2AM29|AF9_MOUSE;tr|Q3UIA3|Q3UIA3_MOUSE	Mllt3		63.375	1.9	5.3	1.9	0	0	0
sp|A2AN08-3|UBR4_MOUSE;sp|A2AN08|UBR4_MOUSE;sp|A2AN08-5|UBR4_MOUSE;tr|F6SSP6|F6SSP6_MOUSE;sp|A2AN08-2|UBR4_MOUSE;sp|A2AN08-4|UBR4_MOUSE;tr|A2VCS3|A2VCS3_MOUSE	Ubr4		570.29	2.2	6	1.8	2.3	3.1	3
tr|Q9CT36|Q9CT36_MOUSE;sp|A2APB8|TPX2_MOUSE;tr|Q8BTJ3|Q8BTJ3_MOUSE	Tpx2		80.09	12.8	7.5	12.8	12.8	9.6	13.5
sp|A2APT9|KLD7A_MOUSE;tr|Q8C7K3|Q8C7K3_MOUSE	Klhdc7a		83.589	0	0	4.1	0	2.6	4.1
sp|A2APV2-2|FMNL2_MOUSE;tr|E9PXE6|E9PXE6_MOUSE;tr|F8VPR2|F8VPR2_MOUSE;sp|A2APV2|FMNL2_MOUSE;sp|A2APV2-3|FMNL2_MOUSE;tr|F6XR20|F6XR20_MOUSE	Fmnl2		117.71	2.8	2.8	3.5	1.5	2.8	2.8
tr|Q3UXG8|Q3UXG8_MOUSE;sp|A2AQ19|RTF1_MOUSE	Rtf1		44.956	8.7	7.9	7.9	7.9	7.9	12.8
sp|A2AQ25|SKT_MOUSE;tr|E9QAU4|E9QAU4_MOUSE;sp|A2AQ25-2|SKT_MOUSE;tr|D3Z781|D3Z781_MOUSE;tr|B2RY09|B2RY09_MOUSE;sp|A2AQ25-4|SKT_MOUSE;sp|A2AQ25-3|SKT_MOUSE;sp|A2AQ25-9|SKT_MOUSE;sp|A2AQ25-6|SKT_MOUSE;sp|A2AQ25-5|SKT_MOUSE;sp|A2AQ25-8|SKT_MOUSE;tr|Q3UFL8|Q3UFL8_MOUSE;tr|Q8BHR1|Q8BHR1_MOUSE;sp|A2AQ25-7|SKT_MOUSE;tr|Q3TYN4|Q3TYN4_MOUSE	Skt		213.03	9.9	7.8	4.4	4.8	7.4	9.5
tr|Q80VC1|Q80VC1_MOUSE;tr|Q05CC5|Q05CC5_MOUSE;tr|Q504N1|Q504N1_MOUSE;tr|Q05DE4|Q05DE4_MOUSE;tr|B2RWT5|B2RWT5_MOUSE;sp|A2AR02|PPIG_MOUSE;tr|Q3UZ38|Q3UZ38_MOUSE;tr|A2AR01|A2AR01_MOUSE	Ppig		21.109	23.3	41.8	46.6	42.9	52.9	47.6
sp|A2ARI4-2|LGR4_MOUSE;sp|A2ARI4|LGR4_MOUSE	Lgr4		101.34	5.6	2.3	0	5.6	0	3.3
sp|A2ARV4|LRP2_MOUSE;tr|A2ARV5|A2ARV5_MOUSE;tr|Q3V346|Q3V346_MOUSE	Lrp2		519.2	3.6	4.6	3.9	3.6	3.7	4.7
sp|A2ASA8|IPIL1_MOUSE	Itpripl1		62.216	0	3.8	0	0	0	0
sp|A2ASS6|TITIN_MOUSE;tr|E9Q8N1|E9Q8N1_MOUSE;tr|E9Q8K5|E9Q8K5_MOUSE;sp|A2ASS6-2|TITIN_MOUSE;tr|Q8BM32|Q8BM32_MOUSE;tr|F7CR78|F7CR78_MOUSE	Ttn		3906.4	0	0	0.2	0	0	0.1
tr|F6RC04|F6RC04_MOUSE;sp|A2ASZ8|SCMC2_MOUSE;sp|A2ASZ8-4|SCMC2_MOUSE;sp|A2ASZ8-5|SCMC2_MOUSE;sp|A2ASZ8-2|SCMC2_MOUSE;sp|A2ASZ8-3|SCMC2_MOUSE	Slc25a25		21.543	12	12	12	12	12	12
sp|A2ATU0|DHTK1_MOUSE	Dhtkd1		102.79	16.4	16.5	25.2	19.1	19.7	19.2
sp|A2AWA9-3|RBGP1_MOUSE;tr|A2AWA7|A2AWA7_MOUSE;sp|A2AWA9-2|RBGP1_MOUSE;tr|B2RRC5|B2RRC5_MOUSE;sp|A2AWA9|RBGP1_MOUSE	Rabgap1		40.302	0	6.6	0	0	0	0
tr|H7BX50|H7BX50_MOUSE;sp|A2AWL7|MGAP_MOUSE;tr|E9QLG3|E9QLG3_MOUSE;sp|A2AWL7-3|MGAP_MOUSE;sp|A2AWL7-2|MGAP_MOUSE;sp|A2AWL7-4|MGAP_MOUSE;tr|Q3ULI0|Q3ULI0_MOUSE	Mga		312.13	9.5	8	10.7	8.1	9	7.5
sp|A2BDX3|MOCS3_MOUSE	Mocs3		49.374	16.3	16.3	3.5	8	16.3	3.5
sp|A2BE28-2|LAS1L_MOUSE;sp|A2BE28|LAS1L_MOUSE	Las1l		87.577	24.9	22.8	25.7	24.6	25.2	24.6
sp|A2BH40-4|ARI1A_MOUSE;sp|A2BH40-2|ARI1A_MOUSE;tr|E9QAQ7|E9QAQ7_MOUSE;sp|A2BH40-3|ARI1A_MOUSE;sp|A2BH40|ARI1A_MOUSE;tr|Q8C846|Q8C846_MOUSE;tr|Q8R024|Q8R024_MOUSE;tr|Q6ZWS9|Q6ZWS9_MOUSE	Arid1a		206.4	5.6	3.8	5.6	5.6	4.5	5.6
sp|A2CG63-2|ARI4B_MOUSE;sp|A2CG63|ARI4B_MOUSE;tr|Q8BV50|Q8BV50_MOUSE	Arid4b		137.32	4.9	2.4	3.5	3.8	3.8	3.3
sp|A2RSY1-3|KANL3_MOUSE;sp|A2RSY1-2|KANL3_MOUSE;sp|A2RSY1|KANL3_MOUSE	Kansl3		82.031	4.8	4.8	1.8	4.8	9	7.1
sp|A2RSY6-2|TRM1L_MOUSE;sp|A2RSY6|TRM1L_MOUSE;sp|A2RSY6-3|TRM1L_MOUSE	Trmt1l		74.522	14.5	12.1	14.5	8.2	14.5	12.2
tr|S4R1M5|S4R1M5_MOUSE;tr|B7ZNU2|B7ZNU2_MOUSE;sp|A2RTL5|RSRC2_MOUSE;tr|S4R265|S4R265_MOUSE;tr|S4R2L4|S4R2L4_MOUSE	Rsrc2		22.514	10.8	10.8	10.8	10.8	10.8	10.8
sp|A2TJV2|PALM3_MOUSE	Palm3		78.787	26.8	18.3	24.4	34.1	21.4	28.1
sp|A3KGV1-2|ODFP2_MOUSE;sp|A3KGV1-3|ODFP2_MOUSE;sp|A3KGV1-4|ODFP2_MOUSE;sp|A3KGV1|ODFP2_MOUSE;sp|A3KGV1-7|ODFP2_MOUSE;sp|A3KGV1-6|ODFP2_MOUSE;sp|A3KGV1-5|ODFP2_MOUSE;tr|A3KGV9|A3KGV9_MOUSE;tr|A3KGW0|A3KGW0_MOUSE	Odf2		93.293	5.1	5.1	3.8	5	5.1	3.8
sp|A6H5X4-3|PHF11_MOUSE;sp|A6H5X4|PHF11_MOUSE;tr|B4XVQ0|B4XVQ0_MOUSE;sp|A6H5X4-2|PHF11_MOUSE	Phf11		36	11.9	7.8	11.9	7.8	11.9	11.9
sp|A6H5Z3|EXC6B_MOUSE;tr|Q9D4R7|Q9D4R7_MOUSE;tr|Q5DU10|Q5DU10_MOUSE;tr|Q6PCN5|Q6PCN5_MOUSE;tr|Q8K2N8|Q8K2N8_MOUSE;sp|A6H5Z3-2|EXC6B_MOUSE;tr|E0CY34|E0CY34_MOUSE;tr|Q8C203|Q8C203_MOUSE;tr|E0CXR2|E0CXR2_MOUSE;tr|Q8C1X1|Q8C1X1_MOUSE	Exoc6b		94.128	8	2.5	7.8	5.6	6.5	6.5
tr|Q8BLL4|Q8BLL4_MOUSE;sp|A6H611|MIPEP_MOUSE	Mipep		64.295	15.1	13	11.1	15	10.9	12.9
sp|A6H619-2|PHRF1_MOUSE;sp|A6H619|PHRF1_MOUSE;tr|F7ANA1|F7ANA1_MOUSE;tr|Q3UVM8|Q3UVM8_MOUSE;tr|Q3TPL9|Q3TPL9_MOUSE;tr|Q3TPE7|Q3TPE7_MOUSE	Phrf1		167.29	4.1	4.1	4.8	4.8	4.8	4.8
tr|G5E8Q7|G5E8Q7_MOUSE;sp|A6H687|SAC31_MOUSE	Sac3d1		46.412	3.7	0	8	3.7	4.2	8
sp|A6H6E2|MMRN2_MOUSE	Mmrn2		105.21	1.6	1.6	1.6	0	0	0
sp|A6H8H2|DEN4C_MOUSE;sp|A6H8H2-2|DEN4C_MOUSE;tr|E9Q449|E9Q449_MOUSE;tr|Q3U2Y9|Q3U2Y9_MOUSE	Dennd4c		211.46	1.9	3.3	3.9	3.9	3.3	2.4
sp|A6PWY4|WDR76_MOUSE;sp|A6PWY4-3|WDR76_MOUSE;sp|A6PWY4-2|WDR76_MOUSE	Wdr76		69.007	6.9	7.6	14.3	7.2	8	9.8
sp|A6X919|D19L1_MOUSE;sp|A6X919-2|D19L1_MOUSE;sp|A6X919-3|D19L1_MOUSE	Dpy19l1		84.186	0	0	4.4	1.9	0	1.6
sp|A7KBS4|ZSC4D_MOUSE	Zscan4d		57.999	4	0	0	0	0	0
sp|A8C756|THADA_MOUSE	Thada		217.29	0.6	1.2	0.6	0	0.6	0.9
sp|B1AQJ2|UBP36_MOUSE;tr|B0QZF8|B0QZF8_MOUSE;tr|Q8BMX4|Q8BMX4_MOUSE;tr|Q8BV95|Q8BV95_MOUSE;tr|Q3TMY1|Q3TMY1_MOUSE	Usp36		119.91	4.2	7.3	2.6	4.2	4.2	4.2
tr|B2RWE3|B2RWE3_MOUSE;sp|B1AR13|CISD3_MOUSE;tr|B3DFI8|B3DFI8_MOUSE	Cisd3		14.994	9.7	0	9.7	0	9.7	9.7
sp|B1AVY7|KI16B_MOUSE;tr|E7FLY0|E7FLY0_MOUSE	Kif16b		150.06	0.8	0.8	0.8	2.1	0.8	2.1
sp|B1AY10|NFX1_MOUSE;sp|B1AY10-2|NFX1_MOUSE;sp|B1AY10-3|NFX1_MOUSE	Nfx1		123.81	0	0	0	3.3	1.8	1.8
sp|B1AY13|UBP24_MOUSE;tr|E9PV45|E9PV45_MOUSE;sp|B1AY13-2|UBP24_MOUSE	Usp24		294	1.3	0.6	1.6	0.5	0	0.6
sp|B1AZI6|THOC2_MOUSE;tr|Q3US09|Q3US09_MOUSE;tr|Q3UYT9|Q3UYT9_MOUSE;tr|Q3UUT9|Q3UUT9_MOUSE;tr|F6QCT0|F6QCT0_MOUSE;tr|B1AZI7|B1AZI7_MOUSE;tr|F6RBN0|F6RBN0_MOUSE;tr|Q3TPY8|Q3TPY8_MOUSE	Thoc2		182.77	5.2	11	7.8	8.4	6.4	7.5
tr|Q0VJ56|Q0VJ56_MOUSE;sp|B2RQC2|UBP42_MOUSE	Usp42		78.58	0	0	0	0	2.3	0
sp|B2RR83|YTDC2_MOUSE	Ythdc2		161.09	2.4	0.6	4.2	3.9	2.4	0.6
sp|B2RRE4|Z518B_MOUSE;tr|J3QPN0|J3QPN0_MOUSE	Znf518b		119	12.6	4.5	7.8	4.5	4.8	7.8
sp|B2RRE7|OTUD4_MOUSE	Otud4		123.05	0.8	0.8	0	3	2.3	0
sp|B2RRF6|Z518A_MOUSE;tr|Q5DU36|Q5DU36_MOUSE	Znf518a		165.6	4.9	1.9	0	4.9	3.7	1.7
sp|B2RS91|RRN3_MOUSE	Rrn3		74.517	5.5	5.6	5.9	5.5	3	7.3
sp|B2RSH2|GNAI1_MOUSE	Gnai1		40.361	6.5	15.3	7.6	11	11	18.9
tr|E9PYJ8|E9PYJ8_MOUSE;sp|B2RWS6|EP300_MOUSE;tr|Q8BJ14|Q8BJ14_MOUSE	Ep300		263.3	1.7	2.4	1.2	1.7	0	0
sp|B2RX14|TUT4_MOUSE;tr|A2A8R7|A2A8R7_MOUSE;tr|Q8BIZ5|Q8BIZ5_MOUSE	Zcchc11		184.65	1.5	1.9	1.3	1.5	1.3	2.1
sp|B2RXC1|TPC11_MOUSE	Trappc11		128.39	1.8	4.9	3.1	4.9	0	4.9
sp|B2RXS4|PLXB2_MOUSE;tr|Q8CHG6|Q8CHG6_MOUSE;tr|Q8K2J5|Q8K2J5_MOUSE;tr|Q99LF0|Q99LF0_MOUSE	Plxnb2		206.23	5.3	6	8.3	4.7	4.7	5.5
tr|Q8BK93|Q8BK93_MOUSE;sp|B2RY04|DOCK5_MOUSE	Dock5		77.505	1.9	0	2.9	0	0	1.9
sp|B2RY56|RBM25_MOUSE;tr|S4R2B0|S4R2B0_MOUSE;tr|Q8BU35|Q8BU35_MOUSE;tr|S4R2J1|S4R2J1_MOUSE;tr|S4R2A4|S4R2A4_MOUSE;tr|S4R1X9|S4R1X9_MOUSE;tr|S4R2F7|S4R2F7_MOUSE	Rbm25		99.551	14.2	14.2	14.2	14.2	14.2	16
sp|B7ZMP1|XPP3_MOUSE;sp|B7ZMP1-2|XPP3_MOUSE;tr|E9Q1R1|E9Q1R1_MOUSE	Xpnpep3		56.677	30	24.7	24.5	18.4	20.4	20.4
tr|O35068|O35068_MOUSE;tr|E9QMU1|E9QMU1_MOUSE;sp|B7ZNG0-2|KIF7_MOUSE;tr|J3QNW9|J3QNW9_MOUSE;sp|B7ZNG0|KIF7_MOUSE	Kif7		18.574	0	0	0	12.5	12.5	0
sp|B8ZXI1-2|QTRD1_MOUSE;sp|B8ZXI1|QTRD1_MOUSE	Qtrtd1		38.344	0	9.6	0	0	4.7	4.7
sp|B9EKI3|TMF1_MOUSE;tr|D6RJK7|D6RJK7_MOUSE	Tmf1		121.8	2.7	1.4	0	6.3	1.3	2.7
sp|D2EAC2-2|ZBED6_MOUSE;tr|G0LE24|G0LE24_MOUSE;sp|D2EAC2|ZBED6_MOUSE	Zbed6		104.46	0	1.6	1.6	0	1.6	1.6
tr|E9Q5Z8|E9Q5Z8_MOUSE;tr|E9PVW4|E9PVW4_MOUSE;sp|D3YX43|VSI10_MOUSE;tr|Q0P6B3|Q0P6B3_MOUSE	Vsig10		29.634	4	0	0	4.8	0	0
sp|D3YXK2|SAFB1_MOUSE;tr|S4R1M2|S4R1M2_MOUSE;tr|S4R2Q5|S4R2Q5_MOUSE	Safb		105.1	16.4	12.3	18.8	16.4	10.7	15.3
sp|D3YZG8|MTD2L_MOUSE	Mthfd2l		36.438	0	0	0	0	5	0
sp|D3Z7P3|GLSK_MOUSE;tr|D3Z7P4|D3Z7P4_MOUSE;tr|F7B327|F7B327_MOUSE	Gls		73.963	23.6	13.8	18.2	18.4	18.2	15
sp|D3Z7P3-2|GLSK_MOUSE;tr|F6U529|F6U529_MOUSE;tr|D3Z7P5|D3Z7P5_MOUSE;tr|F6RDM4|F6RDM4_MOUSE	Gls		65.994	29.4	15.8	23.4	20.9	26	22.4
sp|E1U8D0|SOGA1_MOUSE;tr|A2ACV6|A2ACV6_MOUSE	Soga1		159.18	0.9	1.6	0	0.9	0.9	1.6
tr|Q8C9T9|Q8C9T9_MOUSE;tr|Q6A042|Q6A042_MOUSE;tr|E9Q0E2|E9Q0E2_MOUSE;sp|E9PV87|TALD3_MOUSE	2700049A03Rik		63.7	3.2	7.2	3.2	3.2	0	7.2
sp|E9PZJ8|ASCC3_MOUSE;sp|E9PZJ8-2|ASCC3_MOUSE;tr|A0PJC2|A0PJC2_MOUSE	Ascc3		250.55	4.5	4.1	7.4	5.3	3	2.5
sp|E9Q1P8|I2BP2_MOUSE	Irf2bp2		59.291	7	0	7	0	0	7
sp|E9Q555|RN213_MOUSE;tr|F7A6H4|F7A6H4_MOUSE;tr|Q69ZG7|Q69ZG7_MOUSE	Rnf213		584.49	1.7	1.1	2.4	1.5	1.9	2.6
sp|E9Q557|DESP_MOUSE;tr|E9PZW0|E9PZW0_MOUSE;tr|Q9CV95|Q9CV95_MOUSE;tr|Q8BP77|Q8BP77_MOUSE	Dsp		332.91	0	0.3	4	0	0.3	0
sp|E9Q5F9-2|SETD2_MOUSE;sp|E9Q5F9|SETD2_MOUSE;tr|G3UY32|G3UY32_MOUSE;tr|G3UZ69|G3UZ69_MOUSE;tr|G3UZC5|G3UZC5_MOUSE;tr|Q8BL12|Q8BL12_MOUSE;tr|G3UYE0|G3UYE0_MOUSE	Setd2		285.56	1.4	1.9	2.9	1.4	1.9	1.8
sp|E9Q634|MYO1E_MOUSE;tr|Q8C123|Q8C123_MOUSE;tr|Q3TLJ4|Q3TLJ4_MOUSE;tr|G3V011|G3V011_MOUSE;tr|Q8CG29|Q8CG29_MOUSE;tr|Q811E7|Q811E7_MOUSE;sp|P70248|MYO1F_MOUSE	Myo1e		126.82	7.5	5.5	5.5	4	4.5	5.5
sp|E9Q6B2|CC85C_MOUSE	Ccdc85c		45.333	0	0	2.4	0	2.4	2.4
sp|E9Q7F2|RN169_MOUSE	Rnf169		75.795	0	0	0	3.6	0	0
sp|E9Q9A9|OAS2_MOUSE;sp|E9Q9A9-2|OAS2_MOUSE;tr|Q80VT1|Q80VT1_MOUSE;tr|F7CFL3|F7CFL3_MOUSE	Oas2		85.05	1.8	1.8	1.8	4.6	4.6	0
sp|F6ZDS4|TPR_MOUSE	Tpr		273.99	18.9	18.7	18.8	16.2	21.3	18.3
sp|F7BWT7-2|TSN15_MOUSE;sp|F7BWT7|TSN15_MOUSE	Tspan15		23.361	0	0	0	11.2	0	0
tr|Q8K2R0|Q8K2R0_MOUSE;sp|F8VPU2|FARP1_MOUSE;tr|Q99KU3|Q99KU3_MOUSE	Farp1		94.767	0	4.1	0	2.2	4.1	4.1
sp|F8VQB6|MYO10_MOUSE;tr|E9Q5G1|E9Q5G1_MOUSE;tr|Q80TR9|Q80TR9_MOUSE;tr|D3YXU7|D3YXU7_MOUSE	Myo10		237.32	0	0	1.5	2	0	0.9
sp|G3X9K3|BIG1_MOUSE;tr|D3YYK9|D3YYK9_MOUSE	Arfgef1		208.5	0	1.4	0.5	2.3	0.5	0.5
sp|G5E870|TRIPC_MOUSE;tr|O88380|O88380_MOUSE	Trip12		224.13	15.8	16.2	17.9	15.2	15.9	17.9
tr|S4R236|S4R236_MOUSE;sp|G5E8K5-2|ANK3_MOUSE;tr|S4R1S2|S4R1S2_MOUSE;sp|G5E8K5-3|ANK3_MOUSE;tr|G5E8K2|G5E8K2_MOUSE;tr|G5E8K3|G5E8K3_MOUSE;sp|G5E8K5|ANK3_MOUSE;tr|S4R2S8|S4R2S8_MOUSE;tr|S4R2K9|S4R2K9_MOUSE;tr|Q9QXH1|Q9QXH1_MOUSE;tr|G3X971|G3X971_MOUSE;tr|S4R1X7|S4R1X7_MOUSE;sp|G5E8K5-6|ANK3_MOUSE;tr|S4R2C1|S4R2C1_MOUSE;tr|S4R187|S4R187_MOUSE;tr|S4R2F5|S4R2F5_MOUSE;sp|G5E8K5-5|ANK3_MOUSE;sp|G5E8K5-…	Ank3		130.75	2.9	3	0.9	2.9	0.9	5.9
sp|O08528|HXK2_MOUSE;tr|Q3TCB2|Q3TCB2_MOUSE;tr|E9Q3Z4|E9Q3Z4_MOUSE;tr|Q08EC2|Q08EC2_MOUSE;tr|E9Q8S8|E9Q8S8_MOUSE;tr|Q3TVQ4|Q3TVQ4_MOUSE;tr|Q3TQE0|Q3TQE0_MOUSE;tr|Q3TBG9|Q3TBG9_MOUSE;tr|Q149C8|Q149C8_MOUSE;sp|Q3TRM8|HXK3_MOUSE	Hk2		102.53	30	33.2	35.2	26.8	35	37.1
sp|O08547|SC22B_MOUSE;tr|E9Q6R3|E9Q6R3_MOUSE;tr|Q3UZ06|Q3UZ06_MOUSE	Sec22b		24.74	40	31.2	40	31.2	44.7	40
sp|O08550|KMT2B_MOUSE;tr|F8WJ40|F8WJ40_MOUSE;tr|Q6PHU4|Q6PHU4_MOUSE;tr|F6W623|F6W623_MOUSE;tr|Q9CT28|Q9CT28_MOUSE;tr|Q6P6H8|Q6P6H8_MOUSE	Kmt2b		294.82	2.1	2.2	1.1	1.1	4.6	2.1
tr|Q3UJP3|Q3UJP3_MOUSE;sp|O08579|EMD_MOUSE;tr|I7HJS1|I7HJS1_MOUSE;tr|Q3TIH6|Q3TIH6_MOUSE;tr|Q3THM8|Q3THM8_MOUSE;tr|B7FAU5|B7FAU5_MOUSE;tr|D6RFS0|D6RFS0_MOUSE	Emd		29.435	21.2	32.4	26.6	44.8	21.2	26.6
sp|O08580|ERR1_MOUSE;tr|G3UZQ2|G3UZQ2_MOUSE;tr|G3UY24|G3UY24_MOUSE	Esrra		45.464	5.2	2.1	13.3	7.3	2.1	5.2
sp|O08581|KCNK1_MOUSE	Kcnk1		38.201	5.7	5.7	5.7	0	5.7	5.7
sp|O08582|GTPB1_MOUSE	Gtpbp1		72.3	13.8	4.8	11.7	9.7	11.7	10.5
sp|O08583|THOC4_MOUSE;sp|O08583-2|THOC4_MOUSE;sp|Q9JJW6-2|ALRF2_MOUSE;tr|Q4KL64|Q4KL64_MOUSE;tr|G3X9I4|G3X9I4_MOUSE;tr|D9J342|D9J342_MOUSE;sp|Q9JJW6|ALRF2_MOUSE	Alyref		26.94	36.5	31.4	47.1	31.4	47.1	36.5
tr|Q8BSR7|Q8BSR7_MOUSE;sp|O08586|PTEN_MOUSE;tr|Q3UUN5|Q3UUN5_MOUSE;tr|Q3UUT8|Q3UUT8_MOUSE	Pten		32.521	5	9.3	5	5	5	5
sp|O08599|STXB1_MOUSE;sp|O08599-2|STXB1_MOUSE	Stxbp1		67.568	0	0	2.2	0	0	0
tr|Q3UN47|Q3UN47_MOUSE;sp|O08600|NUCG_MOUSE	Endog		32.19	4.4	0	0	13.6	4.4	4.4
sp|O08601|MTP_MOUSE;sp|O08601-2|MTP_MOUSE;tr|Q3UWK4|Q3UWK4_MOUSE	Mttp		99.098	2.7	1.5	2.6	1.5	1.5	1.5
tr|Q3UZV9|Q3UZV9_MOUSE;tr|Q8K4X6|Q8K4X6_MOUSE;tr|Q80U64|Q80U64_MOUSE;sp|O08648-2|M3K4_MOUSE;sp|O08648|M3K4_MOUSE	Map3k4		118.93	3.4	1.3	2.8	1.5	1.3	2.8
tr|Q58E65|Q58E65_MOUSE;sp|O08663|MAP2_MOUSE;tr|Q3UI33|Q3UI33_MOUSE;tr|Q3TMN1|Q3TMN1_MOUSE;tr|M0QW69|M0QW69_MOUSE;tr|M0QWM9|M0QWM9_MOUSE;tr|M0QW48|M0QW48_MOUSE;tr|Q3TMZ6|Q3TMZ6_MOUSE;tr|M0QWX0|M0QWX0_MOUSE	Metap2		52.921	24.9	24.1	18	32.2	2.7	17.8
sp|O08664|BCL7C_MOUSE	Bcl7c		23.445	12.4	12.4	12.4	12.4	12.4	12.4
tr|Q3U2P3|Q3U2P3_MOUSE;tr|Q3TPL4|Q3TPL4_MOUSE;tr|Q3TDS7|Q3TDS7_MOUSE;sp|O08688|CAN5_MOUSE;tr|Q3UTF3|Q3UTF3_MOUSE	Capn5		72.953	4.8	2	2	0	0	2
tr|Q8R1Q7|Q8R1Q7_MOUSE;sp|O08691|ARGI2_MOUSE	Arg2		38.877	4	0	0	0	0	0
tr|Q6GT24|Q6GT24_MOUSE;tr|Q53ZU7|Q53ZU7_MOUSE;sp|O08709|PRDX6_MOUSE	Prdx6		24.826	9.4	9.4	9.4	9.4	9.4	9.4
sp|O08715|AKAP1_MOUSE;sp|O08715-4|AKAP1_MOUSE;sp|O08715-6|AKAP1_MOUSE;sp|O08715-2|AKAP1_MOUSE;sp|O08715-5|AKAP1_MOUSE;sp|O08715-3|AKAP1_MOUSE	Akap1		92.194	11.9	11.9	16.2	12.3	11.9	11.9
sp|O08717|INHBE_MOUSE	Inhbe		39.002	4.6	4.6	0	4.6	4.6	0
tr|D3YZ20|D3YZ20_MOUSE;tr|Q6PI63|Q6PI63_MOUSE;sp|O08740|RPB11_MOUSE;tr|Q3TYI2|Q3TYI2_MOUSE;tr|D3YZ19|D3YZ19_MOUSE	Polr2j		12.584	51.4	32.4	48.6	48.6	48.6	48.6
sp|O08749|DLDH_MOUSE;tr|Q3TIE8|Q3TIE8_MOUSE	Dld		54.272	45	45.4	47.5	42.8	45	45
tr|Q3TPQ9|Q3TPQ9_MOUSE;tr|Q8CE29|Q8CE29_MOUSE;tr|E9QKT1|E9QKT1_MOUSE;sp|O08759|UBE3A_MOUSE;tr|Q5DTH1|Q5DTH1_MOUSE	Ube3a		26.94	0	6.9	0	0	0	0
tr|Q3UIL3|Q3UIL3_MOUSE;sp|O08760|OGG1_MOUSE	Ogg1		38.883	3.5	3.5	3.5	3.5	3.5	3.5
tr|Q05BH6|Q05BH6_MOUSE;sp|O08784|TCOF_MOUSE;tr|H3BL37|H3BL37_MOUSE;tr|Q7TPZ2|Q7TPZ2_MOUSE;tr|Q3TBZ3|Q3TBZ3_MOUSE;tr|Q3TAB2|Q3TAB2_MOUSE;tr|Q6PFZ6|Q6PFZ6_MOUSE;tr|Q05CS0|Q05CS0_MOUSE;tr|H3BIX0|H3BIX0_MOUSE	Tcof1		126.37	2.3	3.9	5.6	4.7	4.7	5.6
tr|D3YX34|D3YX34_MOUSE;tr|Q3TB96|Q3TB96_MOUSE;tr|Q3T9V8|Q3T9V8_MOUSE;tr|E9Q586|E9Q586_MOUSE;sp|O08788-2|DCTN1_MOUSE;tr|Q6NZM3|Q6NZM3_MOUSE;tr|E9Q3M3|E9Q3M3_MOUSE;sp|O08788|DCTN1_MOUSE;tr|Q3TRF1|Q3TRF1_MOUSE	Dctn1		126.82	6.7	2.2	3.7	6.4	3.3	5
sp|O08795-2|GLU2B_MOUSE;tr|Q3U518|Q3U518_MOUSE;tr|Q3TWG2|Q3TWG2_MOUSE;sp|O08795|GLU2B_MOUSE;tr|Q9WVP2|Q9WVP2_MOUSE	Prkcsh		59.559	16.5	11.9	14.4	14.4	9.7	14.4
sp|O08807|PRDX4_MOUSE;tr|B1AZS9|B1AZS9_MOUSE;tr|Q9D634|Q9D634_MOUSE	Prdx4		31.052	38.3	27.7	42	45.3	44.9	45.3
tr|Q6NS79|Q6NS79_MOUSE;tr|D3Z074|D3Z074_MOUSE;tr|E9PXV7|E9PXV7_MOUSE;sp|O08808|DIAP1_MOUSE;tr|E9PV41|E9PV41_MOUSE;tr|Q5DTQ4|Q5DTQ4_MOUSE;tr|Q3U104|Q3U104_MOUSE;tr|Q3US76|Q3US76_MOUSE;tr|Q05CS5|Q05CS5_MOUSE;tr|Q3UX40|Q3UX40_MOUSE	Diap1		135.84	4.5	8.2	9.5	5.1	5.3	3.4
tr|Q543F1|Q543F1_MOUSE;tr|Q3U5Q3|Q3U5Q3_MOUSE;tr|Q3TMY8|Q3TMY8_MOUSE;sp|O08810|U5S1_MOUSE;tr|A2AH85|A2AH85_MOUSE;tr|G3UZ34|G3UZ34_MOUSE;tr|Q6A0E3|Q6A0E3_MOUSE;tr|Q7TMX4|Q7TMX4_MOUSE;tr|G3UXK8|G3UXK8_MOUSE;tr|G3UZ25|G3UZ25_MOUSE	Eftud2		109.36	43.4	44.8	49.7	46.2	52.4	45.6
tr|Q8K223|Q8K223_MOUSE;tr|E9Q6K1|E9Q6K1_MOUSE;tr|Q3UKK7|Q3UKK7_MOUSE;sp|O08811|ERCC2_MOUSE;tr|F6YA33|F6YA33_MOUSE;tr|D3Z700|D3Z700_MOUSE	Ercc2		84.415	7	10.4	3.9	14.1	13	7.4
tr|Q8R562|Q8R562_MOUSE;tr|Q80W12|Q80W12_MOUSE;tr|Q3TJ75|Q3TJ75_MOUSE;sp|O08848|RO60_MOUSE	Trove2		60.153	3.7	3.7	3.7	3.7	0	7.6
sp|O08856|ELL_MOUSE	Ell		67.146	5.8	4	4	4	4	0
sp|O08901|BUB1_MOUSE;tr|Q8K1K8|Q8K1K8_MOUSE;tr|A2APR8|A2APR8_MOUSE	Bub1		119.56	4.1	2.7	2.7	0	2.7	2.4
tr|Q3UK33|Q3UK33_MOUSE;sp|O08908|P85B_MOUSE	Pik3r2		81.243	0	3	0	0	0	0
sp|O08912|GALT1_MOUSE;tr|Q3UFE4|Q3UFE4_MOUSE	Galnt1		64.254	5.5	7.3	5.2	7.3	5.2	5.2
tr|Q3UUF0|Q3UUF0_MOUSE;sp|O08914|FAAH1_MOUSE;tr|Q8BRM1|Q8BRM1_MOUSE;tr|Q8C541|Q8C541_MOUSE	Faah		58.491	8.4	9.2	12.5	12.5	7.5	12.5
tr|Q540I4|Q540I4_MOUSE;sp|O08917|FLOT1_MOUSE;tr|G3UYU4|G3UYU4_MOUSE;tr|Q3TJS0|Q3TJS0_MOUSE;tr|Q6Y9S2|Q6Y9S2_MOUSE;tr|G3UZZ5|G3UZZ5_MOUSE;tr|G3UWW8|G3UWW8_MOUSE	Flot1		47.513	10.3	11.7	6.1	6.1	5.6	11.9
tr|Q3UH86|Q3UH86_MOUSE;sp|O08919|NUMBL_MOUSE	Numbl		60.079	2	4.6	2	2.7	2.7	10.3
tr|G5E8Q4|G5E8Q4_MOUSE;tr|Q922J4|Q922J4_MOUSE;tr|D3YU96|D3YU96_MOUSE;sp|P63034-3|CYH2_MOUSE;tr|Q8K3E8|Q8K3E8_MOUSE;sp|Q9QX11-2|CYH1_MOUSE;tr|Q3T9T9|Q3T9T9_MOUSE;sp|Q9QX11|CYH1_MOUSE;tr|Q99KH2|Q99KH2_MOUSE;tr|Q3TXK1|Q3TXK1_MOUSE;tr|Q3TGW1|Q3TGW1_MOUSE;sp|P63034-2|CYH2_MOUSE;sp|O08967|CYH3_MOUSE;tr|Q5HZZ0|Q5HZZ0_MOUSE;tr|Q3TZ02|Q3TZ02_MOUSE;sp|P63034|CYH2_MOUSE;tr|D3YU95|D3YU95_MOUSE;tr|Q570Y7|Q570…	Cyth3		40.809	3.1	3.1	3.1	3.1	3.1	3.1
tr|Q3UC68|Q3UC68_MOUSE;tr|Q3TXC7|Q3TXC7_MOUSE;tr|Q3TWV1|Q3TWV1_MOUSE;tr|Q3TMX0|Q3TMX0_MOUSE;tr|O88601|O88601_MOUSE;tr|Q3UBE4|Q3UBE4_MOUSE;tr|Q3U902|Q3U902_MOUSE;tr|Q3U724|Q3U724_MOUSE;tr|Q3U6J5|Q3U6J5_MOUSE;tr|Q3TET7|Q3TET7_MOUSE;sp|O08992|SDCB1_MOUSE;tr|H3BLG5|H3BLG5_MOUSE;tr|Q3UB97|Q3UB97_MOUSE;tr|Q3U6Q3|Q3U6Q3_MOUSE;tr|A2AKJ9|A2AKJ9_MOUSE;tr|A2AKJ6|A2AKJ6_MOUSE;tr|A2AKJ5|A2AKJ5_MOUSE	Sdcbp		32.255	15.4	23.2	23.2	30.2	23.2	19.5
sp|O08997|ATOX1_MOUSE	Atox1		7.3384	47.1	47.1	47.1	47.1	47.1	47.1
sp|O09005|DEGS1_MOUSE	Degs1		38.241	5	5	9.6	5	5	9.6
sp|O09012-2|PEX5_MOUSE;tr|D3Z600|D3Z600_MOUSE;sp|O09012|PEX5_MOUSE	Pex5		66.805	3.7	5.3	3.7	3.7	3.7	4.3
tr|D3Z3Y5|D3Z3Y5_MOUSE;sp|O09039|SH2B3_MOUSE	Sh2b3		59.579	3.5	3.5	3.5	3.5	0	3.5
tr|A2AKH4|A2AKH4_MOUSE;sp|O09044|SNP23_MOUSE;tr|Q9D3L3|Q9D3L3_MOUSE;tr|B0R029|B0R029_MOUSE;tr|E9Q8A1|E9Q8A1_MOUSE;tr|B0R030|B0R030_MOUSE	Snap23		23.261	19	7.1	18.6	19	19	19
tr|Q6RI64|Q6RI64_MOUSE;sp|O09061|PSB1_MOUSE	Psmb1		26.372	12.5	16.2	16.2	8.3	8.3	8.3
tr|Q58E49|Q58E49_MOUSE;sp|O09106|HDAC1_MOUSE;tr|D3YYI8|D3YYI8_MOUSE;tr|Q3TMT1|Q3TMT1_MOUSE	Hdac1		55.074	22	39.8	26.6	25.7	39.4	39.6
sp|O09110-2|MP2K3_MOUSE;tr|Q5SWN9|Q5SWN9_MOUSE;tr|Q3UDI2|Q3UDI2_MOUSE;tr|Q3TX82|Q3TX82_MOUSE;tr|Q3TJG7|Q3TJG7_MOUSE;sp|O09110|MP2K3_MOUSE;tr|Q3TLX7|Q3TLX7_MOUSE	Map2k3		35.836	10.2	10.2	10.2	10.2	4.8	10.2
tr|D6RFU9|D6RFU9_MOUSE;tr|Q3U4T9|Q3U4T9_MOUSE;tr|Q3TVX7|Q3TVX7_MOUSE;sp|O09117-2|SYPL1_MOUSE	Sypl		8.9142	22.8	22.8	0	22.8	22.8	22.8
tr|Q8BJC1|Q8BJC1_MOUSE;sp|O09126|SEM4D_MOUSE	Sema4d		88.813	1.5	1.6	1.6	3.1	1.6	1.6
sp|O09130|NF2IP_MOUSE	Nfatc2ip		45.121	37.1	21.4	25.2	19.2	28.9	25.7
sp|O09131|GSTO1_MOUSE	Gsto1		27.497	22.1	22.1	7.5	22.1	22.1	7.5
tr|Q3TBM1|Q3TBM1_MOUSE;sp|O09159|MA2B1_MOUSE;tr|Q3TB95|Q3TB95_MOUSE	Man2b1		114.62	4	5.4	3.3	1.4	6.8	9.4
tr|Q9CQM8|Q9CQM8_MOUSE;tr|Q4VA28|Q4VA28_MOUSE;sp|O09167|RL21_MOUSE;tr|D3YX47|D3YX47_MOUSE;tr|D3Z4H7|D3Z4H7_MOUSE	Rpl21		18.579	20.6	9.4	20.6	20.6	20.6	27.5
tr|D6RFC4|D6RFC4_MOUSE;tr|C4PFH5|C4PFH5_MOUSE;sp|O35047|HOP2_MOUSE	Psmc3ip		9.4727	23.5	23.5	23.5	23.5	23.5	23.5
sp|O35075|DSCR3_MOUSE	Dscr3		32.97	0	0	9.4	0	9.4	13.5
tr|G3UWV6|G3UWV6_MOUSE;tr|Q91VJ9|Q91VJ9_MOUSE;sp|O35083|PLCA_MOUSE;tr|Q8BUB3|Q8BUB3_MOUSE	Agpat1		22.337	0	0	10.6	10.6	10.6	10.6
sp|O35114|SCRB2_MOUSE;tr|Q3TCS7|Q3TCS7_MOUSE	Scarb2		54.043	6.5	11.5	6.5	10.3	6.5	6.5
sp|O35126|ATN1_MOUSE	Atn1		123.72	0	3.2	0	0	0	3.2
sp|O35127|C10_MOUSE	Grcc10		13.194	14.3	28.6	14.3	14.3	14.3	14.3
tr|Q3V235|Q3V235_MOUSE;sp|O35129|PHB2_MOUSE;tr|F6QPR1|F6QPR1_MOUSE;tr|Q3V2V2|Q3V2V2_MOUSE;tr|F6Q8V7|F6Q8V7_MOUSE	Phb2		33.296	49.5	49.5	42.5	49.5	45.5	51.8
tr|Q542P8|Q542P8_MOUSE;sp|O35130|NEP1_MOUSE	Emg1		26.974	32.8	34.4	24.6	32.8	37.7	38.9
sp|O35134|RPA1_MOUSE;tr|Q3UHI3|Q3UHI3_MOUSE;tr|Q3TU49|Q3TU49_MOUSE;tr|Q80Y46|Q80Y46_MOUSE;tr|Q05DK4|Q05DK4_MOUSE;tr|Q8BNM6|Q8BNM6_MOUSE;tr|Q3TUG2|Q3TUG2_MOUSE;tr|Q05BP7|Q05BP7_MOUSE;tr|Q8C2X2|Q8C2X2_MOUSE;tr|Q3UZ02|Q3UZ02_MOUSE;tr|Q8BR29|Q8BR29_MOUSE	Polr1a		194.11	19.2	20.6	23.9	16	20.2	27.9
sp|O35144-2|TERF2_MOUSE;tr|E9QM06|E9QM06_MOUSE;tr|D3YZ08|D3YZ08_MOUSE;sp|O35144|TERF2_MOUSE;tr|F6VIR4|F6VIR4_MOUSE	Terf2		51.827	1.9	1.9	7.4	5.7	3.6	5.5
sp|O35153|BET1L_MOUSE	Bet1l		12.428	13.5	13.5	0	18.9	0	0
sp|O35161|CELR1_MOUSE	Celsr1		330.47	0	0.8	0	0	0.8	0.8
tr|A2A9I0|A2A9I0_MOUSE;sp|O35166|GOSR2_MOUSE	Gosr2		19.571	6.7	20.6	20.6	0	20.6	6.7
tr|Q9CUU4|Q9CUU4_MOUSE;tr|G3V023|G3V023_MOUSE;tr|E9Q396|E9Q396_MOUSE;tr|B7ZN23|B7ZN23_MOUSE;sp|O35181|NRG3_MOUSE;tr|B9EHF8|B9EHF8_MOUSE			24.524	5.1	5.1	0	5.1	5.1	0
tr|F2Z4B3|F2Z4B3_MOUSE;sp|O35207|CDKA1_MOUSE	Cdk2ap1		9.6308	29.9	44.8	44.8	29.9	44.8	44.8
sp|O35218|CPSF2_MOUSE;tr|Q3URN8|Q3URN8_MOUSE;tr|Q3UGU6|Q3UGU6_MOUSE;tr|Q3US33|Q3US33_MOUSE;tr|Q8C6K6|Q8C6K6_MOUSE	Cpsf2		88.382	44.8	45.1	49.1	41.3	41.8	48.1
sp|O35226-5|PSMD4_MOUSE;sp|O35226-4|PSMD4_MOUSE;sp|O35226-3|PSMD4_MOUSE;tr|Q9CY29|Q9CY29_MOUSE;sp|O35226|PSMD4_MOUSE;tr|Q3ULG4|Q3ULG4_MOUSE;sp|O35226-2|PSMD4_MOUSE	Psmd4		27.912	17.3	10.8	5.8	17.3	17.3	10.8
sp|O35245-3|PKD2_MOUSE;sp|O35245|PKD2_MOUSE;sp|O35245-2|PKD2_MOUSE;sp|O35245-4|PKD2_MOUSE;sp|O35245-5|PKD2_MOUSE	Pkd2		102.42	5.3	1.5	2	2	3	0
tr|Q7TPT3|Q7TPT3_MOUSE;tr|Q542L0|Q542L0_MOUSE;tr|Q3TIP4|Q3TIP4_MOUSE;sp|O35250-2|EXOC7_MOUSE;tr|Q69ZS4|Q69ZS4_MOUSE;tr|A2AAN0|A2AAN0_MOUSE;tr|Q3USE0|Q3USE0_MOUSE;sp|O35250|EXOC7_MOUSE	Exoc7		75.184	0	3.2	0	0	0	0
tr|G3UZ93|G3UZ93_MOUSE;sp|O35280-2|CHK1_MOUSE;tr|G3UYB1|G3UYB1_MOUSE;tr|G3UYC5|G3UYC5_MOUSE;tr|Q497T8|Q497T8_MOUSE;sp|O35280|CHK1_MOUSE	Chek1		35.231	4.5	0	0	4.5	0	0
tr|Q3UKJ6|Q3UKJ6_MOUSE;tr|Q3TFE5|Q3TFE5_MOUSE;sp|O35286|DHX15_MOUSE;tr|Q497W9|Q497W9_MOUSE;tr|Q3UDX4|Q3UDX4_MOUSE	Dhx15		91.006	25.7	28.4	32.3	26.8	23.5	32.8
sp|O35295|PURB_MOUSE	Purb		33.901	32.4	32.4	32.4	32.4	32.4	22.8
sp|O35326|SRSF5_MOUSE;tr|Q9D8S5|Q9D8S5_MOUSE;tr|Q5U448|Q5U448_MOUSE	Srsf5		30.891	20.1	16.7	20.1	20.1	20.1	20.1
tr|Q4FJX1|Q4FJX1_MOUSE;sp|O35343|IMA3_MOUSE;tr|Q3UGH8|Q3UGH8_MOUSE;tr|D3YTN1|D3YTN1_MOUSE	Kpna4		57.922	33.2	32.1	41.7	38	35.1	29.4
tr|Q543M7|Q543M7_MOUSE;sp|O35344|IMA4_MOUSE;tr|Q9CT07|Q9CT07_MOUSE	Kpna3		57.772	35.5	30.9	31.5	27.6	31.3	25.5
tr|Q4FJZ2|Q4FJZ2_MOUSE;tr|Q8BH30|Q8BH30_MOUSE;sp|O35345|IMA7_MOUSE;tr|A2ADZ6|A2ADZ6_MOUSE	Kpna6		59.602	8.6	11.3	11.1	14.6	11.3	13.5
tr|D3Z558|D3Z558_MOUSE;sp|O35347|DGCR6_MOUSE;tr|E9QP31|E9QP31_MOUSE;tr|D3YUN0|D3YUN0_MOUSE	Dgcr6		22.807	0	0	0	0	6.6	0
tr|Q3UF24|Q3UF24_MOUSE;tr|Q3TB79|Q3TB79_MOUSE;tr|Q8C2J1|Q8C2J1_MOUSE;tr|Q80Y25|Q80Y25_MOUSE;tr|Q3UDG8|Q3UDG8_MOUSE;tr|Q3TI07|Q3TI07_MOUSE;sp|O35350|CAN1_MOUSE	Capn1		63.059	2.6	0	2.6	2.6	0	0
tr|A5D6P3|A5D6P3_MOUSE;sp|O35379|MRP1_MOUSE;tr|Q8C7V6|Q8C7V6_MOUSE;tr|Q8BRD0|Q8BRD0_MOUSE;tr|Q9JL41|Q9JL41_MOUSE;tr|Q3UDM1|Q3UDM1_MOUSE;tr|E9Q1I5|E9Q1I5_MOUSE;tr|D3Z407|D3Z407_MOUSE;tr|Q9CVX4|Q9CVX4_MOUSE;tr|D3YZY1|D3YZY1_MOUSE;sp|B2RX12-3|MRP3_MOUSE;sp|B2RX12-2|MRP3_MOUSE;tr|J3QML2|J3QML2_MOUSE;sp|B2RX12|MRP3_MOUSE	Abcc1		171.18	10.1	4.6	7.1	6.3	9.2	13.5
tr|D3YYE1|D3YYE1_MOUSE;tr|D3Z7M9|D3Z7M9_MOUSE;sp|O35381|AN32A_MOUSE;tr|F6UFG6|F6UFG6_MOUSE;sp|Q64G17|AN32C_MOUSE	Anp32a		22.954	20.2	20.2	13.6	12.1	24.2	20.2
sp|O35382|EXOC4_MOUSE;tr|Q69ZD1|Q69ZD1_MOUSE;tr|Q8CA11|Q8CA11_MOUSE;tr|Q8CEG7|Q8CEG7_MOUSE;tr|Q8C391|Q8C391_MOUSE;tr|Q9CXE1|Q9CXE1_MOUSE;tr|Q9CWI0|Q9CWI0_MOUSE;tr|Q8CAQ9|Q8CAQ9_MOUSE	Exoc4		110.54	5.7	4.4	1.5	6.9	6.3	5.6
tr|B9EJR4|B9EJR4_MOUSE;sp|O35387|HAX1_MOUSE;tr|Q8R5I5|Q8R5I5_MOUSE;tr|Q3UXX9|Q3UXX9_MOUSE	Hax1		31.654	11.8	14.3	25.7	14.3	14.3	11.8
sp|O35405|PLD3_MOUSE	Pld3		54.388	6.8	6.8	3.9	6.8	13.3	6.8
sp|O35427|RPC9_MOUSE	Crcp		16.683	23.6	0	10.1	0	25.7	10.1
sp|O35435|PYRD_MOUSE;tr|Q8BMJ0|Q8BMJ0_MOUSE;tr|E9Q1V3|E9Q1V3_MOUSE;tr|D3YZY5|D3YZY5_MOUSE;tr|Q3UET5|Q3UET5_MOUSE;tr|F6TCT7|F6TCT7_MOUSE;tr|F6ZQJ5|F6ZQJ5_MOUSE	Dhodh		42.699	36.7	33.4	40.3	33.2	40	40.5
sp|O35445|RNF5_MOUSE	Rnf5		19.837	0	0	9.4	9.4	0	9.4
tr|Q3TXP5|Q3TXP5_MOUSE;tr|Q3UJ07|Q3UJ07_MOUSE;sp|O35451|ATF6B_MOUSE;tr|G3UX19|G3UX19_MOUSE	Atf6b		75.724	2	0	0	1.7	0	5
sp|O35459|ECH1_MOUSE;tr|F7B227|F7B227_MOUSE	Ech1		36.118	27.5	29.7	29.7	22.9	27.2	34.3
sp|O35465|FKBP8_MOUSE;sp|O35465-2|FKBP8_MOUSE;tr|C9K0Z7|C9K0Z7_MOUSE;tr|F6WP10|F6WP10_MOUSE	Fkbp8		43.528	25.6	22.1	29.9	21.4	26.1	15.7
sp|O35473|C1D_MOUSE	C1d		15.945	22.7	0	0	22.7	0	0
sp|O35488|S27A2_MOUSE;tr|Q3UNR3|Q3UNR3_MOUSE;tr|Q3TN99|Q3TN99_MOUSE;tr|A2ANX6|A2ANX6_MOUSE	Slc27a2		70.422	20.8	27.1	25	22.4	25	19.8
tr|D6RFB9|D6RFB9_MOUSE;tr|Q5D0A4|Q5D0A4_MOUSE;tr|Q497P1|Q497P1_MOUSE;sp|O35526|STX1A_MOUSE	Stx1a		29.485	0	0	5.1	0	0	0
tr|J3QJV7|J3QJV7_MOUSE;sp|O35551-2|RABE1_MOUSE;sp|O35551-3|RABE1_MOUSE;sp|O35551|RABE1_MOUSE;sp|O35551-6|RABE1_MOUSE	Rabep1		89.827	1.4	1.4	1.4	1.4	1.4	1.4
tr|Q921J7|Q921J7_MOUSE;sp|O35566|CD151_MOUSE	Cd151		28.241	0	0	4	0	0	4
tr|Q9CSU2|Q9CSU2_MOUSE;sp|O35593|PSDE_MOUSE;tr|Q3UD26|Q3UD26_MOUSE	Psmd14		28.772	28.2	27	28.2	28.2	32	28.2
tr|E9PYF2|E9PYF2_MOUSE;sp|O35598|ADA10_MOUSE;tr|D3Z1E6|D3Z1E6_MOUSE	Adam10		57.791	4.3	4.3	4.3	2.9	7.2	4.3
tr|Q3U2B2|Q3U2B2_MOUSE;tr|Q7TMD4|Q7TMD4_MOUSE;sp|O35604|NPC1_MOUSE;tr|Q8BLK0|Q8BLK0_MOUSE	Npc1		122.35	1.1	2.3	5.2	4	1.1	1.1
tr|Q3UU71|Q3UU71_MOUSE;tr|Q3UG09|Q3UG09_MOUSE;sp|O35607|BMPR2_MOUSE	Bmpr2		58.683	2.8	0	0	0	0	0
tr|G3UX50|G3UX50_MOUSE;tr|Q3U0Z3|Q3U0Z3_MOUSE;tr|A1A558|A1A558_MOUSE;sp|O35613|DAXX_MOUSE;tr|Q3UKR0|Q3UKR0_MOUSE;tr|Q3UIV3|Q3UIV3_MOUSE;tr|Q5XW59|Q5XW59_MOUSE;tr|Q5XW53|Q5XW53_MOUSE;tr|Q5XW54|Q5XW54_MOUSE;tr|Q5XLB0|Q5XLB0_MOUSE;tr|Q5XW58|Q5XW58_MOUSE;tr|G3UWI4|G3UWI4_MOUSE;tr|G3UWJ9|G3UWJ9_MOUSE;tr|Q5XW57|Q5XW57_MOUSE;tr|Q5XW55|Q5XW55_MOUSE;tr|Q5XLA9|Q5XLA9_MOUSE	Daxx		77.208	18.1	21.5	17.1	20.8	18.2	24.5
tr|Q545Q8|Q545Q8_MOUSE;sp|O35621|PMM1_MOUSE;tr|Q9D6D9|Q9D6D9_MOUSE;tr|D6RG76|D6RG76_MOUSE;tr|Q91W01|Q91W01_MOUSE	Pmm1		29.774	21.4	5.7	10.7	10.7	5.7	15.6
tr|Q8BNZ1|Q8BNZ1_MOUSE;sp|O35623|BET1_MOUSE	Bet1		13.225	24.6	24.6	24.6	56.8	24.6	24.6
sp|O35638|STAG2_MOUSE;tr|A2AFF6|A2AFF6_MOUSE;tr|Q8BSB5|Q8BSB5_MOUSE;tr|Q3TG33|Q3TG33_MOUSE	Stag2		141.28	7	8	7.3	9.1	7.9	9.1
sp|O35640|ANXA8_MOUSE;tr|Q921D0|Q921D0_MOUSE	Anxa8		36.724	15.9	8.3	3.4	12.5	4.9	12.2
sp|O35654|DPOD2_MOUSE;tr|A8Y5G7|A8Y5G7_MOUSE	Pold2		51.354	12.6	17.3	12.6	12.6	12.6	12.6
tr|Q7TSW3|Q7TSW3_MOUSE;tr|Q3UL64|Q3UL64_MOUSE;sp|O35657|NEUR1_MOUSE	Neu-1		23.387	11.9	11.9	11.9	11.9	11.9	11.9
tr|E9PUY1|E9PUY1_MOUSE;sp|O35680|RT12_MOUSE	Mrps12		13.874	20	20	20	20	20	0
tr|Q0VE46|Q0VE46_MOUSE;sp|O35682|MYADM_MOUSE	Myadm		35.284	5	5	0	5	5	5
tr|Q545K0|Q545K0_MOUSE;sp|O35683|NDUA1_MOUSE	Ndufa1		8.1384	0	0	0	0	0	14.3
sp|O35691|PININ_MOUSE;tr|Q3TUQ5|Q3TUQ5_MOUSE;tr|Q9CV89|Q9CV89_MOUSE	Pnn		82.435	15.2	12.8	19.9	9	11.7	15
tr|Q8C295|Q8C295_MOUSE;sp|O35704|SPTC1_MOUSE;tr|Q3V3Z5|Q3V3Z5_MOUSE;tr|Q3TTW4|Q3TTW4_MOUSE;tr|Q3TST8|Q3TST8_MOUSE;tr|Q3V3A0|Q3V3A0_MOUSE	Sptlc1		52.504	14.6	22.6	18.8	14.8	18.4	18.4
sp|O35710-2|NOCT_MOUSE;tr|Q3UEU2|Q3UEU2_MOUSE;tr|B2RTJ8|B2RTJ8_MOUSE;sp|O35710|NOCT_MOUSE	Ccrn4l		41.499	10.4	10.4	5.2	10.4	5.2	0
tr|Q6PEA6|Q6PEA6_MOUSE;tr|E9QAZ6|E9QAZ6_MOUSE;sp|O35719-2|RA51B_MOUSE;sp|O35719|RA51B_MOUSE	Rad51l1		26.946	0	4.8	0	0	0	4.8
tr|Q811L7|Q811L7_MOUSE;sp|O35737|HNRH1_MOUSE;tr|Q8C2Q7|Q8C2Q7_MOUSE;tr|Q3TNG9|Q3TNG9_MOUSE;tr|J3QPH6|J3QPH6_MOUSE	Hnrnph1		49.199	41	46.8	47.7	34.5	46.1	43.9
tr|Q8CEC4|Q8CEC4_MOUSE;sp|O35739|KLF9_MOUSE	Klf9		27.183	0	0	8.2	0	0	8.2
sp|O35841|API5_MOUSE;tr|Q3UYQ4|Q3UYQ4_MOUSE	Api5		56.784	25.6	26	21.2	22.4	18.7	21.2
tr|Q3ULU3|Q3ULU3_MOUSE;sp|O35855|BCAT2_MOUSE;tr|O88374|O88374_MOUSE;tr|D3Z7C8|D3Z7C8_MOUSE;tr|Q8CAX1|Q8CAX1_MOUSE;tr|D3Z3D7|D3Z3D7_MOUSE	Bcat2		44.127	17	27.5	24.2	17	23.9	27.5
tr|Q8R3X4|Q8R3X4_MOUSE;sp|O35857|TIM44_MOUSE;tr|F7C189|F7C189_MOUSE;tr|A2VCP9|A2VCP9_MOUSE	Timm44		50.888	16.4	19.6	17.6	14.2	16.2	16.9
sp|O35864|CSN5_MOUSE	Cops5		37.548	0	3.3	0	0	0	3.3
tr|Q5SSP3|Q5SSP3_MOUSE;tr|Q9ESU8|Q9ESU8_MOUSE;tr|Q8BXT5|Q8BXT5_MOUSE;tr|Q3UTP8|Q3UTP8_MOUSE;tr|Q3US35|Q3US35_MOUSE;sp|O35874|SATT_MOUSE	Slc1a4		47.666	7.5	7.5	5.1	7.5	7.5	7.5
tr|Q3TUF3|Q3TUF3_MOUSE;sp|O35887|CALU_MOUSE;tr|G3UWV3|G3UWV3_MOUSE;tr|Q3TQD1|Q3TQD1_MOUSE;tr|G3UWR0|G3UWR0_MOUSE;tr|G3UY49|G3UY49_MOUSE	Calu		37.063	31.7	39	33	8.6	33	18.7
tr|Q3U9X2|Q3U9X2_MOUSE;sp|O35900|LSM2_MOUSE;tr|Q9ES84|Q9ES84_MOUSE;tr|O35901|O35901_MOUSE;tr|Q9EP83|Q9EP83_MOUSE;tr|Q9ES85|Q9ES85_MOUSE;tr|G3UZ96|G3UZ96_MOUSE	Lsm2		10.834	47.4	55.8	47.4	67.4	67.4	55.8
tr|Q8CHW3|Q8CHW3_MOUSE;sp|O35972|RM23_MOUSE	Mrpl23		17.105	35.6	35.6	35.6	35.6	35.6	35.6
tr|B7ZNV0|B7ZNV0_MOUSE;tr|E9QMW1|E9QMW1_MOUSE;tr|B2RSG2|B2RSG2_MOUSE;sp|O35980|NTHL1_MOUSE	Nthl1		31.603	13.6	0	0	0	0	0
tr|Q5PPM1|Q5PPM1_MOUSE;tr|Q4FJL3|Q4FJL3_MOUSE;tr|Q3UYU9|Q3UYU9_MOUSE;tr|Q3TWM8|Q3TWM8_MOUSE;sp|O35984|PBX2_MOUSE;tr|Q3UR63|Q3UR63_MOUSE	Pbx2		45.823	8.6	8.6	0	0	0	2.6
sp|O54692|ZW10_MOUSE	Zw10		88.062	20.3	12.1	13.4	13	13.2	13.9
tr|E0CZ31|E0CZ31_MOUSE;sp|O54714-3|PIAS3_MOUSE;sp|O54714-2|PIAS3_MOUSE;sp|O54714|PIAS3_MOUSE	Pias3		47.844	0	2.3	2.3	2.3	2.3	2.3
tr|Q3TER0|Q3TER0_MOUSE;tr|Q3U4N4|Q3U4N4_MOUSE;sp|O54724|PTRF_MOUSE	Ptrf		19.147	0	8.5	8.5	0	8.5	8.5
tr|Q3UC51|Q3UC51_MOUSE;sp|O54734|OST48_MOUSE;tr|Q3UG68|Q3UG68_MOUSE	Ddost		49.041	44.9	48.8	44.9	42.9	51	50.1
sp|O54774|AP3D1_MOUSE;tr|Q3UR54|Q3UR54_MOUSE;tr|Q8CGH7|Q8CGH7_MOUSE;tr|Q05CQ3|Q05CQ3_MOUSE;tr|Q3U237|Q3U237_MOUSE;tr|Q3U1P6|Q3U1P6_MOUSE	Ap3d1		135.08	9.1	7.8	9.1	9.2	10.7	11.2
tr|Q3U875|Q3U875_MOUSE;tr|Q3TND6|Q3TND6_MOUSE;sp|O54782|MA2B2_MOUSE	Man2b2		34.023	0	5.4	0	0	5.4	5.4
sp|O54785-2|LIMK2_MOUSE;tr|Q5NC03|Q5NC03_MOUSE;sp|O54785|LIMK2_MOUSE;sp|O54785-3|LIMK2_MOUSE;tr|Q8BS94|Q8BS94_MOUSE;tr|Q9QWM3|Q9QWM3_MOUSE	Limk2		69.891	1.8	5.2	8.6	1.8	0	3.4
sp|O54825|BYST_MOUSE;tr|Q543N4|Q543N4_MOUSE	Bysl		49.783	16.3	9.6	18.8	15.8	8.7	24.1
tr|A2AS72|A2AS72_MOUSE;tr|Q8C7B0|Q8C7B0_MOUSE;tr|A2AS70|A2AS70_MOUSE;tr|Q5DTL6|Q5DTL6_MOUSE;sp|O54826|AF10_MOUSE	Mllt10		54.957	4.8	4.8	4.8	4.8	4.8	4.8
tr|Q8BPF9|Q8BPF9_MOUSE;tr|Q545V8|Q545V8_MOUSE;sp|O54833|CSK22_MOUSE;tr|Q8CEL6|Q8CEL6_MOUSE;tr|Q8CDH5|Q8CDH5_MOUSE	Csnk2a2		41.171	18.9	18.9	15.1	10	13.7	13.7
sp|O54890|ITB3_MOUSE	Itgb3		86.738	0	0	0	1.5	1.5	0
tr|A5XZ82|A5XZ82_MUSMC;sp|O54891|LEG6_MOUSE			34.158	0	4.7	4.7	4.7	4.7	4.7
tr|D3Z2E3|D3Z2E3_MOUSE;tr|F6R6F1|F6R6F1_MOUSE;tr|E9Q632|E9Q632_MOUSE;sp|O54916|REPS1_MOUSE;sp|O54916-3|REPS1_MOUSE;sp|O54916-4|REPS1_MOUSE;tr|D6RIN6|D6RIN6_MOUSE	Reps1		76.826	2.8	5.1	5.1	4.4	5.1	5.1
sp|O54918-2|B2L11_MOUSE;tr|Q542N5|Q542N5_MOUSE;sp|O54918|B2L11_MOUSE;tr|Q3U7X3|Q3U7X3_MOUSE;sp|O54918-3|B2L11_MOUSE	Bcl2l11		16.205	0	7.9	0	24.3	16.4	16.4
tr|Q8C9L6|Q8C9L6_MOUSE;sp|O54931-3|AKAP2_MOUSE;tr|Q99L95|Q99L95_MOUSE;sp|O54931-2|AKAP2_MOUSE;sp|O54931|AKAP2_MOUSE;sp|O54931-5|AKAP2_MOUSE;sp|O54931-4|AKAP2_MOUSE;tr|Q69ZV5|Q69ZV5_MOUSE;tr|A2API8|A2API8_MOUSE;tr|F7AA26|F7AA26_MOUSE;tr|A2APJ1|A2APJ1_MOUSE			87.183	6.9	2.6	0	4.8	2.9	2.6
sp|O54941|SMCE1_MOUSE;tr|C0IMX3|C0IMX3_MOUSE;tr|C0IMX0|C0IMX0_MOUSE;tr|C0IMW9|C0IMW9_MOUSE;tr|C0IMX1|C0IMX1_MOUSE	Smarce1		46.638	16.8	25.8	22.4	35	22.9	28.5
tr|F6YRQ2|F6YRQ2_MOUSE;sp|O54946|DNJB6_MOUSE	Dnajb6		23.781	12.6	12.6	4.3	8.2	12.6	12.6
tr|Q3TWR3|Q3TWR3_MOUSE;sp|O54950|AAKG1_MOUSE;tr|Q925V0|Q925V0_MOUSE;tr|Q2VPC9|Q2VPC9_MOUSE	Prkag1		37.52	0	3.3	3.3	0	4.8	0
tr|Q3TA87|Q3TA87_MOUSE;sp|O54956|DPOE2_MOUSE	Pole2		59.426	12.5	8	18.2	17.3	8	8.7
sp|O54962|BAF_MOUSE	Banf1		10.102	43.8	43.8	42.7	51.7	41.6	43.8
tr|D3Z3P7|D3Z3P7_MOUSE;tr|A2AKD9|A2AKD9_MOUSE;tr|Q3UGB2|Q3UGB2_MOUSE;sp|O54972-2|MTG16_MOUSE;sp|O70374-2|MTG8R_MOUSE;tr|B1AXH9|B1AXH9_MOUSE;sp|Q61909|MTG8_MOUSE;tr|Q8C066|Q8C066_MOUSE;tr|Q3UQX8|Q3UQX8_MOUSE;tr|E9QM80|E9QM80_MOUSE;sp|O70374|MTG8R_MOUSE;tr|B1AXH8|B1AXH8_MOUSE;tr|B7ZP57|B7ZP57_MOUSE;sp|O54972|MTG16_MOUSE	Cbfa2t3		19.785	0	9.7	0	9.7	9.7	9.7
sp|O54984|ASNA_MOUSE;tr|Q8VEI6|Q8VEI6_MOUSE;tr|Q8C1Q1|Q8C1Q1_MOUSE	Asna1		38.822	41.1	41.1	39.4	42.2	41.1	38.2
tr|A2RRK3|A2RRK3_MOUSE;sp|O54988-2|SLK_MOUSE;sp|O54988|SLK_MOUSE	Slk		137.71	3.2	2.2	2.2	1.1	0.9	0
tr|Q3U9K9|Q3U9K9_MOUSE;sp|O55013|TPPC3_MOUSE	Trappc3		20.302	0	11.1	0	0	11.1	11.1
tr|Q3TFP8|Q3TFP8_MOUSE;tr|Q3TXU8|Q3TXU8_MOUSE;tr|Q3TH84|Q3TH84_MOUSE;sp|O55022|PGRC1_MOUSE	Pgrmc1		19.746	31.4	31.4	31.4	31.4	31.4	31.4
tr|Q3UCB5|Q3UCB5_MOUSE;tr|Q3UC13|Q3UC13_MOUSE;sp|O55028|BCKD_MOUSE;tr|D3Z7R0|D3Z7R0_MOUSE;tr|Q8C6H9|Q8C6H9_MOUSE;tr|Q99KP1|Q99KP1_MOUSE;tr|G3BKC4|G3BKC4_MOUSE	Bckdk		46.587	9.5	12.4	14.6	9.5	10.2	12.4
sp|O55029|COPB2_MOUSE	Copb2		102.45	15.4	9.5	15.6	16.8	11.9	15.9
tr|Q8BQ28|Q8BQ28_MOUSE;sp|O55033|NCK2_MOUSE	Nck2		42.862	7.9	7.9	0	0	0	0
tr|D3Z217|D3Z217_MOUSE;tr|D3YWK6|D3YWK6_MOUSE;tr|D3Z380|D3Z380_MOUSE;sp|O55060|TPMT_MOUSE	Tpmt		20.846	8.2	8.2	8.2	8.2	8.2	8.2
sp|O55091|IMPCT_MOUSE	Impact		36.276	7.5	16	16.4	7.2	11	10.7
tr|Q3U6D7|Q3U6D7_MOUSE;sp|O55100-2|SNG1_MOUSE;sp|O55100|SNG1_MOUSE	Syngr1		21.294	0	0	0	6.3	0	0
tr|H3BJY1|H3BJY1_MOUSE;tr|H3BKF4|H3BKF4_MOUSE;tr|H3BIZ8|H3BIZ8_MOUSE;tr|B0QZP8|B0QZP8_MOUSE;sp|O55101|SNG2_MOUSE	Syngr2		4.6893	41.3	0	41.3	41.3	41.3	0
sp|O55106|STRN_MOUSE;tr|F8WH41|F8WH41_MOUSE;tr|Q3UWX9|Q3UWX9_MOUSE;tr|Q8BKL4|Q8BKL4_MOUSE;tr|F6Z700|F6Z700_MOUSE	Strn		85.965	15.1	11.5	4.5	9.6	6.7	9.2
sp|O55111|DSG2_MOUSE;tr|Q8BK55|Q8BK55_MOUSE;tr|Q8VCE3|Q8VCE3_MOUSE;tr|Q811I1|Q811I1_MOUSE	Dsg2		122.38	13.5	7.8	15.9	14.8	10.6	9.3
tr|Q5SVF7|Q5SVF7_MOUSE;sp|O55125|NIPS1_MOUSE;tr|Q3UGS1|Q3UGS1_MOUSE;tr|Q5SVG6|Q5SVG6_MOUSE	Nipsnap1		33.363	8.5	14.4	17.6	8.5	8.5	13.4
tr|Q7TMG8|Q7TMG8_MOUSE;tr|Q3TD78|Q3TD78_MOUSE;sp|O55126|NIPS2_MOUSE	Gbas		32.898	5.7	0	0	5.7	0	5.7
tr|Q5DTS3|Q5DTS3_MOUSE;tr|Q8C2A3|Q8C2A3_MOUSE;tr|Q3UNN1|Q3UNN1_MOUSE;sp|O55131|SEPT7_MOUSE;tr|E9Q9F5|E9Q9F5_MOUSE;tr|E9Q1G8|E9Q1G8_MOUSE;tr|Q3UGE0|Q3UGE0_MOUSE	2007-09-01		45.013	9.2	17.6	15.1	9.2	15.1	14.6
tr|Q545K4|Q545K4_MOUSE;tr|Q3UA13|Q3UA13_MOUSE;tr|Q3U818|Q3U818_MOUSE;sp|O55135|IF6_MOUSE;tr|Q9R071|Q9R071_MOUSE;tr|Q3UBJ6|Q3UBJ6_MOUSE;tr|Q3U740|Q3U740_MOUSE;tr|A6PWZ2|A6PWZ2_MOUSE;tr|D6RG53|D6RG53_MOUSE;tr|D6RJJ3|D6RJJ3_MOUSE;tr|B1AZQ4|B1AZQ4_MOUSE	Eif6		26.511	53.1	49	53.1	53.1	49	53.1
tr|Q9DC85|Q9DC85_MOUSE;tr|Q8BQV7|Q8BQV7_MOUSE;tr|Q6ZWX1|Q6ZWX1_MOUSE;sp|O55142|RL35A_MOUSE	Rpl35a		12.573	9.1	9.1	9.1	9.1	15.5	15.5
tr|J3KMM5|J3KMM5_MOUSE;sp|O55143-2|AT2A2_MOUSE;sp|O55143|AT2A2_MOUSE;tr|Q5DTI2|Q5DTI2_MOUSE;tr|O54994|O54994_MOUSE;sp|Q8R429|AT2A1_MOUSE;tr|Q3V1C4|Q3V1C4_MOUSE	Atp2a2		109.79	33.5	32.2	33.9	30.9	31.6	33.1
sp|O55201|SPT5H_MOUSE;sp|O55201-2|SPT5H_MOUSE	Supt5h		120.66	22.6	19.8	21.8	20.6	19.8	25.3
tr|Q8BTY5|Q8BTY5_MOUSE;sp|O55234|PSB5_MOUSE	Psmb5		18.914	6.8	6.8	0	0	0	0
tr|Q9DCC1|Q9DCC1_MOUSE;tr|Q3UCK1|Q3UCK1_MOUSE;tr|Q3UA94|Q3UA94_MOUSE;sp|O55236|MCE1_MOUSE;tr|Q3TUK6|Q3TUK6_MOUSE	Rngtt		66.879	1.5	6.2	4.3	2.8	0	4.1
tr|B7ZJH8|B7ZJH8_MOUSE;tr|B7ZJH9|B7ZJH9_MOUSE;tr|B7ZJH7|B7ZJH7_MOUSE;tr|A2AMS0|A2AMS0_MOUSE;sp|O55242-2|SGMR1_MOUSE;sp|O55242|SGMR1_MOUSE	Sigmar1		13.002	10.5	10.5	10.5	10.5	10.5	10.5
sp|O70126|AURKB_MOUSE	Aurkb		39.384	16.8	14.8	20.3	7.5	14.8	14.8
tr|A2BDX2|A2BDX2_MOUSE;sp|O70152|DPM1_MOUSE;tr|F8WII3|F8WII3_MOUSE	Dpm1		23.432	36.1	39.4	36.5	31.7	31.7	41.3
tr|B0QZI1|B0QZI1_MOUSE;tr|Q3TPE4|Q3TPE4_MOUSE;tr|Q5NCT0|Q5NCT0_MOUSE;tr|Q8CDI8|Q8CDI8_MOUSE;tr|Q3V3P1|Q3V3P1_MOUSE;tr|Q5NCT2|Q5NCT2_MOUSE;sp|O70157|TOP3A_MOUSE;tr|Q3TBE3|Q3TBE3_MOUSE	Top3a		76.847	5.4	1.6	5.4	3.7	1.6	5.4
tr|F6SMP3|F6SMP3_MOUSE;sp|O70161-2|PI51C_MOUSE;sp|O70161-3|PI51C_MOUSE;sp|O70161|PI51C_MOUSE;tr|F8WHW6|F8WHW6_MOUSE	Pip5k1c		13.832	0	0	12	0	0	0
sp|O70194|EIF3D_MOUSE	Eif3d		63.988	17.3	27.9	29.9	22.6	22.6	26.3
sp|O70201-2|BIRC5_MOUSE;tr|Q549P2|Q549P2_MOUSE;sp|O70201|BIRC5_MOUSE;sp|O70201-3|BIRC5_MOUSE	Birc5		14.154	43	43	42.1	42.1	30.6	43
tr|Q8C4G3|Q8C4G3_MOUSE;tr|Q8C288|Q8C288_MOUSE;tr|Q505G9|Q505G9_MOUSE;sp|O70228|ATP9A_MOUSE;tr|A2AQC3|A2AQC3_MOUSE;tr|Q6DI68|Q6DI68_MOUSE	Atp9a		116.42	2.4	5.2	2	1.1	4.5	4.5
sp|O70230-3|ZN143_MOUSE;sp|O70230-2|ZN143_MOUSE;sp|O70230|ZN143_MOUSE	Znf143		66.029	3.9	0	0	3.9	0	0
sp|O70251|EF1B_MOUSE;tr|G3UX43|G3UX43_MOUSE;tr|G3UZ47|G3UZ47_MOUSE;tr|M0QWK5|M0QWK5_MOUSE;tr|M0QWH8|M0QWH8_MOUSE	Eef1b		24.693	37.3	54.7	55.1	37.3	20	54.2
tr|Q544R7|Q544R7_MOUSE;tr|Q3U6W4|Q3U6W4_MOUSE;sp|O70252|HMOX2_MOUSE;tr|D3YX62|D3YX62_MOUSE;tr|D3Z4A2|D3Z4A2_MOUSE;tr|D3YXN4|D3YXN4_MOUSE	Hmox2		35.738	25.7	36.5	30.5	19	31.7	32.7
tr|Q3UXF9|Q3UXF9_MOUSE;sp|O70274|TP4A2_MOUSE	Ptp4a2		16.515	13.1	0	13.1	13.1	13.1	0
sp|O70279|DGC14_MOUSE;tr|Q3UQ85|Q3UQ85_MOUSE;tr|Q3UFM6|Q3UFM6_MOUSE	Dgcr14		52.603	2.7	2.7	2.7	0	0	0
tr|Q4FK50|Q4FK50_MOUSE;sp|O70281|TPST1_MOUSE;tr|D3Z1F4|D3Z1F4_MOUSE	Tpst1		42.132	0	0	8.1	0	0	8.1
tr|Q3UK88|Q3UK88_MOUSE;tr|Q9EP84|Q9EP84_MOUSE;tr|Q792R0|Q792R0_MOUSE;sp|O70293|GRK6_MOUSE;tr|O70296|O70296_MOUSE;sp|O70293-2|GRK6_MOUSE;tr|Q3TTW2|Q3TTW2_MOUSE;tr|Q9EPB9|Q9EPB9_MOUSE;tr|Q3TST4|Q3TST4_MOUSE;sp|Q8VEB1|GRK5_MOUSE	Grk6		62.152	2.6	6.3	9.4	5.7	6.3	8.9
sp|O70305-3|ATX2_MOUSE;sp|O70305-2|ATX2_MOUSE;sp|O70305|ATX2_MOUSE;tr|E9QM77|E9QM77_MOUSE	Atxn2		122.8	1.5	1.5	1.5	1.5	1.5	1.5
sp|O70309|ITB5_MOUSE;tr|Q6PE70|Q6PE70_MOUSE;tr|G5E8F8|G5E8F8_MOUSE;sp|O70309-2|ITB5_MOUSE	Itgb5		87.908	2.6	2.6	2.6	5	5	5
tr|Q3UJC3|Q3UJC3_MOUSE;sp|O70310|NMT1_MOUSE	Nmt1		56.888	8.9	18.3	8.9	13.9	14.1	24.2
tr|Q8CFK1|Q8CFK1_MOUSE;tr|A2AJH3|A2AJH3_MOUSE;tr|Q3THR4|Q3THR4_MOUSE;sp|O70311|NMT2_MOUSE	Nmt2		56.537	20.6	20.8	15.5	23.5	20.6	23.1
tr|Q80UE3|Q80UE3_MOUSE;tr|Q3UNQ6|Q3UNQ6_MOUSE;tr|B6ZHD0|B6ZHD0_MOUSE;sp|O70318|E41L2_MOUSE;tr|Q80UE5|Q80UE5_MOUSE;tr|Q811B2|Q811B2_MOUSE;tr|B6ZHC7|B6ZHC7_MOUSE;tr|Q80UE4|Q80UE4_MOUSE;tr|B6ZHC6|B6ZHC6_MOUSE;tr|B6ZHC5|B6ZHC5_MOUSE;tr|Q8C928|Q8C928_MOUSE;tr|Q8CGJ6|Q8CGJ6_MOUSE;tr|Q7TPN6|Q7TPN6_MOUSE;tr|Q811C0|Q811C0_MOUSE;tr|Q8BSR4|Q8BSR4_MOUSE	Epb4.1l2		109.97	19.5	14.1	16.4	24.3	22.9	19.1
tr|S4R1E5|S4R1E5_MOUSE;tr|Q8K4U7|Q8K4U7_MOUSE;tr|Q3TI34|Q3TI34_MOUSE;sp|O70325-2|GPX41_MOUSE;tr|Q5XJZ8|Q5XJZ8_MOUSE;tr|Q3TIF2|Q3TIF2_MOUSE;sp|O70325|GPX41_MOUSE;tr|Q76LV0|Q76LV0_MOUSE;sp|Q91XR9|GPX42_MOUSE	Gpx4		17.937	8.9	8.9	0	8.9	8.9	0
tr|Q8C988|Q8C988_MOUSE;tr|Q3TTC9|Q3TTC9_MOUSE;tr|Q3TPU5|Q3TPU5_MOUSE;sp|O70378|EMC8_MOUSE;tr|M0QWY0|M0QWY0_MOUSE;tr|M0QWP2|M0QWP2_MOUSE;tr|M0QWI7|M0QWI7_MOUSE;tr|M0QWC9|M0QWC9_MOUSE;tr|M0QWS0|M0QWS0_MOUSE;tr|M0QWE2|M0QWE2_MOUSE			23.29	30.9	24.2	32.4	39.1	39.1	30.9
sp|O70400|PDLI1_MOUSE;tr|Q3TZ17|Q3TZ17_MOUSE;tr|S4R1V0|S4R1V0_MOUSE	Pdlim1		35.774	30.3	26.3	30	21.7	21.7	40.7
tr|Q80TT3|Q80TT3_MOUSE;tr|Q3U350|Q3U350_MOUSE;tr|Q3U0V5|Q3U0V5_MOUSE;sp|O70405|ULK1_MOUSE;tr|Q6PB82|Q6PB82_MOUSE;tr|Q3UFT4|Q3UFT4_MOUSE;tr|Q8K0Q7|Q8K0Q7_MOUSE	Ulk1		107.21	2.3	0.9	0	2.3	0	0
tr|Q542U3|Q542U3_MOUSE;sp|O70422|TF2H4_MOUSE;tr|Q3UEU9|Q3UEU9_MOUSE;tr|E0CYM3|E0CYM3_MOUSE;tr|E0CYK8|E0CYK8_MOUSE;tr|E0CXV5|E0CXV5_MOUSE;tr|E0CY64|E0CY64_MOUSE	Gtf2h4		52.224	6	7.1	10.2	2.6	7.1	4.5
tr|Q9DCD8|Q9DCD8_MOUSE;tr|Q58EV4|Q58EV4_MOUSE;sp|O70435|PSA3_MOUSE;tr|E0CZ34|E0CZ34_MOUSE;tr|F8WH02|F8WH02_MOUSE;tr|E0CYL6|E0CYL6_MOUSE	Psma3		28.49	3.5	9	0	0	0	0
tr|Q9JMJ6|Q9JMJ6_MOUSE;tr|Q9DCE1|Q9DCE1_MOUSE;tr|Q8BH40|Q8BH40_MOUSE;sp|O70439|STX7_MOUSE	Stx7		29.766	5.4	5.4	5.4	5.4	5.4	5.4
tr|Q3ULG2|Q3ULG2_MOUSE;sp|O70445|BARD1_MOUSE	Bard1		84.17	11.4	5.6	2.4	2.4	2.4	2.4
sp|O70472|TM131_MOUSE;tr|A4VCH7|A4VCH7_MOUSE	Tmem131		204.65	4.3	3.7	6	4.3	3.7	6.1
tr|Q3TS38|Q3TS38_MOUSE;tr|Q3TJE8|Q3TJE8_MOUSE;tr|Q3TJ71|Q3TJ71_MOUSE;sp|O70475|UGDH_MOUSE;tr|Q3TI06|Q3TI06_MOUSE;tr|Q3UIZ1|Q3UIZ1_MOUSE;tr|D3Z3F7|D3Z3F7_MOUSE;tr|D3YXP9|D3YXP9_MOUSE	Ugdh		54.831	12.6	18.1	23.1	15	18.7	23.1
tr|Q2M4I1|Q2M4I1_MOUSE;sp|O70481|UBR1_MOUSE;tr|Q3TKQ2|Q3TKQ2_MOUSE;tr|Q3V1R9|Q3V1R9_MOUSE;tr|Q497M7|Q497M7_MOUSE	Ubr1		200.2	1.1	1.1	0	0	0	2.3
tr|Q2M4I5|Q2M4I5_MOUSE;sp|O70494-3|SP3_MOUSE;sp|O70494-2|SP3_MOUSE;sp|O70494|SP3_MOUSE	Sp3		73.206	4.1	4.1	4.1	4.1	0	4.1
tr|E9PYL4|E9PYL4_MOUSE;tr|Q6RUT9|Q6RUT9_MOUSE;sp|O70496|CLCN7_MOUSE;tr|Q8CCI9|Q8CCI9_MOUSE	Clcn7		86.495	11.9	11.9	8	12	12	11.9
tr|Q0VGQ1|Q0VGQ1_MOUSE;sp|O70503|DHB12_MOUSE;sp|O70503-2|DHB12_MOUSE;tr|Q8BPF1|Q8BPF1_MOUSE;tr|Q9CSR6|Q9CSR6_MOUSE	Hsd17b12		34.741	26.3	23.4	19.9	28.5	27.9	27.9
sp|O70546|KDM6A_MOUSE;sp|O70546-2|KDM6A_MOUSE;tr|Q8R2W5|Q8R2W5_MOUSE;tr|Q3TRP6|Q3TRP6_MOUSE;tr|Q3TNW2|Q3TNW2_MOUSE;tr|Q3TPN3|Q3TPN3_MOUSE;tr|Q3TNX2|Q3TNX2_MOUSE;tr|Q3TRX5|Q3TRX5_MOUSE;tr|E9Q504|E9Q504_MOUSE;tr|Q3UQE8|Q3UQE8_MOUSE;tr|E9PWW8|E9PWW8_MOUSE;tr|G3X9F2|G3X9F2_MOUSE;sp|P79457|UTY_MOUSE	Kdm6a		154.35	2.9	1.1	1.6	2.9	5.8	2.7
tr|Q3US65|Q3US65_MOUSE;tr|Q3UB06|Q3UB06_MOUSE;sp|O70551|SRPK1_MOUSE;tr|F8WGJ7|F8WGJ7_MOUSE;tr|Q3URR1|Q3URR1_MOUSE;tr|Q3TTF9|Q3TTF9_MOUSE;tr|Q3TTI6|Q3TTI6_MOUSE	Srpk1		52.11	10.5	10.5	10.5	10.5	10.5	14
tr|Q8C6H6|Q8C6H6_MOUSE;sp|O70572|NSMA_MOUSE	Smpd2		47.394	7.9	0	7.9	4.1	4.1	7.9
sp|O70576|STAG3_MOUSE	Stag3		141.17	1.1	1.1	0	1.1	1.1	1.1
sp|O70579|PM34_MOUSE	Slc25a17		34.412	4.6	11.1	4.6	11.1	10.4	10.4
tr|Q8K0N0|Q8K0N0_MOUSE;tr|Q8C8Z9|Q8C8Z9_MOUSE;tr|G3UZ87|G3UZ87_MOUSE;sp|O70585-2|DTNB_MOUSE;tr|G3UYM7|G3UYM7_MOUSE;sp|O70585|DTNB_MOUSE;tr|G3UYK9|G3UYK9_MOUSE;tr|G3UZJ3|G3UZJ3_MOUSE;tr|G3UXK0|G3UXK0_MOUSE;tr|G3UY34|G3UY34_MOUSE;tr|G3UYD1|G3UYD1_MOUSE;tr|Q3V0M6|Q3V0M6_MOUSE;tr|G3UXI3|G3UXI3_MOUSE;tr|Q8BNG4|Q8BNG4_MOUSE;sp|Q9D2N4-7|DTNA_MOUSE;sp|Q9D2N4-4|DTNA_MOUSE;sp|Q9D2N4-3|DTNA_MOUSE;tr|Q8CFR5|…	Dtnb		68.181	7	3.2	8.8	7	5	8.8
sp|O70589-3|CSKP_MOUSE;sp|O70589-4|CSKP_MOUSE;tr|B7ZP42|B7ZP42_MOUSE;sp|O70589-5|CSKP_MOUSE;sp|O70589|CSKP_MOUSE;tr|Q91VJ0|Q91VJ0_MOUSE;tr|B9EJ23|B9EJ23_MOUSE;tr|Q3TNZ0|Q3TNZ0_MOUSE;tr|B1AUH6|B1AUH6_MOUSE;tr|B1AUH5|B1AUH5_MOUSE;tr|F7CD87|F7CD87_MOUSE;tr|F6Y9I5|F6Y9I5_MOUSE;sp|O70589-2|CSKP_MOUSE	Cask		102.1	6.4	2.1	2.1	4.1	4.1	2.1
sp|O70591|PFD2_MOUSE;tr|F8WJ30|F8WJ30_MOUSE	Pfdn2		16.534	7.8	7.8	16.9	7.8	20.1	7.8
sp|O88291-2|ZN326_MOUSE;tr|D3YXQ7|D3YXQ7_MOUSE;sp|O88291|ZN326_MOUSE	Znf326		42.704	9.6	9.6	9.6	9.6	9.6	23
sp|O88307|SORL_MOUSE;tr|Q8C2R1|Q8C2R1_MOUSE;tr|Q3U2X9|Q3U2X9_MOUSE;tr|Q8CE39|Q8CE39_MOUSE	Sorl1		247.08	3.7	3.8	3	2.4	3.9	4.6
tr|Q8CFA3|Q8CFA3_MOUSE;tr|Q3US45|Q3US45_MOUSE;tr|Q3TPN0|Q3TPN0_MOUSE;sp|O88322|NID2_MOUSE;tr|Q8R5G0|Q8R5G0_MOUSE;tr|Q8C6Z2|Q8C6Z2_MOUSE	NID-2		153.91	24.4	21.7	20.3	20.2	21.1	25.3
sp|O88327|CTNL1_MOUSE;tr|B1AZA7|B1AZA7_MOUSE	Ctnnal1		81.462	2.3	4.2	0	8.8	6.7	9.3
tr|Q3TE06|Q3TE06_MOUSE;tr|Q9DBM8|Q9DBM8_MOUSE;tr|Q3TJY2|Q3TJY2_MOUSE;sp|O88342|WDR1_MOUSE;tr|Q3U136|Q3U136_MOUSE;tr|Q9DC08|Q9DC08_MOUSE;tr|Q3TNK2|Q3TNK2_MOUSE;tr|Q80ZI9|Q80ZI9_MOUSE	Wdr1		63.42	21	29.8	20	23.6	23.6	30.3
tr|G3UWZ0|G3UWZ0_MOUSE;sp|O88379|BAZ1A_MOUSE;tr|Q8C8D1|Q8C8D1_MOUSE;tr|Q6P1D9|Q6P1D9_MOUSE;tr|G3UZ82|G3UZ82_MOUSE	Baz1a		178.17	9.8	10.2	8.7	9.6	8.6	10.1
tr|Q9Z2P7|Q9Z2P7_MOUSE;tr|Q91XH6|Q91XH6_MOUSE;sp|O88384|VTI1B_MOUSE;tr|E0CYE5|E0CYE5_MOUSE;tr|Q3TUP8|Q3TUP8_MOUSE;tr|F6UHS3|F6UHS3_MOUSE	Vti1b		26.481	10.4	5.2	5.2	5.2	5.2	5.2
tr|Q0VB85|Q0VB85_MOUSE;sp|O88396|GRPE2_MOUSE;tr|Q3UYQ9|Q3UYQ9_MOUSE	Grpel2		25.029	15.2	15.2	10.3	10.3	10.3	15.2
sp|O88413|TULP3_MOUSE	Tulp3		51.23	0	3.5	0	3.5	0	0
tr|Q8C454|Q8C454_MOUSE;tr|Q3TI40|Q3TI40_MOUSE;tr|Q3TI19|Q3TI19_MOUSE;tr|Q2M4G1|Q2M4G1_MOUSE;sp|O88441|MTX2_MOUSE	Mtx2		29.833	3.8	31.9	22.4	11	36.5	40.3
tr|Q6P209|Q6P209_MOUSE;sp|O88445|AURKC_MOUSE;tr|Q497X5|Q497X5_MOUSE;tr|E9QL04|E9QL04_MOUSE	Aurkc		32.358	16.7	13.4	4	23.2	9.8	13.4
tr|D3Z7G1|D3Z7G1_MOUSE;tr|Q4FJX5|Q4FJX5_MOUSE;tr|Q3UIQ5|Q3UIQ5_MOUSE;sp|O88455|DHCR7_MOUSE	Dhcr7		24.098	10.2	10.2	10.2	10.2	10.2	10.2
tr|D3YW48|D3YW48_MOUSE;sp|O88456|CPNS1_MOUSE	Capns1		25.31	7.9	0	0	7.9	0	0
sp|O88466|ZN106_MOUSE;tr|E9Q7S1|E9Q7S1_MOUSE;tr|R4GML0|R4GML0_MOUSE;sp|O88466-2|ZN106_MOUSE;sp|O88466-3|ZN106_MOUSE;tr|Q8C235|Q8C235_MOUSE;tr|A0JLM4|A0JLM4_MOUSE;tr|F6UL00|F6UL00_MOUSE	Znf106		208.96	10.5	5.7	7.2	8.5	10.9	10.7
sp|O88477|IF2B1_MOUSE	Igf2bp1		63.45	26	23.1	23.1	19.2	23.1	24.6
tr|D6Q0F4|D6Q0F4_MOUSE;sp|O88485-2|DC1I1_MOUSE;tr|Q3TYJ3|Q3TYJ3_MOUSE;tr|D6Q0F3|D6Q0F3_MOUSE;sp|O88485|DC1I1_MOUSE;tr|D3Z0M6|D3Z0M6_MOUSE	Dync1i1		67.41	0	5.7	0	5.7	5.7	5.7
tr|Q3UDA2|Q3UDA2_MOUSE;tr|A2BFF7|A2BFF7_MOUSE;sp|O88487|DC1I2_MOUSE;tr|D6Q0F7|D6Q0F7_MOUSE;tr|Q3TPJ8|Q3TPJ8_MOUSE;tr|A2BFF9|A2BFF9_MOUSE;tr|D6Q0F6|D6Q0F6_MOUSE;tr|D6Q0F5|D6Q0F5_MOUSE;tr|A2BFF8|A2BFF8_MOUSE;tr|A2BFF5|A2BFF5_MOUSE	Dync1i2		59.411	14	4.5	14	9.9	8.2	14.6
tr|Q9D586|Q9D586_MOUSE;tr|Q3UVR2|Q3UVR2_MOUSE;tr|C9K0Z6|C9K0Z6_MOUSE;sp|O88507|CNTFR_MOUSE	Cntfr		12.109	0	0	13.3	13.3	13.3	13.3
sp|O88508-2|DNM3A_MOUSE;sp|O88508|DNM3A_MOUSE;tr|G3UZK0|G3UZK0_MOUSE;tr|Q3UWR0|Q3UWR0_MOUSE;tr|G3UXY2|G3UXY2_MOUSE;tr|G3UZG8|G3UZG8_MOUSE;tr|G3UZF8|G3UZF8_MOUSE;tr|G3UZN5|G3UZN5_MOUSE;tr|G3UZH2|G3UZH2_MOUSE	Dnmt3a		77.823	12.8	25	18.3	14.4	12.8	18.3
tr|Q8R378|Q8R378_MOUSE;sp|O88520|SHOC2_MOUSE	Shoc2		58.493	16.8	13.4	13.4	8.2	13.4	13.4
tr|B1B0P8|B1B0P8_MOUSE;tr|Q3UFT5|Q3UFT5_MOUSE;tr|B1B0P9|B1B0P9_MOUSE;tr|Q3TEL0|Q3TEL0_MOUSE;tr|Q3UB92|Q3UB92_MOUSE;tr|Q3U6W3|Q3U6W3_MOUSE;tr|Q3U6J9|Q3U6J9_MOUSE;tr|Q3TAR8|Q3TAR8_MOUSE;sp|O88531|PPT1_MOUSE;tr|Q8VBX5|Q8VBX5_MOUSE	Ppt1		19.55	7.8	7.8	7.8	7.8	7.8	7.8
sp|O88532|ZFR_MOUSE;tr|B2RUG7|B2RUG7_MOUSE;tr|F6QJP7|F6QJP7_MOUSE;tr|F6RTK9|F6RTK9_MOUSE;tr|D3Z7V6|D3Z7V6_MOUSE;tr|D3Z5G4|D3Z5G4_MOUSE	Zfr		116.86	12.2	13.9	15.9	17.8	13.9	18.5
tr|Q3UQL2|Q3UQL2_MOUSE;sp|O88543|CSN3_MOUSE;tr|Q8BX58|Q8BX58_MOUSE;tr|D3Z036|D3Z036_MOUSE;tr|Q3TEA5|Q3TEA5_MOUSE;tr|F6YCA7|F6YCA7_MOUSE	Cops3		47.832	17	11.8	2.8	2.8	8.3	2.8
tr|Q3TIJ1|Q3TIJ1_MOUSE;tr|Q14AI7|Q14AI7_MOUSE;sp|O88544|CSN4_MOUSE;tr|D3YV99|D3YV99_MOUSE;tr|F6QTS1|F6QTS1_MOUSE;tr|D3Z1R9|D3Z1R9_MOUSE	Cops4		46.285	23.4	28.3	18	23.4	23.6	23.6
tr|F6QK86|F6QK86_MOUSE;tr|D3Z0F5|D3Z0F5_MOUSE;tr|Q3UIT2|Q3UIT2_MOUSE;sp|O88545|CSN6_MOUSE	Cops6		13.462	0	0	14.8	0	14.8	14.8
sp|O88554|PARP2_MOUSE	Parp2		63.396	18.6	18.6	18.6	18.6	18.6	18.6
sp|O88559-2|MEN1_MOUSE;tr|D3YZC2|D3YZC2_MOUSE;sp|O88559|MEN1_MOUSE;tr|F8WHD9|F8WHD9_MOUSE;tr|F6ZTV9|F6ZTV9_MOUSE;tr|F7CJP6|F7CJP6_MOUSE	Men1		61.452	9.7	7.6	13.5	11.2	2.3	5.9
tr|G3X8Y7|G3X8Y7_MOUSE;tr|B2RUG3|B2RUG3_MOUSE;sp|O88561|S27A3_MOUSE;tr|F7CPA3|F7CPA3_MOUSE;tr|Q2UZQ7|Q2UZQ7_MOUSE;sp|O88561-2|S27A3_MOUSE	Slc27a3		72.998	10.9	14.8	13.9	12.3	20.8	25.9
sp|O88569|ROA2_MOUSE;sp|O88569-2|ROA2_MOUSE;sp|O88569-3|ROA2_MOUSE;tr|B7ZP22|B7ZP22_MOUSE	Hnrnpa2b1		37.402	45.9	48.7	48.4	45.9	49.3	53
sp|O88572|LRP6_MOUSE;tr|Q3TS86|Q3TS86_MOUSE;tr|E9Q8K0|E9Q8K0_MOUSE;tr|Q3US54|Q3US54_MOUSE	Lrp6		180.25	0	1.2	0.7	0.7	1.9	0
tr|Q3UP77|Q3UP77_MOUSE;tr|B1AVP1|B1AVP1_MOUSE;sp|O88573|AFF1_MOUSE;tr|Q5XM34|Q5XM34_MOUSE;tr|A3KMF4|A3KMF4_MOUSE;tr|E9Q921|E9Q921_MOUSE;tr|O35233|O35233_MOUSE	Aff1		94.353	4.2	5.2	5.2	0	4.2	4.2
sp|O88574|SAP30_MOUSE	Sap30		23.231	13.6	13.6	13.6	27.7	8.2	13.6
sp|O88587-2|COMT_MOUSE;sp|O88587|COMT_MOUSE;tr|D3Z227|D3Z227_MOUSE	Comt		24.707	24.3	26.6	26.6	24.3	17.6	24.3
sp|O88622-2|PARG_MOUSE;tr|G3X8U8|G3X8U8_MOUSE;sp|O88622|PARG_MOUSE;tr|I6RAM3|I6RAM3_MOUSE;tr|E9Q088|E9Q088_MOUSE;tr|A5YBK2|A5YBK2_MOUSE;tr|Q3TUI8|Q3TUI8_MOUSE	Parg		103.77	5.3	3.4	0	3.4	3.4	3.3
tr|Q80UU0|Q80UU0_MOUSE;sp|O88630|GOSR1_MOUSE	Gosr1		28.431	5.2	5.2	11.2	5.2	14.4	11.2
tr|Q542I7|Q542I7_MOUSE;tr|Q3TX23|Q3TX23_MOUSE;sp|O88653|LTOR3_MOUSE			13.553	62.9	62.9	62.9	62.9	50	62.9
sp|O88665|BRD7_MOUSE;tr|Q3TUN9|Q3TUN9_MOUSE;tr|Q8BQT4|Q8BQT4_MOUSE;tr|A1A554|A1A554_MOUSE	Brd7		73.999	14.9	11.2	4.1	12.1	14.9	7.8
tr|R4I4W1|R4I4W1_MOUSE;sp|O88673|DGKA_MOUSE;tr|R4I5B2|R4I5B2_MOUSE;tr|R4I3X7|R4I3X7_MOUSE	Dgka		82.701	6.8	5.6	5.1	3.8	8.4	4.4
tr|Q3THI5|Q3THI5_MOUSE;tr|Q3U8Y7|Q3U8Y7_MOUSE;sp|O88685|PRS6A_MOUSE;tr|Q3TKG4|Q3TKG4_MOUSE;tr|A2AGN7|A2AGN7_MOUSE;tr|Q3TKC2|Q3TKC2_MOUSE;tr|Q8BUP7|Q8BUP7_MOUSE;tr|B7ZCF1|B7ZCF1_MOUSE;tr|Q3UD94|Q3UD94_MOUSE;tr|F6Q2E3|F6Q2E3_MOUSE	Psmc3		45.236	32.4	36.6	36.6	35.6	32.4	24.8
tr|Q3UGW4|Q3UGW4_MOUSE;sp|O88696|CLPP_MOUSE;tr|Q8CF81|Q8CF81_MOUSE	Clpp		29.386	10.8	21.9	20.8	16.4	23	21.9
tr|Q8BSV9|Q8BSV9_MOUSE;sp|O88697|STK16_MOUSE;tr|Q05DP1|Q05DP1_MOUSE;tr|Q8CCS9|Q8CCS9_MOUSE	Stk16		34.411	6.2	7.2	7.2	0	13.4	7.2
sp|O88700|BLM_MOUSE;tr|E9PZ97|E9PZ97_MOUSE	Blm		158.36	12.8	14.2	9.5	13.3	16.3	12.3
tr|Q8C693|Q8C693_MOUSE;tr|Q8BN98|Q8BN98_MOUSE;sp|O88708|ORC4_MOUSE;tr|Q8BTB0|Q8BTB0_MOUSE;tr|A2AI40|A2AI40_MOUSE;CON__Q2YDI2;tr|A2AI43|A2AI43_MOUSE;tr|Q9CZF7|Q9CZF7_MOUSE	Orc4		50.015	15.5	16.6	23.3	9.9	22.9	23.3
sp|O88712-2|CTBP1_MOUSE;sp|O88712|CTBP1_MOUSE;sp|O88712-3|CTBP1_MOUSE	Ctbp1		46.614	9.1	18.8	18.8	0	6.7	9.1
sp|O88736|DHB7_MOUSE;tr|Q8C5N9|Q8C5N9_MOUSE	Hsd17b7		37.316	10.8	19.5	14.4	14.4	14.4	14.4
tr|Q561M4|Q561M4_MOUSE;sp|O88746|TOM1_MOUSE;tr|Q3UDC3|Q3UDC3_MOUSE;sp|O88746-2|TOM1_MOUSE	Tom1		54.325	3.3	3.5	8.9	0	3.5	8.1
sp|O88792|JAM1_MOUSE	F11r		32.423	7.7	7.7	7.7	10	7.7	7.7
sp|O88796|RPP30_MOUSE;tr|Q3TF81|Q3TF81_MOUSE;tr|Q6P6M0|Q6P6M0_MOUSE;tr|Q8K238|Q8K238_MOUSE	Rpp30		29.473	34.7	38.1	34.7	39.9	35.1	39.9
tr|Q3TGH8|Q3TGH8_MOUSE;sp|O88811|STAM2_MOUSE;sp|O88811-2|STAM2_MOUSE;tr|B0R0N7|B0R0N7_MOUSE;tr|A2ARJ0|A2ARJ0_MOUSE	Stam2		57.454	20.3	13.8	11.3	18	16.1	16.3
tr|Q3V2M2|Q3V2M2_MOUSE;tr|Q3UMW0|Q3UMW0_MOUSE;tr|Q549T4|Q549T4_MOUSE;sp|O88843|CRADD_MOUSE	Cradd		16.497	7.6	0	0	0	0	0
tr|Q0QER9|Q0QER9_MOUSE;tr|Q5HZJ8|Q5HZJ8_MOUSE;tr|Q3TJ51|Q3TJ51_MOUSE;sp|O88844|IDHC_MOUSE;tr|Q8C338|Q8C338_MOUSE	Idh1		42.59	12.4	8.2	3.7	8.2	8.2	12.4
sp|O88845-2|AKA10_MOUSE;sp|O88845|AKA10_MOUSE;sp|O88845-3|AKA10_MOUSE	Akap10		56.291	1.8	0	1.8	4.2	0	2.8
tr|Q8VCV3|Q8VCV3_MOUSE;tr|Q3TUM2|Q3TUM2_MOUSE;sp|O88848|ARL6_MOUSE;sp|O88848-2|ARL6_MOUSE;tr|D3Z067|D3Z067_MOUSE;tr|Q3U6U3|Q3U6U3_MOUSE	Arl6		21.001	19.9	19.9	28.5	19.9	28.5	17.2
tr|Q3U3H2|Q3U3H2_MOUSE;sp|O88874|CCNK_MOUSE;tr|Q3U3M5|Q3U3M5_MOUSE	Ccnk		38.265	13.9	13.9	11.5	13.9	9.7	11.5
tr|G3XA09|G3XA09_MOUSE;sp|O88879-2|APAF_MOUSE;sp|O88879|APAF_MOUSE;tr|Q5DU30|Q5DU30_MOUSE	Apaf1		139.92	1.4	1.4	1.2	0	1.3	1.3
tr|Q3TER1|Q3TER1_MOUSE;tr|Q8BNM8|Q8BNM8_MOUSE;sp|O88888|APBA3_MOUSE	Apba3		45.389	0	4	0	4	0	4
sp|O88895|HDAC3_MOUSE;tr|Q9JLX5|Q9JLX5_MOUSE;tr|Q3UM33|Q3UM33_MOUSE;tr|Q9JM08|Q9JM08_MOUSE;tr|H6UK60|H6UK60_MOUSE;tr|H6UK59|H6UK59_MOUSE;sp|O88895-2|HDAC3_MOUSE;tr|G3X9M4|G3X9M4_MOUSE	Hdac3		48.364	2.8	12.3	8.3	6.8	12.3	12.3
tr|Q2M4G9|Q2M4G9_MOUSE;sp|O88907|PIAS1_MOUSE;tr|Q3U556|Q3U556_MOUSE	Pias1		71.617	2.9	2	4.9	2.9	2.9	4.9
tr|D3YVF8|D3YVF8_MOUSE;tr|D3Z4C3|D3Z4C3_MOUSE;sp|O88939-2|ZBT7A_MOUSE;tr|B7ZWA9|B7ZWA9_MOUSE;sp|O88939|ZBT7A_MOUSE;tr|D3YZI8|D3YZI8_MOUSE	Zbtb7a		18.684	8.6	8.6	18.4	8.6	8.6	8.6
tr|Q3TTY6|Q3TTY6_MOUSE;tr|Q3UX93|Q3UX93_MOUSE;sp|O88952|LIN7C_MOUSE;tr|Q3TS99|Q3TS99_MOUSE	Lin7c		21.447	16.6	9.8	24.9	24.9	24.9	30.6
tr|Q6A0D9|Q6A0D9_MOUSE;sp|O88958|GNPI1_MOUSE;tr|Q8BK00|Q8BK00_MOUSE;tr|Q3TKA0|Q3TKA0_MOUSE;tr|D3Z0R5|D3Z0R5_MOUSE	Gnpda1		30.719	0	33.9	5.1	0	0	15.7
sp|O88967|YMEL1_MOUSE;tr|Q8C597|Q8C597_MOUSE	Yme1l1		80.027	24.9	22.4	28.8	25.3	20.8	26.7
tr|G5E8N3|G5E8N3_MOUSE;sp|O88974|SETB1_MOUSE;tr|D3YYC3|D3YYC3_MOUSE;sp|O88974-4|SETB1_MOUSE;sp|O88974-3|SETB1_MOUSE;sp|O88974-7|SETB1_MOUSE	Setdb1		144.54	1.1	2.2	2.2	2.2	4.9	2.2
sp|O88983|STX8_MOUSE	Stx8		26.925	13.6	12.7	13.6	12.7	7.6	0
sp|O88986|KBL_MOUSE;tr|Q9CZ08|Q9CZ08_MOUSE;tr|E9PWY6|E9PWY6_MOUSE	Gcat		44.93	36.8	35.8	40.6	40.9	30	35.8
sp|O88990|ACTN3_MOUSE	Actn3		103.04	6.4	6.9	6.9	4.3	6.9	5.6
sp|O89001|CBPD_MOUSE	Cpd		152.4	1.6	0	0	0	0	1.6
tr|A2RTI3|A2RTI3_MOUSE;sp|O89017|LGMN_MOUSE;tr|Q3UE99|Q3UE99_MOUSE	Lgmn		49.372	8.5	9.7	6.2	19.5	13.8	14.3
tr|Q3U2Z6|Q3U2Z6_MOUSE;tr|Q3TDY6|Q3TDY6_MOUSE;sp|O89023|TPP1_MOUSE;tr|Q8BNF3|Q8BNF3_MOUSE	Tpp1		61.281	2.5	7.8	2.5	2.5	4.1	0
tr|G5E843|G5E843_MOUSE;sp|O89026|ROBO1_MOUSE;tr|Q3UUE8|Q3UUE8_MOUSE;tr|Q3UQW4|Q3UQW4_MOUSE;tr|Q3UQ03|Q3UQ03_MOUSE	Robo1		176.37	3.9	3.9	2.3	4.1	3.1	3.1
tr|E9PY34|E9PY34_MOUSE;sp|O89033|CDC6_MOUSE	Cdc6		46.723	0	3.4	3.4	3.4	0	3.4
sp|O89050|MKLN1_MOUSE	Mkln1		84.877	2.6	2.6	0	0	2.6	2.6
tr|Q9JME4|Q9JME4_MOUSE;tr|Q3UCT9|Q3UCT9_MOUSE;tr|Q3TVJ0|Q3TVJ0_MOUSE;sp|O89051|ITM2B_MOUSE;tr|Q9D1Q3|Q9D1Q3_MOUSE	Itm2b		24.164	15.2	14.8	9	15.2	15.2	15.2
tr|D3Z315|D3Z315_MOUSE;sp|O89079|COPE_MOUSE;tr|Q9D1J2|Q9D1J2_MOUSE;tr|F6YFR7|F6YFR7_MOUSE;tr|E9Q6I5|E9Q6I5_MOUSE;tr|F6XIG5|F6XIG5_MOUSE	Cope		25.37	19.4	19.4	22.9	29.1	13.2	29.1
tr|Q545K5|Q545K5_MOUSE;sp|O89086|RBM3_MOUSE;tr|Q8BG13|Q8BG13_MOUSE;tr|S4R2M6|S4R2M6_MOUSE;tr|Q5RJV3|Q5RJV3_MOUSE	Rbm3		16.604	36.6	47.1	47.1	20.9	47.1	45.8
tr|G3X8Q0|G3X8Q0_MOUSE;sp|O89090|SP1_MOUSE;sp|O89090-2|SP1_MOUSE	Sp1		80.443	12.7	3.1	12.7	3.1	0	9.1
tr|Q8CHW0|Q8CHW0_MOUSE;sp|O89112|LANC1_MOUSE	Lancl1		17.123	0	0	0	14.9	0	0
tr|Q3TYL4|Q3TYL4_MOUSE;tr|Q3TY13|Q3TY13_MOUSE;sp|O89114|DNJB5_MOUSE;tr|A2AG30|A2AG30_MOUSE	Dnajb5		39.047	5.2	0	4	9.2	0	0
sp|O89116|VTI1A_MOUSE;tr|Q5FWJ7|Q5FWJ7_MOUSE;tr|Q8CET6|Q8CET6_MOUSE;tr|Q8CBJ3|Q8CBJ3_MOUSE	Vti1a		24.986	0	12.4	5.1	0	0	5.1
tr|Q544T5|Q544T5_MOUSE;sp|P00375|DYR_MOUSE	Dhfr		21.606	9.6	9.6	0	9.6	0	0
tr|Q3TML7|Q3TML7_MOUSE;tr|Q3TRT0|Q3TRT0_MOUSE;tr|Q3UQ58|Q3UQ58_MOUSE;tr|Q3UTW3|Q3UTW3_MOUSE;tr|Q9MD68|Q9MD68_MOUSE;tr|Q7JD04|Q7JD04_MOUSE;tr|Q70YN3|Q70YN3_MOUSE;tr|Q5GA82|Q5GA82_MUSMM;tr|A3R454|A3R454_MUSMC;tr|A3E4A9|A3E4A9_MOUSE;sp|P00397|COX1_MOUSE	mt-Co1		26.727	13.4	13.4	13.4	0	13.4	13.4
tr|Q7JD03|Q7JD03_MOUSE;tr|Q7JCZ1|Q7JCZ1_MOUSE;tr|Q5GA81|Q5GA81_MUSMM;tr|K7XKA7|K7XKA7_MOUSE;tr|K7XK22|K7XK22_MOUSE;tr|A3R481|A3R481_MOUSE;tr|A3R455|A3R455_MUSMC;sp|P00405|COX2_MOUSE;tr|A3E4B0|A3E4B0_MOUSE			25.976	13.2	40.5	41.9	4.4	31.7	20.7
tr|Q8CIC5|Q8CIC5_MOUSE;sp|P00860|DCOR_MOUSE	Odc1		50.715	0	3.9	3.3	3.9	3.9	3.9
sp|P00920|CAH2_MOUSE	Ca2		29.032	0	15	6.2	15	6.2	0
tr|G3UXW2|G3UXW2_MOUSE;tr|Q3UBW0|Q3UBW0_MOUSE;tr|Q3TH01|Q3TH01_MOUSE;tr|Q7JJ15|Q7JJ15_MOUSE;tr|Q3TVI9|Q3TVI9_MOUSE;sp|P01901|HA1B_MOUSE;tr|Q31190|Q31190_MOUSE;tr|Q31189|Q31189_MOUSE;tr|Q8SNA4|Q8SNA4_MOUSE;tr|D2YW38|D2YW38_MOUSE;tr|Q31169|Q31169_MOUSE;tr|Q64272|Q64272_MOUSE;tr|Q61895|Q61895_MOUSE;tr|Q61642|Q61642_MOUSE	H2-K1		32.742	4.8	0	4.8	6.9	0	11.8
sp|P84244|H33_MOUSE;sp|P02301|H3C_MOUSE;tr|F8WI35|F8WI35_MOUSE;tr|E0CZ27|E0CZ27_MOUSE;tr|E0CYN1|E0CYN1_MOUSE;tr|E0CYR7|E0CYR7_MOUSE	H3f3a		15.328	27.2	55.1	45.6	45.6	43.4	45.6
tr|Q3UGQ1|Q3UGQ1_MOUSE;tr|I7HIK9|I7HIK9_MOUSE;tr|Q80ZA1|Q80ZA1_MOUSE;sp|P02340|P53_MOUSE;tr|Q549C9|Q549C9_MOUSE;tr|O70366|O70366_MOUSE;tr|Q91XH8|Q91XH8_MOUSE;tr|Q8C526|Q8C526_MOUSE;tr|Q9ER40|Q9ER40_MOUSE;tr|Q925E2|Q925E2_MOUSE;tr|Q6TDG9|Q6TDG9_MOUSE;tr|Q64451|Q64451_MOUSE	Trp53		39.787	29.1	23	29.1	14	29.1	29.1
sp|P02463|CO4A1_MOUSE	Col4a1		160.68	1.2	1.3	0	1.3	1.3	1.3
tr|Q3TNL9|Q3TNL9_MOUSE;tr|Q7JD06|Q7JD06_MOUSE;tr|Q5GA84|Q5GA84_MUSMM;tr|Q4JFN6|Q4JFN6_MOUSE;tr|G3EB90|G3EB90_MOUSE;tr|B9V1J9|B9V1J9_MOUSE;tr|A3E4A7|A3E4A7_MOUSE;sp|P03888|NU1M_MOUSE	mt-Nd1		35.928	6.3	6.3	0	6.3	6.3	6.3
tr|Q3TRR5|Q3TRR5_MOUSE;tr|Q9MD82|Q9MD82_MOUSE;tr|Q7JCZ8|Q7JCZ8_MOUSE;tr|Q7GIP3|Q7GIP3_MOUSE;tr|Q5GA74|Q5GA74_MUSMM;tr|Q4JFM6|Q4JFM6_MOUSE;tr|N0DTI5|N0DTI5_MOUSE;tr|K7XJX5|K7XJX5_MOUSE;tr|B9V1K9|B9V1K9_MOUSE;tr|B9V192|B9V192_MOUSE;tr|A3R4A1|A3R4A1_MUSMM;tr|A3R488|A3R488_MOUSE;tr|A3R462|A3R462_MUSMC;tr|A3E4B7|A3E4B7_MOUSE;sp|P03921|NU5M_MOUSE;tr|Q3UVI0|Q3UVI0_MOUSE;tr|Q3UQ68|Q3UQ68_MOUSE			62.336	2.7	3.6	3.6	6.3	6.3	3.6
tr|Q7JD02|Q7JD02_MOUSE;tr|Q7JCZ0|Q7JCZ0_MOUSE;tr|Q5GA80|Q5GA80_MUSMM;tr|D2J4F9|D2J4F9_MOUSE;tr|A3R456|A3R456_MUSMC;tr|A3R404|A3R404_MOUSE;tr|A3E4B1|A3E4B1_MOUSE;sp|P03930|ATP8_MOUSE			7.7662	14.9	14.9	14.9	14.9	14.9	14.9
sp|P04184|KITH_MOUSE	Tk1		25.776	13.3	5.6	0	5.6	13.3	5.6
tr|Q545Y5|Q545Y5_MOUSE;sp|P04441-2|HG2A_MOUSE;tr|Q3U4Q8|Q3U4Q8_MOUSE;sp|P04441|HG2A_MOUSE	Cd74		24.454	6.5	0	0	6.5	0	0
tr|Q5FWB7|Q5FWB7_MOUSE;sp|P05064|ALDOA_MOUSE;tr|A6ZI44|A6ZI44_MOUSE;tr|Q6NY00|Q6NY00_MOUSE;tr|D3YWI1|D3YWI1_MOUSE;tr|D3Z510|D3Z510_MOUSE;tr|D3YV98|D3YV98_MOUSE;tr|A6ZI47|A6ZI47_MOUSE;tr|Q9CPQ9|Q9CPQ9_MOUSE;tr|A6ZI46|A6ZI46_MOUSE;sp|P05063|ALDOC_MOUSE	Aldoa		39.355	36.8	39.3	31	29.1	31	31
sp|P05132-2|KAPCA_MOUSE;sp|P05132|KAPCA_MOUSE;tr|Q8C4J3|Q8C4J3_MOUSE;tr|Q8CBP8|Q8CBP8_MOUSE;tr|J9JDU9|J9JDU9_MOUSE	Prkaca		39.802	13.1	15.2	15.2	13.1	9.6	17.8
sp|P05201|AATC_MOUSE;tr|F7ALS6|F7ALS6_MOUSE	Got1		46.247	5.1	3.1	0	5.1	0	0
sp|P05202|AATM_MOUSE	Got2		47.411	26.3	32.3	30.7	34.7	35.3	34.9
sp|P05213|TBA1B_MOUSE;tr|Q99KA2|Q99KA2_MOUSE;tr|O89052|O89052_MOUSE;sp|Q3UX10|TBAL3_MOUSE	Tuba1b		50.151	58.3	70.3	71.4	59.9	59.9	70.7
tr|Q5FW91|Q5FW91_MOUSE;sp|P05214|TBA3_MOUSE;tr|Q9D9Y2|Q9D9Y2_MOUSE	Tuba3a		49.959	59.3	68.2	64.2	56	57.8	68.7
tr|Q80XU2|Q80XU2_MOUSE;sp|P05480|SRC_MOUSE;tr|Q3UKD6|Q3UKD6_MOUSE	Src		59.89	12.1	5.8	5.8	9.5	2.8	5.8
sp|P05532-2|KIT_MOUSE;sp|P05532|KIT_MOUSE;tr|F7DD14|F7DD14_MOUSE;tr|Q3ULJ6|Q3ULJ6_MOUSE	Kit		108.93	14.2	5.3	5.3	6.9	6.5	5.4
sp|P05533|LY6A_MOUSE	Ly6a		14.377	17.2	17.2	17.2	17.2	17.2	17.2
tr|Q6NXW3|Q6NXW3_MOUSE;tr|D3Z736|D3Z736_MOUSE;tr|Q564E2|Q564E2_MOUSE;tr|Q3TI99|Q3TI99_MOUSE;tr|Q3TCI7|Q3TCI7_MOUSE;sp|P06151|LDHA_MOUSE;tr|Q3UDU4|Q3UDU4_MOUSE;tr|D3YZQ9|D3YZQ9_MOUSE;tr|G5E8N5|G5E8N5_MOUSE;tr|Q99K20|Q99K20_MOUSE;tr|Q3THB4|Q3THB4_MOUSE	Ldha		11.171	8.7	20.2	20.2	28.8	8.7	20.2
sp|P06240|LCK_MOUSE;tr|E9Q696|E9Q696_MOUSE	Lck		57.942	3.7	0	0	0	3.7	3.7
tr|E9Q310|E9Q310_MOUSE;tr|Q05DD1|Q05DD1_MOUSE;tr|E0ZPU5|E0ZPU5_MOUSE;sp|P06537-3|GCR_MOUSE;sp|P06537-4|GCR_MOUSE;tr|Q3U2M7|Q3U2M7_MOUSE;tr|Q3U126|Q3U126_MOUSE;sp|P06537|GCR_MOUSE;sp|P06537-2|GCR_MOUSE;tr|Q06VW2|Q06VW2_MOUSE;tr|E9PUR6|E9PUR6_MOUSE;tr|E9PYV1|E9PYV1_MOUSE	Nr3c1		52.374	8.4	8.4	8.4	0	8.4	8.4
sp|P06745|G6PI_MOUSE;tr|B7ZWL9|B7ZWL9_MOUSE;tr|B2RXT5|B2RXT5_MOUSE;tr|F6SAC3|F6SAC3_MOUSE	Gpi		62.766	7.9	3	5	7.9	3	3
tr|B2RUR3|B2RUR3_MOUSE;sp|P06795|MDR1B_MOUSE;sp|P21447|MDR1A_MOUSE;tr|Q3UMH0|Q3UMH0_MOUSE;sp|P21440|MDR3_MOUSE	Abcb1b		140.99	15	14	6.6	14	12.1	9.9
tr|Q6LAF5|Q6LAF5_MOUSE;tr|Q3UWH6|Q3UWH6_MOUSE;tr|Q9D0C0|Q9D0C0_MOUSE;tr|Q543M3|Q543M3_MOUSE;tr|Q3UHZ4|Q3UHZ4_MOUSE;tr|Q3U5U9|Q3U5U9_MOUSE;tr|Q3TVJ1|Q3TVJ1_MOUSE;tr|Q3TT75|Q3TT75_MOUSE;sp|P06797|CATL1_MOUSE;tr|Q3TNC8|Q3TNC8_MOUSE	Ctsl		18.293	11.9	11.9	32.7	11.9	11.9	11.9
tr|Q99LF5|Q99LF5_MOUSE;tr|Q921S3|Q921S3_MOUSE;sp|P06801|MAOX_MOUSE;tr|Q3TQP6|Q3TQP6_MOUSE;tr|Q61829|Q61829_MOUSE;tr|Q3TQW1|Q3TQW1_MOUSE	Me1		63.839	3.5	7.5	0	3.9	3.9	4.6
tr|Q5NCU4|Q5NCU4_MOUSE;tr|Q5NCU5|Q5NCU5_MOUSE;tr|Q3TXI6|Q3TXI6_MOUSE;sp|P07214|SPRC_MOUSE;tr|Q5NCU3|Q5NCU3_MOUSE	Sparc		34.322	11.6	6.3	3	11.6	3	11.6
tr|Q9CZI7|Q9CZI7_MOUSE;tr|Q542G9|Q542G9_MOUSE;tr|Q3UCD3|Q3UCD3_MOUSE;sp|P07356|ANXA2_MOUSE;tr|B0V2N8|B0V2N8_MOUSE;tr|B0V2N7|B0V2N7_MOUSE;tr|Q99KH3|Q99KH3_MOUSE;tr|B0V2N5|B0V2N5_MOUSE	Anxa2		38.609	18.9	7.7	20.4	4.7	4.7	4.7
tr|Q9D0H1|Q9D0H1_MOUSE;tr|Q544L2|Q544L2_MOUSE;sp|P07607|TYSY_MOUSE;tr|Q8C2R3|Q8C2R3_MOUSE;tr|Q8C2H6|Q8C2H6_MOUSE;tr|Q8VDV6|Q8VDV6_MOUSE;tr|D6RCW9|D6RCW9_MOUSE	Tyms		34.989	18.6	8.1	8.1	6.8	0	8.1
tr|Q05DU8|Q05DU8_MOUSE;sp|P07742|RIR1_MOUSE;tr|Q6NZB3|Q6NZB3_MOUSE	Rrm1		86.837	21.4	27.7	26.2	18.1	26.4	23.8
tr|Q80Y52|Q80Y52_MOUSE;tr|Q3UIF3|Q3UIF3_MOUSE;sp|P07901|HS90A_MOUSE;tr|Q3TKA2|Q3TKA2_MOUSE;tr|Q3TKB9|Q3TKB9_MOUSE;tr|Q8C5U3|Q8C5U3_MOUSE;tr|Q3TKG0|Q3TKG0_MOUSE;tr|A0PJ91|A0PJ91_MOUSE;tr|Q3TJU7|Q3TJU7_MOUSE;tr|Q8C2A9|Q8C2A9_MOUSE;tr|B7ZC50|B7ZC50_MOUSE;tr|A2A6A2|A2A6A2_MOUSE;tr|B7ZC49|B7ZC49_MOUSE	Hsp90aa1		84.787	42.3	45	42	39.8	44.1	44.9
sp|P07903|ERCC1_MOUSE;tr|E9PUM0|E9PUM0_MOUSE	Ercc1		32.909	5.4	13.8	5.4	5.4	0	0
sp|P08003|PDIA4_MOUSE	Pdia4		71.982	29.8	26.5	24.6	26.5	26.5	25.7
sp|P08030|APT_MOUSE	Aprt		19.724	17.8	43.3	16.1	25	36.1	36.1
tr|Q3UYR1|Q3UYR1_MOUSE;sp|P08042-2|ZFP1_MOUSE;sp|P08042|ZFP1_MOUSE;tr|Q3UI68|Q3UI68_MOUSE;tr|Q3U579|Q3U579_MOUSE	Zfp1		45.237	3.1	0	3.1	3.1	3.1	3.1
tr|Q91V38|Q91V38_MOUSE;tr|Q3UAD6|Q3UAD6_MOUSE;sp|P08113|ENPL_MOUSE;tr|Q3UBU0|Q3UBU0_MOUSE;tr|Q3TUD6|Q3TUD6_MOUSE;tr|Q8CCY5|Q8CCY5_MOUSE;tr|F7C312|F7C312_MOUSE;tr|Q8C2R2|Q8C2R2_MOUSE;tr|Q9CW12|Q9CW12_MOUSE	Hsp90b1		92.489	37.2	40.9	37.7	39	37.7	39.5
tr|Q6GTX3|Q6GTX3_MOUSE;tr|Q4FK40|Q4FK40_MOUSE;tr|Q3UEE7|Q3UEE7_MOUSE;tr|Q3UBS0|Q3UBS0_MOUSE;tr|Q3TXU4|Q3TXU4_MOUSE;tr|Q3TX45|Q3TX45_MOUSE;sp|P08226|APOE_MOUSE;tr|G3UZM8|G3UZM8_MOUSE;tr|Q3UF21|Q3UF21_MOUSE;tr|E9Q327|E9Q327_MOUSE;tr|G3UWN5|G3UWN5_MOUSE	Apoe		35.852	10.6	13.5	6.1	10.6	6.1	6.1
sp|P08228|SODC_MOUSE;tr|Q8C355|Q8C355_MOUSE	Sod1		15.942	15.6	8.4	28.6	8.4	15.6	32.5
sp|P08249|MDHM_MOUSE	Mdh2		35.611	47.6	54.7	59.5	54.7	51.2	54.7
tr|Q05DD2|Q05DD2_MOUSE;sp|P08551|NFL_MOUSE	Nefl		57.825	4.1	3.9	4.1	4.1	5.9	3.9
tr|Q9D091|Q9D091_MOUSE;tr|Q3UCX0|Q3UCX0_MOUSE;sp|P08556|RASN_MOUSE;tr|Q4FJP3|Q4FJP3_MOUSE;tr|Q3TMF4|Q3TMF4_MOUSE	Nras		21.243	35.4	40.2	40.2	41.8	35.4	35.4
sp|P08752|GNAI2_MOUSE;tr|Q8JZT4|Q8JZT4_MOUSE;tr|Q922Y6|Q922Y6_MOUSE;tr|Q543S2|Q543S2_MOUSE;sp|P18872-2|GNAO_MOUSE;sp|P18872|GNAO_MOUSE;tr|Q9JJ21|Q9JJ21_MOUSE;tr|A2A610|A2A610_MOUSE;tr|A2AE31|A2AE31_MOUSE;tr|Q8C040|Q8C040_MOUSE;tr|Q9WUC0|Q9WUC0_MOUSE;tr|D3Z2M7|D3Z2M7_MOUSE;tr|Q8BHK8|Q8BHK8_MOUSE;tr|A2AE32|A2AE32_MOUSE;tr|Q9D7B3|Q9D7B3_MOUSE;sp|P20612|GNAT1_MOUSE;tr|B2RVZ3|B2RVZ3_MOUSE;tr|A2AE33|A2…	Gnai2		40.489	36.6	47.3	35.5	40.3	40.3	51.8
tr|O08847|O08847_MOUSE;sp|P08775|RPB1_MOUSE;tr|Q3TC95|Q3TC95_MOUSE	Polr2a		216.76	13.5	14.3	13.8	16.2	14.6	17.4
sp|P09055|ITB1_MOUSE	Itgb1		88.231	11.9	13.2	15	12.7	14.3	12.7
tr|F8WH42|F8WH42_MOUSE;tr|Q3U1H5|Q3U1H5_MOUSE;sp|P09056|LIF_MOUSE	Lif		17.574	40.5	53.8	34.2	46.2	40.5	48.1
tr|Q3URP6|Q3URP6_MOUSE;tr|Q3TWE3|Q3TWE3_MOUSE;tr|Q3TIM0|Q3TIM0_MOUSE;tr|Q3THC3|Q3THC3_MOUSE;tr|Q3TF72|Q3TF72_MOUSE;sp|P09103|PDIA1_MOUSE;tr|Q3TGS0|Q3TGS0_MOUSE;tr|Q3UBY9|Q3UBY9_MOUSE;tr|Q3UJA8|Q3UJA8_MOUSE;tr|Q3UA23|Q3UA23_MOUSE;tr|Q3UDR2|Q3UDR2_MOUSE;tr|Q3TT76|Q3TT76_MOUSE;tr|E9Q8G8|E9Q8G8_MOUSE	P4hb		56.998	38.9	38.1	44.6	40.5	38.1	38.1
tr|Q9EQ79|Q9EQ79_MOUSE;tr|Q8JZS4|Q8JZS4_MOUSE;tr|Q3TQ02|Q3TQ02_MOUSE;tr|Q3TJD3|Q3TJD3_MOUSE;tr|B7XGA6|B7XGA6_MOUSE;sp|P09242|PPBT_MOUSE;tr|E9Q7P8|E9Q7P8_MOUSE;tr|B1AXF5|B1AXF5_MOUSE;tr|B1AXF6|B1AXF6_MOUSE			57.483	24.8	20.2	22.7	18.7	26.7	28.6
tr|Q3TL52|Q3TL52_MOUSE;sp|P09405|NUCL_MOUSE;tr|Q8CD23|Q8CD23_MOUSE;tr|Q3TT41|Q3TT41_MOUSE;tr|Q3TGR3|Q3TGR3_MOUSE;tr|Q8CE30|Q8CE30_MOUSE;tr|Q9CT46|Q9CT46_MOUSE	Ncl		76.75	30	26.9	31	30.8	30.8	40.2
sp|P09411|PGK1_MOUSE;tr|S4R2M7|S4R2M7_MOUSE;sp|P09041|PGK2_MOUSE	Pgk1		44.55	29.7	29.7	31.9	29.7	23.5	23.5
tr|Q4FJX9|Q4FJX9_MOUSE;sp|P09671|SODM_MOUSE;tr|Q3TJA2|Q3TJA2_MOUSE;tr|Q3U8W4|Q3U8W4_MOUSE	Sod2		24.603	20.3	10.4	20.3	20.3	20.3	16.2
tr|Q4KML8|Q4KML8_MOUSE;sp|P09803|CADH1_MOUSE	Cdh1		98.255	24.4	22.4	24.5	24.9	27.3	23.9
tr|I6L9E0|I6L9E0_MOUSE;sp|P09925|SURF1_MOUSE;tr|Q3U3J6|Q3U3J6_MOUSE;tr|A2ALA6|A2ALA6_MOUSE	Surf1		29.966	30.4	26.6	29.7	29.7	29.7	26.6
tr|Q3TA91|Q3TA91_MOUSE;tr|Q4VAF7|Q4VAF7_MOUSE;sp|P09926|SURF2_MOUSE	Surf2		30.227	0	0	0	8.6	0	8.6
tr|B1AZ39|B1AZ39_MOUSE;sp|P0C0A3|CHMP6_MOUSE;tr|B1AZ42|B1AZ42_MOUSE;tr|Q3TS10|Q3TS10_MOUSE	Chmp6		23.415	18	6.5	6.5	6.5	6.5	6.5
tr|B2RVP5|B2RVP5_MOUSE;sp|Q3THW5|H2AV_MOUSE;sp|P0C0S6|H2AZ_MOUSE;tr|Q8R029|Q8R029_MOUSE;tr|Q3TFU6|Q3TFU6_MOUSE;tr|Q3UA95|Q3UA95_MOUSE;tr|G3UWL7|G3UWL7_MOUSE	H2afv		13.509	31.2	31.2	53.9	31.2	31.2	31.2
tr|D3Z016|D3Z016_MOUSE;sp|P0C7N9|PSMG4_MOUSE	Psmg4		9.2054	0	18.3	18.3	18.3	18.3	18.3
sp|P0C913|OCC1_MOUSE			6.453	34.9	34.9	34.9	34.9	34.9	34.9
sp|P0CB42|ALKB1_MOUSE;tr|E0CX46|E0CX46_MOUSE;tr|E0CZH7|E0CZH7_MOUSE;tr|E0CY72|E0CY72_MOUSE;tr|F6U5G1|F6U5G1_MOUSE;tr|E0CYA7|E0CYA7_MOUSE	Alkbh1		43.746	8.5	8.5	5.7	8.5	8.5	2.8
sp|P0DJF2|PT117_MOUSE	Pet117		9.1235	12.5	12.5	12.5	12.5	12.5	12.5
tr|Q4FK88|Q4FK88_MOUSE;tr|Q4FJV4|Q4FJV4_MOUSE;tr|Q3U5N9|Q3U5N9_MOUSE;tr|B7STB7|B7STB7_MOUSE;sp|P10107|ANXA1_MOUSE;tr|Q3US43|Q3US43_MOUSE	Anxa1		38.734	4	4	4	7.5	4	4
tr|Q58E64|Q58E64_MOUSE;tr|Q3UA81|Q3UA81_MOUSE;sp|P10126|EF1A1_MOUSE;tr|Q3TII3|Q3TII3_MOUSE;tr|D3YZ68|D3YZ68_MOUSE;tr|D3Z3I8|D3Z3I8_MOUSE;tr|Q4FZE5|Q4FZE5_MOUSE	Eef1a1		50.113	50	48.7	53.5	51.7	49.4	55.6
tr|Q80VY6|Q80VY6_MOUSE;tr|Q8BRE1|Q8BRE1_MOUSE;sp|P10287|CADH3_MOUSE	Cdh3		83.299	7.6	2.1	9.4	9.4	0	7.2
sp|P10493|NID1_MOUSE	Nid1		136.54	11.6	10.1	7.7	13.7	9.2	12.9
tr|Q3TVS6|Q3TVS6_MOUSE;sp|P10605|CATB_MOUSE;tr|Q3TC17|Q3TC17_MOUSE;tr|Q6LAF6|Q6LAF6_MOUSE	Ctsb		37.319	13	8.3	20.9	18.3	15.9	13
tr|Q52KC1|Q52KC1_MOUSE;sp|P10630|IF4A2_MOUSE;sp|P10630-2|IF4A2_MOUSE;tr|E9Q561|E9Q561_MOUSE;tr|Q8BTU6|Q8BTU6_MOUSE	Eif4a2		46.402	28	37.8	32.2	24.1	28	32.2
sp|P10639|THIO_MOUSE	Txn		11.675	0	10.5	10.5	0	0	0
tr|Q3UWX7|Q3UWX7_MOUSE;tr|Q3UPE0|Q3UPE0_MOUSE;sp|P10711|TCEA1_MOUSE;tr|E9PYD5|E9PYD5_MOUSE;sp|P10711-2|TCEA1_MOUSE	Tcea1		33.88	18.3	18.3	13.6	18.3	9	18.3
sp|P10852|4F2_MOUSE;tr|Q3TN39|Q3TN39_MOUSE;tr|G3UWA6|G3UWA6_MOUSE;tr|Q8BTJ9|Q8BTJ9_MOUSE;tr|Q60849|Q60849_MOUSE;tr|Q3U144|Q3U144_MOUSE;tr|Q3TIP1|Q3TIP1_MOUSE	Slc3a2		58.336	27	30.6	29.3	21.1	34.8	34.4
tr|A0JLV3|A0JLV3_MOUSE;tr|B2RVD5|B2RVD5_MOUSE;tr|B2RTK3|B2RTK3_MOUSE;sp|Q8CGP2|H2B1P_MOUSE;sp|Q8CGP1|H2B1K_MOUSE;sp|Q6ZWY9|H2B1C_MOUSE;sp|Q64525|H2B2B_MOUSE;sp|Q64478|H2B1H_MOUSE;sp|Q64475|H2B1B_MOUSE;sp|P10854|H2B1M_MOUSE;sp|P10853|H2B1F_MOUSE;tr|Q8CBB6|Q8CBB6_MOUSE;tr|Q921L4|Q921L4_MOUSE;sp|Q8CGP2-2|H2B1P_MOUSE;tr|Q8VEE3|Q8VEE3_MOUSE;tr|G3X9D5|G3X9D5_MOUSE	Hist1h2bj		13.579	42.3	42.3	42.3	42.3	42.3	42.3
tr|Q8C1Y3|Q8C1Y3_MOUSE;tr|Q3U4Y0|Q3U4Y0_MOUSE;sp|P10922|H10_MOUSE	H1f0		19.253	7.3	7.3	7.3	7.3	7.3	7.3
sp|P20662|ZFY2_MOUSE;sp|P10925|ZFY1_MOUSE	Zfy2		88.126	2.1	0	0	0	0	2.1
sp|P11031|TCP4_MOUSE	Sub1		14.427	10.2	10.2	10.2	10.2	10.2	10.2
sp|P11103|PARP1_MOUSE;sp|P11103-2|PARP1_MOUSE	Parp1		113.1	26.3	21.9	22.1	19.4	24.4	24.2
tr|Q3UAX2|Q3UAX2_MOUSE;tr|Q8C562|Q8C562_MOUSE;tr|Q4FJQ8|Q4FJQ8_MOUSE;tr|Q3UCZ2|Q3UCZ2_MOUSE;tr|Q3UCH4|Q3UCH4_MOUSE;tr|Q3UC81|Q3UC81_MOUSE;tr|Q3UC44|Q3UC44_MOUSE;tr|Q3UBE9|Q3UBE9_MOUSE;tr|Q3UB98|Q3UB98_MOUSE;tr|Q3UB54|Q3UB54_MOUSE;tr|Q3U841|Q3U841_MOUSE;tr|Q3U784|Q3U784_MOUSE;tr|Q3U715|Q3U715_MOUSE;tr|Q3U6S8|Q3U6S8_MOUSE;tr|Q3U5U0|Q3U5U0_MOUSE;sp|P11152|LIPL_MOUSE;tr|Q3UCD4|Q3UCD4_MOUSE	Lpl		52.025	14	0	0	0	6.7	0
tr|Q3THV8|Q3THV8_MOUSE;sp|P11157|RIR2_MOUSE;tr|F6RUC3|F6RUC3_MOUSE;tr|D3Z2A4|D3Z2A4_MOUSE;sp|Q6PEE3|RIR2B_MOUSE;tr|D3YXX2|D3YXX2_MOUSE;tr|D3Z0D8|D3Z0D8_MOUSE	Rrm2		45.099	2.3	11.5	4.1	2.3	0	3.8
tr|Q61784|Q61784_MOUSE;tr|Q60712|Q60712_MOUSE;sp|P11260|TR22_MOUSE;tr|Q61786|Q61786_MOUSE;tr|Q3TZR4|Q3TZR4_MOUSE;tr|Q6LCX0|Q6LCX0_MOUSE;tr|Q60731|Q60731_MOUSE;tr|Q60730|Q60730_MOUSE;tr|Q04365|Q04365_MOUSE;tr|C6EQK5|C6EQK5_MOUSE			41.245	20.4	17.1	23.5	20.7	20.4	26.1
tr|Q3UHL6|Q3UHL6_MOUSE;tr|Q3UGY5|Q3UGY5_MOUSE;sp|P11276|FINC_MOUSE;tr|Q3UHR1|Q3UHR1_MOUSE;tr|B9EHT6|B9EHT6_MOUSE;tr|Q3TCF1|Q3TCF1_MOUSE;tr|B7ZNJ1|B7ZNJ1_MOUSE;tr|Q3UH17|Q3UH17_MOUSE;tr|Q3UZF9|Q3UZF9_MOUSE;tr|Q3TBB4|Q3TBB4_MOUSE;tr|Q8R3F3|Q8R3F3_MOUSE;tr|Q3TCL7|Q3TCL7_MOUSE;tr|Q9Z1Z8|Q9Z1Z8_MOUSE;tr|Q99KD0|Q99KD0_MOUSE	Fn1		260.13	9.9	9.4	10.6	9.4	9	14.4
sp|P11352|GPX1_MOUSE	Gpx1		22.329	12.9	8.5	0	18.4	8.5	13.9
sp|P11403|FGF4_MOUSE	Fgf4		21.918	0	5.9	5.9	5.9	0	5.9
tr|Q3U5E7|Q3U5E7_MOUSE;tr|Q4FK21|Q4FK21_MOUSE;sp|P11416-2|RARA_MOUSE;tr|Q3U3R3|Q3U3R3_MOUSE;sp|P11416|RARA_MOUSE;sp|P22605-4|RARB_MOUSE;tr|Q6DFX0|Q6DFX0_MOUSE;sp|P22605-3|RARB_MOUSE;sp|P22605-2|RARB_MOUSE;sp|P22605|RARB_MOUSE	Rara		38.205	0	8.2	0	0	0	0
tr|Q8VH34|Q8VH34_MOUSE;tr|Q3TX84|Q3TX84_MOUSE;tr|Q3TA96|Q3TA96_MOUSE;sp|P11438|LAMP1_MOUSE;tr|Q9DC13|Q9DC13_MOUSE;tr|Q922T9|Q922T9_MOUSE	Lamp1		43.879	11.3	10.1	6.4	12.8	10.1	10.1
tr|D3Z2T9|D3Z2T9_MOUSE;tr|Q99JW7|Q99JW7_MOUSE;sp|P11440|CDK1_MOUSE;tr|Q8R4A4|Q8R4A4_MOUSE	Cdk1		22.893	8	6	14	16	14	14
tr|Q71LX8|Q71LX8_MOUSE;sp|P11499|HS90B_MOUSE;tr|Q811H6|Q811H6_MOUSE;tr|Q80YC2|Q80YC2_MOUSE;tr|E9Q3D6|E9Q3D6_MOUSE;tr|E9PX27|E9PX27_MOUSE;tr|E9Q0C3|E9Q0C3_MOUSE;tr|D3Z1R1|D3Z1R1_MOUSE	Hsp90ab1		83.28	40.2	43.9	44.3	41.3	42.7	47.2
sp|P11531|DMD_MOUSE;tr|A2A9Z1|A2A9Z1_MOUSE;tr|A2A9Z2|A2A9Z2_MOUSE;tr|Q8BHM1|Q8BHM1_MOUSE;tr|Q3TWL4|Q3TWL4_MOUSE;tr|Q5U476|Q5U476_MOUSE;tr|C5I8Q2|C5I8Q2_MOUSE	Dmd		425.83	2.4	2.3	1.4	1.2	1.4	2.3
tr|Q80YP5|Q80YP5_MOUSE;sp|P11688|ITA5_MOUSE;tr|Q3U7M6|Q3U7M6_MOUSE	Itga5		115.01	12.9	9.3	12.9	12.9	10.4	12.9
sp|P11881-7|ITPR1_MOUSE;sp|P11881-5|ITPR1_MOUSE;sp|P11881-3|ITPR1_MOUSE;sp|P11881|ITPR1_MOUSE;sp|P11881-8|ITPR1_MOUSE;sp|P11881-6|ITPR1_MOUSE;sp|P11881-4|ITPR1_MOUSE;sp|P11881-2|ITPR1_MOUSE;tr|Q8C7X9|Q8C7X9_MOUSE;tr|Q3UVA1|Q3UVA1_MOUSE;tr|Q8BQN0|Q8BQN0_MOUSE	Itpr1		308.63	3.2	3.2	3.4	2.5	2.4	3.5
sp|P11928|OAS1A_MOUSE;tr|Q05BJ7|Q05BJ7_MOUSE;tr|Q8K469|Q8K469_MOUSE;tr|Q8VEH7|Q8VEH7_MOUSE	Oas1a		42.428	18.3	0	9.3	7.6	13.9	13.4
sp|P11930|NUD19_MOUSE	Nudt19		40.32	10.9	10.9	3.9	10.9	7.3	10.9
sp|P11983|TCPA_MOUSE;sp|P11983-2|TCPA_MOUSE;tr|Q6LBL9|Q6LBL9_MOUSE;tr|Q62291|Q62291_MOUSE;tr|Q62289|Q62289_MOUSE;tr|Q9QZ34|Q9QZ34_MOUSE;tr|Q9QZ36|Q9QZ36_MOUSE;tr|Q9QZ35|Q9QZ35_MOUSE;tr|Q62290|Q62290_MOUSE;tr|Q9QZ33|Q9QZ33_MOUSE;tr|F2Z483|F2Z483_MOUSE	Tcp1		60.448	40.5	42.3	40.5	34.7	34.9	40.5
sp|P12382|K6PL_MOUSE;tr|Q8CD98|Q8CD98_MOUSE	Pfkl		85.359	6.9	7.2	9.7	1.9	4.2	8.2
sp|P12787|COX5A_MOUSE	Cox5a		16.101	48.6	41.8	37	37.7	37.7	53.4
tr|Q545Q1|Q545Q1_MOUSE;sp|P12813|NR4A1_MOUSE	Nr4a1		64.738	0	0	0	0	2.7	0
sp|P12815-2|PDCD6_MOUSE;tr|Q8C5M4|Q8C5M4_MOUSE;sp|P12815|PDCD6_MOUSE;tr|Q3UGE5|Q3UGE5_MOUSE	Pdcd6		21.663	32.3	49.7	27	38.6	44.4	44.4
tr|Q3TT51|Q3TT51_MOUSE;sp|P12961|7B2_MOUSE	Scg5		23.866	0	0	0	0	0	6.1
tr|Q6P1A9|Q6P1A9_MOUSE;tr|Q5EBG5|Q5EBG5_MOUSE;tr|Q58ET1|Q58ET1_MOUSE;tr|D3YXT4|D3YXT4_MOUSE;tr|D3YVE6|D3YVE6_MOUSE;sp|P12970|RL7A_MOUSE;tr|Q80UT7|Q80UT7_MOUSE;tr|D3YU93|D3YU93_MOUSE;tr|L7N202|L7N202_MOUSE;tr|F6TIC7|F6TIC7_MOUSE;tr|F6U2H0|F6U2H0_MOUSE;tr|F6YI27|F6YI27_MOUSE;tr|F6ZVW4|F6ZVW4_MOUSE;tr|Q8CDE3|Q8CDE3_MOUSE;tr|F6VBB8|F6VBB8_MOUSE;tr|F6SSI5|F6SSI5_MOUSE	Rpl7a		30.024	22.6	38.7	32	22.6	27.1	22.6
tr|Q3URY9|Q3URY9_MOUSE;sp|P13405|RB_MOUSE;tr|Q9CT40|Q9CT40_MOUSE;tr|Q3V0V3|Q3V0V3_MOUSE;tr|Q3UJG1|Q3UJG1_MOUSE	Rb1		105.43	1.7	1.8	1.8	0	3.6	0
tr|Q544K9|Q544K9_MOUSE;tr|Q3TVV7|Q3TVV7_MOUSE;sp|P13439|UMPS_MOUSE;tr|D6RJ62|D6RJ62_MOUSE	Umps		52.292	38.9	44.1	40.3	41.8	36.6	38
sp|P13595-4|NCAM1_MOUSE;tr|E9Q589|E9Q589_MOUSE;sp|P13595-3|NCAM1_MOUSE;tr|E9QB01|E9QB01_MOUSE;sp|P13595-2|NCAM1_MOUSE;sp|P13595|NCAM1_MOUSE;tr|Q61945|Q61945_MOUSE	Ncam1		67.353	12.1	6.4	15.7	14	10.9	14
tr|Q3TB10|Q3TB10_MOUSE;sp|P13597-2|ICAM1_MOUSE;tr|Q4FK06|Q4FK06_MOUSE;tr|Q3UDJ5|Q3UDJ5_MOUSE;tr|Q3UAU5|Q3UAU5_MOUSE;tr|Q3U8M7|Q3U8M7_MOUSE;tr|Q3U7Q9|Q3U7Q9_MOUSE;tr|Q3THH5|Q3THH5_MOUSE;sp|P13597|ICAM1_MOUSE;tr|Q3UE52|Q3UE52_MOUSE;tr|Q3U7T2|Q3U7T2_MOUSE;tr|Q3TB21|Q3TB21_MOUSE;tr|Q3UDC5|Q3UDC5_MOUSE;tr|Q922B3|Q922B3_MOUSE	Icam1		51.331	11.2	14.6	11.2	11.2	16.7	23
sp|P13864|DNMT1_MOUSE;sp|P13864-2|DNMT1_MOUSE;tr|Q3UHZ3|Q3UHZ3_MOUSE;tr|Q7TSJ0|Q7TSJ0_MOUSE;tr|J3QNW0|J3QNW0_MOUSE;tr|Q3UPE8|Q3UPE8_MOUSE;tr|Q0VDW2|Q0VDW2_MOUSE;tr|Q3UWN4|Q3UWN4_MOUSE	Dnmt1		183.19	16	19.8	18.1	17.2	14.8	19.4
tr|Q545P0|Q545P0_MOUSE;tr|Q3TV47|Q3TV47_MOUSE;tr|Q3TSQ1|Q3TSQ1_MOUSE;sp|P14094|AT1B1_MOUSE	Atp1b1		35.194	3.6	3.6	11.2	3.6	3.6	3.6
sp|P14115|RL27A_MOUSE	Rpl27a		16.605	31.1	22.3	31.1	31.1	37.8	31.1
tr|A4FUS1|A4FUS1_MOUSE;sp|P14131|RS16_MOUSE;tr|Q641N3|Q641N3_MOUSE;tr|Q5CZY9|Q5CZY9_MOUSE	Rps16		16.445	28.1	19.9	41.8	14.4	21.2	41.8
tr|Q5M9N8|Q5M9N8_MOUSE;tr|Q3UBI6|Q3UBI6_MOUSE;sp|P14148|RL7_MOUSE;tr|Q3TK73|Q3TK73_MOUSE;tr|F6XI62|F6XI62_MOUSE	Rpl7		31.419	24.8	27.8	26.3	34.4	23.3	30.4
tr|B1ATQ3|B1ATQ3_MOUSE;sp|P14152|MDHC_MOUSE	Mdh1		16.754	8.3	8.3	8.3	8.3	8.3	8.3
tr|B2CY77|B2CY77_MOUSE;sp|P14206|RSSA_MOUSE;tr|D3YTT7|D3YTT7_MOUSE	Rpsa		32.85	55.9	51.5	51.5	50.8	55.6	55.9
tr|Q3UWP8|Q3UWP8_MOUSE;tr|B2MWM9|B2MWM9_MOUSE;sp|P14211|CALR_MOUSE	Calr		42.195	32.6	39.7	35.1	36.7	32.9	45.7
tr|Q3UR55|Q3UR55_MOUSE;sp|P14231|AT1B2_MOUSE;tr|I7HIF3|I7HIF3_MOUSE	Atp1b2		33.344	5.2	5.2	5.2	5.2	5.2	14.5
sp|P14576|SRP54_MOUSE;tr|E9PXC0|E9PXC0_MOUSE;tr|Q99JZ9|Q99JZ9_MOUSE;tr|Q8C1Y6|Q8C1Y6_MOUSE;sp|P14576-2|SRP54_MOUSE	Srp54		55.72	15.7	28.8	33.1	17.7	20.4	18.8
tr|Q545F4|Q545F4_MOUSE;sp|P14602|HSPB1_MOUSE;sp|P14602-2|HSPB1_MOUSE;sp|P14602-3|HSPB1_MOUSE;tr|D3YZ06|D3YZ06_MOUSE;tr|Q9Z2L3|Q9Z2L3_MOUSE;tr|Q9Z2L2|Q9Z2L2_MOUSE	Hspb1		23.014	45.9	35.4	45.9	35.4	35.4	40.2
tr|Q8BK46|Q8BK46_MOUSE;sp|P14685|PSMD3_MOUSE;tr|Q3U5M8|Q3U5M8_MOUSE;tr|Q3ULJ5|Q3ULJ5_MOUSE;tr|F7B7L8|F7B7L8_MOUSE	Psmd3		60.722	19.2	19.2	18.9	18.9	19.1	21.5
sp|P14733|LMNB1_MOUSE;tr|Q8C553|Q8C553_MOUSE	Lmnb1		66.785	48.3	41.7	50.5	46.1	48.3	50
tr|Q3UI56|Q3UI56_MOUSE;sp|P14824|ANXA6_MOUSE;tr|Q3UDK4|Q3UDK4_MOUSE	Anxa6		75.911	20.1	15.8	17.5	19	19.8	9.7
tr|B2RQQ5|B2RQQ5_MOUSE;sp|P14873|MAP1B_MOUSE;tr|Q3TYV8|Q3TYV8_MOUSE;tr|Q8CFR9|Q8CFR9_MOUSE;tr|A0PJ96|A0PJ96_MOUSE;tr|Q3UPV4|Q3UPV4_MOUSE;tr|Q3UF78|Q3UF78_MOUSE;tr|Q3TZM8|Q3TZM8_MOUSE	Map1b		270.3	2.3	2.2	0	1.3	0	1
tr|Q3U5H8|Q3U5H8_MOUSE;tr|Q3U5U6|Q3U5U6_MOUSE;sp|P14901|HMOX1_MOUSE;tr|H3BKP1|H3BKP1_MOUSE;tr|Q3TVV4|Q3TVV4_MOUSE	Hmox1		30.197	23.5	18.9	23.5	23.5	23.5	23.5
sp|P15066|JUND_MOUSE;tr|Q52L49|Q52L49_MOUSE	Jund		34.904	21.4	5.9	5.9	5.9	5.9	5.9
sp|P15105|GLNA_MOUSE;tr|D3Z121|D3Z121_MOUSE;tr|D3YVK1|D3YVK1_MOUSE	Glul		42.119	5.6	5.6	7.8	5.6	5.6	7.8
sp|P15331-3|PERI_MOUSE;tr|G5E846|G5E846_MOUSE;sp|P15331|PERI_MOUSE;tr|G3X981|G3X981_MOUSE;sp|P15331-2|PERI_MOUSE	Prph		52.686	6.7	4.3	4.3	2.6	4.3	4.8
tr|Q5NC81|Q5NC81_MOUSE;sp|P15532|NDKA_MOUSE	Nme1		17.208	27.6	32.9	33.6	21.1	27	36.2
tr|Q3TJS1|Q3TJS1_MOUSE;sp|P15535-2|B4GT1_MOUSE;tr|Q3U478|Q3U478_MOUSE;sp|P15535|B4GT1_MOUSE;tr|B1AXY5|B1AXY5_MOUSE	B4galt1		42.959	2.8	2.8	2.8	2.8	6.7	7.8
tr|D3YX76|D3YX76_MOUSE;sp|P15626|GSTM2_MOUSE;tr|Q7M0F3|Q7M0F3_MOUSE;tr|F6Y363|F6Y363_MOUSE;tr|D3YZ29|D3YZ29_MOUSE;tr|D3YVP6|D3YVP6_MOUSE;tr|A2AE91|A2AE91_MOUSE;tr|E9QAC8|E9QAC8_MOUSE;tr|A2AE89|A2AE89_MOUSE;tr|D3YVP5|D3YVP5_MOUSE;tr|Q8R5I6|Q8R5I6_MOUSE;tr|Q6PJ91|Q6PJ91_MOUSE;sp|Q80W21|GSTM7_MOUSE;sp|P10649|GSTM1_MOUSE;sp|O35660|GSTM6_MOUSE	Gstm2		21.669	9.2	8.7	9.2	0	9.2	0
tr|F6T941|F6T941_MOUSE;tr|E9PWE3|E9PWE3_MOUSE;tr|E9PWE5|E9PWE5_MOUSE;tr|E9PWE4|E9PWE4_MOUSE;sp|P15806-2|TFE2_MOUSE;tr|E9PVV2|E9PVV2_MOUSE;tr|E9PVV1|E9PVV1_MOUSE;sp|P15806|TFE2_MOUSE;tr|E9PWE2|E9PWE2_MOUSE	Tcf3		66.095	0	4.9	4.9	0	4.9	4.9
tr|Q5SZA3|Q5SZA3_MOUSE;sp|P15864|H12_MOUSE	Hist1h1c		21.266	9.4	26.4	18.4	13.2	17.5	18.9
sp|P15920|VPP2_MOUSE	Atp6v0a2		98.144	4.7	1.5	4.7	4.7	4.7	1.5
sp|P16045|LEG1_MOUSE	Lgals1		14.866	8.9	8.9	8.9	0	8.9	8.9
tr|Q9R1A2|Q9R1A2_MOUSE;tr|Q9JJ17|Q9JJ17_MOUSE;tr|Q61565|Q61565_MOUSE;sp|P16092-4|FGFR1_MOUSE;sp|P16092-5|FGFR1_MOUSE;sp|P16092-2|FGFR1_MOUSE;tr|Q8CIM9|Q8CIM9_MOUSE;sp|P16092-6|FGFR1_MOUSE;tr|Q60818|Q60818_MOUSE;sp|P16092|FGFR1_MOUSE;sp|P16092-3|FGFR1_MOUSE;tr|J3QN85|J3QN85_MOUSE			17.037	8.5	0	8.5	8.5	8.5	8.5
tr|Q3V471|Q3V471_MOUSE;tr|Q8C253|Q8C253_MOUSE;sp|P16110|LEG3_MOUSE	Lgals3		19.937	5.9	5.9	5.9	5.9	5.9	5.9
tr|D3Z7F0|D3Z7F0_MOUSE;sp|P16125|LDHB_MOUSE	Ldhb		21.444	18.7	18.7	8.6	18.7	17.7	18.7
sp|P16254|SRP14_MOUSE;tr|A2AUM6|A2AUM6_MOUSE	Srp14		12.51	12.7	12.7	21.8	12.7	12.7	12.7
tr|Q3TYL9|Q3TYL9_MOUSE;sp|P16330-2|CN37_MOUSE;tr|Q3TYV5|Q3TYV5_MOUSE;sp|P16330|CN37_MOUSE;tr|Q09J73|Q09J73_MOUSE	Cnp		44.654	0	9.2	7	0	12.8	7
tr|Q8VED0|Q8VED0_MOUSE;sp|P16332|MUTA_MOUSE;tr|Q9CSI4|Q9CSI4_MOUSE;tr|Q8BMR7|Q8BMR7_MOUSE;tr|Q3UFU2|Q3UFU2_MOUSE	Mut		82.817	26.7	21.8	29	24.6	26.6	25.9
tr|B9EIA2|B9EIA2_MOUSE;sp|P16381|DDX3L_MOUSE	D1Pas1		73.14	31.7	28.2	29.8	32.7	28	35.5
tr|Q3UJ34|Q3UJ34_MOUSE;sp|P16460|ASSY_MOUSE;tr|Q3UEJ7|Q3UEJ7_MOUSE;tr|J3QNG0|J3QNG0_MOUSE	Ass1		46.584	32.5	32.8	45.1	33.5	34.7	36.7
sp|P16546|SPTN1_MOUSE;tr|B9EKJ1|B9EKJ1_MOUSE;tr|A3KGU7|A3KGU7_MOUSE;sp|P16546-2|SPTN1_MOUSE;tr|B7ZWK3|B7ZWK3_MOUSE;tr|A3KGU5|A3KGU5_MOUSE;tr|B2RXX6|B2RXX6_MOUSE;tr|E9Q447|E9Q447_MOUSE;tr|Q3TYI8|Q3TYI8_MOUSE;tr|Q3V1V5|Q3V1V5_MOUSE;tr|Q3URW8|Q3URW8_MOUSE;tr|A3KGU9|A3KGU9_MOUSE;tr|Q6PA04|Q6PA04_MOUSE;tr|Q58ES7|Q58ES7_MOUSE;tr|A3KGU4|A3KGU4_MOUSE;tr|Q3TNY2|Q3TNY2_MOUSE	Sptan1		284.59	27.5	22.9	24.3	26.9	25.3	28.3
tr|Q9D2D1|Q9D2D1_MOUSE;tr|Q544R6|Q544R6_MOUSE;sp|P16675|PPGB_MOUSE;tr|G3X8T3|G3X8T3_MOUSE;tr|A2A5J9|A2A5J9_MOUSE;tr|A2A5J8|A2A5J8_MOUSE	Ctsa		53.829	6.3	3	5.1	9.3	0	2.3
tr|D2KHZ9|D2KHZ9_MOUSE;sp|P16858|G3P_MOUSE;tr|S4R1W1|S4R1W1_MOUSE;tr|S4R257|S4R257_MOUSE;tr|D3YYI5|D3YYI5_MOUSE;tr|Q3TUZ9|Q3TUZ9_MOUSE;tr|D3Z0Z9|D3Z0Z9_MOUSE;tr|Q4VBD1|Q4VBD1_MOUSE;tr|Q6IWE3|Q6IWE3_MOUSE;tr|S4R1W8|S4R1W8_MOUSE;tr|Q8CEV2|Q8CEV2_MOUSE;tr|Q2VWQ4|Q2VWQ4_MOUSE;tr|S4R1N5|S4R1N5_MOUSE;tr|Q8BJ40|Q8BJ40_MOUSE	GAPDH		35.81	66.1	45.6	58.9	44.1	56.5	57.1
tr|Q3UKS5|Q3UKS5_MOUSE;tr|Q640L6|Q640L6_MOUSE;sp|P16951-2|ATF2_MOUSE;tr|Q68FE3|Q68FE3_MOUSE;tr|Q543G2|Q543G2_MOUSE;sp|P16951-3|ATF2_MOUSE;tr|Q8CGB4|Q8CGB4_MOUSE;sp|P16951|ATF2_MOUSE;tr|A2AQF1|A2AQF1_MOUSE;tr|Q3US39|Q3US39_MOUSE;tr|A2AQE9|A2AQE9_MOUSE;tr|Q8BQY2|Q8BQY2_MOUSE;tr|A2AQF0|A2AQF0_MOUSE;tr|Q8BN75|Q8BN75_MOUSE;tr|Q3UT24|Q3UT24_MOUSE;tr|P70299|P70299_MOUSE;tr|G3UXC3|G3UXC3_MOUSE;tr|Q8CBR9|…	Atf2		40.892	5.3	0	5.3	10.8	0	5.3
tr|Q3UM56|Q3UM56_MOUSE;tr|B1ASD1|B1ASD1_MOUSE;sp|P17012|ZFX_MOUSE;tr|Q8CDV8|Q8CDV8_MOUSE;sp|P23607|ZFA_MOUSE;tr|B7ZN32|B7ZN32_MOUSE	Zfx		41.889	9	13.7	0	0	4.6	9
tr|Q9CZU7|Q9CZU7_MOUSE;tr|Q8C876|Q8C876_MOUSE;tr|Q3UIW3|Q3UIW3_MOUSE;tr|Q3TWE1|Q3TWE1_MOUSE;sp|P17047-3|LAMP2_MOUSE;sp|P17047|LAMP2_MOUSE;tr|Q8C5K0|Q8C5K0_MOUSE;sp|P17047-2|LAMP2_MOUSE	Lamp2		45.673	0	2.2	2.2	0	0	3.4
tr|Q5FW97|Q5FW97_MOUSE;sp|P17182|ENOA_MOUSE;tr|Q6PHC1|Q6PHC1_MOUSE;tr|B0QZL1|B0QZL1_MOUSE;tr|Q8CF78|Q8CF78_MOUSE;tr|B1ARR7|B1ARR7_MOUSE	EG433182		47.14	36.9	50.5	46.3	36.9	41.2	38
sp|P17426-2|AP2A1_MOUSE;sp|P17426|AP2A1_MOUSE;tr|F6TPX8|F6TPX8_MOUSE	Ap2a1		105.48	24.7	25.1	22.7	23.4	22.3	22.5
tr|Q6PEE6|Q6PEE6_MOUSE;tr|Q3U7X9|Q3U7X9_MOUSE;sp|P17427|AP2A2_MOUSE;tr|Q69ZW4|Q69ZW4_MOUSE;tr|E9PWD0|E9PWD0_MOUSE	Ap2a2		104	24.2	29.1	23.7	21.6	22.4	23
sp|P17439|GLCM_MOUSE	Gba		57.621	7	7	7	7	7.2	4.5
tr|G3UVV4|G3UVV4_MOUSE;tr|Q6GQU1|Q6GQU1_MOUSE;tr|Q3TJE3|Q3TJE3_MOUSE;sp|P17710-3|HXK1_MOUSE;sp|P17710-4|HXK1_MOUSE;sp|P17710|HXK1_MOUSE;tr|Q3UPC4|Q3UPC4_MOUSE;sp|P17710-2|HXK1_MOUSE;tr|Q3UE51|Q3UE51_MOUSE;tr|Q3TTB4|Q3TTB4_MOUSE;tr|D3YYR4|D3YYR4_MOUSE;tr|D3Z365|D3Z365_MOUSE;tr|B4YB29|B4YB29_MOUSE;tr|D3Z105|D3Z105_MOUSE	Hk1		101.87	26.2	21.9	23.3	16.9	21.5	19.4
tr|Q5SVY2|Q5SVY2_MOUSE;tr|Q3UAJ1|Q3UAJ1_MOUSE;tr|Q3TE63|Q3TE63_MOUSE;sp|P17742|PPIA_MOUSE;tr|Q9CZK9|Q9CZK9_MOUSE;tr|F8VPN3|F8VPN3_MOUSE	Ppia		17.971	42.7	50.6	67.1	59.1	67.1	59.1
sp|P17751|TPIS_MOUSE;tr|H7BXC3|H7BXC3_MOUSE	Tpi1		32.191	9.7	31.8	25.8	9.7	9.7	25.8
tr|Q3U2J2|Q3U2J2_MOUSE;tr|Q3TD17|Q3TD17_MOUSE;sp|P17809|GTR1_MOUSE;tr|Q8BTM5|Q8BTM5_MOUSE	Slc2a1		54.07	3.9	3.9	3.9	3.9	3.9	3.9
tr|Q3TU85|Q3TU85_MOUSE;tr|Q3TAI8|Q3TAI8_MOUSE;tr|A1E2B8|A1E2B8_MOUSE;sp|Q61696|HS71A_MOUSE;sp|P17879|HS71B_MOUSE;tr|Q61698|Q61698_MOUSE;tr|O88688|O88688_MOUSE	Hspa1b		70.078	9.4	14.2	12.8	10.8	14.2	10.8
tr|Q91ZH2|Q91ZH2_MOUSE;tr|Q542J9|Q542J9_MOUSE;sp|P17918|PCNA_MOUSE;tr|J3QQ26|J3QQ26_MOUSE;tr|Q9CZD6|Q9CZD6_MOUSE	Pcna		28.845	48.7	52.9	52.9	52.9	47.9	52.9
tr|Q3U8E7|Q3U8E7_MOUSE;sp|P18155|MTDC_MOUSE	Mthfd2		37.859	48.9	42.9	49.7	48.9	49.7	52.3
tr|Q3UCD9|Q3UCD9_MOUSE;tr|Q3U7P0|Q3U7P0_MOUSE;tr|Q3TWR6|Q3TWR6_MOUSE;tr|Q3TWD0|Q3TWD0_MOUSE;sp|P18242|CATD_MOUSE;tr|Q3TJN3|Q3TJN3_MOUSE;tr|Q3U8W5|Q3U8W5_MOUSE;tr|Q8C243|Q8C243_MOUSE;tr|Q8VCK2|Q8VCK2_MOUSE;tr|Q3U7I9|Q3U7I9_MOUSE;tr|Q3U651|Q3U651_MOUSE;tr|Q3UC89|Q3UC89_MOUSE;tr|Q3TXL5|Q3TXL5_MOUSE;tr|Q3UCW4|Q3UCW4_MOUSE;tr|Q3TIR0|Q3TIR0_MOUSE;tr|F6Y6L6|F6Y6L6_MOUSE;tr|Q3TWL1|Q3TWL1_MOUSE;tr|Q3UAQ1|…	Ctsd		44.953	19.8	25.6	27.3	22.2	26.8	31.2
tr|Q91X04|Q91X04_MOUSE;tr|Q2TAY4|Q2TAY4_MOUSE;sp|P18293|ANPRA_MOUSE	Npr-a		119.06	0	2.3	2.3	0	2.3	2.3
tr|J3QP71|J3QP71_MOUSE;tr|K3W4Q8|K3W4Q8_MOUSE;tr|O55108|O55108_MOUSE;sp|P18572-2|BASI_MOUSE;tr|O55107|O55107_MOUSE;sp|P18572|BASI_MOUSE	Bsg		21.602	7.6	7.6	7.6	7.6	12.7	7.6
tr|D3Z607|D3Z607_MOUSE;tr|Q8CEW1|Q8CEW1_MOUSE;sp|P18608|HMGN1_MOUSE	Hmgn1		9.029	34.9	0	38.4	38.4	38.4	38.4
tr|G3UZI3|G3UZI3_MOUSE;tr|Q3TIM6|Q3TIM6_MOUSE;tr|E9PWV3|E9PWV3_MOUSE;sp|P18653|KS6A1_MOUSE;tr|Q505N6|Q505N6_MOUSE;tr|Q3UFZ5|Q3UFZ5_MOUSE;tr|F6RQA2|F6RQA2_MOUSE;tr|F6Q8A4|F6Q8A4_MOUSE;tr|Q810V8|Q810V8_MOUSE;tr|Q8CHM5|Q8CHM5_MOUSE;tr|Q7TPD5|Q7TPD5_MOUSE;sp|Q9WUT3|KS6A2_MOUSE;tr|Q810Z3|Q810Z3_MOUSE	Rps6ka1		70.648	9.8	12.3	17	8	9.8	12.3
tr|B1AXN9|B1AXN9_MOUSE;sp|P18654|KS6A3_MOUSE;tr|A7E215|A7E215_MOUSE;sp|Q7TPS0-2|KS6A6_MOUSE;tr|A2CEE6|A2CEE6_MOUSE;sp|Q7TPS0-3|KS6A6_MOUSE;tr|A2CEE5|A2CEE5_MOUSE;sp|Q7TPS0|KS6A6_MOUSE;tr|E9PUP0|E9PUP0_MOUSE;tr|A2CEE7|A2CEE7_MOUSE;tr|E9QK39|E9QK39_MOUSE;tr|B1AXN8|B1AXN8_MOUSE;tr|B2GVN8|B2GVN8_MOUSE;tr|B1AXN5|B1AXN5_MOUSE;tr|B1AXP0|B1AXP0_MOUSE	Rps6ka3		80.669	8.1	5.1	10.1	6.6	5.1	6.6
tr|Q544Y7|Q544Y7_MOUSE;sp|P18760|COF1_MOUSE;tr|F8WGL3|F8WGL3_MOUSE;tr|Q9CX22|Q9CX22_MOUSE	Cfl1		18.559	57.8	57.8	57.2	59	50.6	50.6
sp|P18911-3|RARG_MOUSE;sp|P18911-2|RARG_MOUSE;sp|P18911|RARG_MOUSE	Rarg		48.707	4.1	4.1	0	4.1	4.1	4.1
tr|Q3UHT6|Q3UHT6_MOUSE;sp|P19096|FAS_MOUSE;tr|Q3TB22|Q3TB22_MOUSE;tr|O89060|O89060_MOUSE	Fasn		272.41	9.5	12	12.3	10.2	11.7	13.7
tr|F8VQ40|F8VQ40_MOUSE;sp|P19137|LAMA1_MOUSE	Lama1		338.14	7.9	10.8	7.8	8.8	7	10.2
sp|P19157|GSTP1_MOUSE;tr|K9JA74|K9JA74_MOUSE;sp|P46425|GSTP2_MOUSE	Gstp1		23.609	23.3	7.6	7.6	7.6	7.6	7.6
tr|Q5M9M0|Q5M9M0_MOUSE;sp|P19253|RL13A_MOUSE;tr|S4R281|S4R281_MOUSE;tr|E9Q5A0|E9Q5A0_MOUSE;tr|Q3TDS9|Q3TDS9_MOUSE;tr|D3YY61|D3YY61_MOUSE	Rpl13a		23.464	27.1	26.1	23.6	26.1	22.7	23.6
tr|Q8BVU9|Q8BVU9_MOUSE;tr|Q3TWG9|Q3TWG9_MOUSE;tr|Q3TMD2|Q3TMD2_MOUSE;tr|Q3TJK3|Q3TJK3_MOUSE;sp|P19324|SERPH_MOUSE;tr|Q8BV87|Q8BV87_MOUSE	Serpinh1		46.51	40.5	40.5	31.9	30.5	37.6	40.5
tr|Q3UIA1|Q3UIA1_MOUSE;sp|P19426-2|NELFE_MOUSE;sp|P19426|NELFE_MOUSE;tr|G3UY39|G3UY39_MOUSE	Nelfe		41.483	4.9	0	9.3	0	4.9	4.9
tr|Q3UIV7|Q3UIV7_MOUSE;sp|P19473|TUR8_MOUSE	Trap1a		25.758	0	0	8.5	0	8.5	8.5
sp|P19536|COX5B_MOUSE;tr|Q9D881|Q9D881_MOUSE	Cox5b		13.813	8.6	8.6	8.6	8.6	18	8.6
tr|A2RSV8|A2RSV8_MOUSE;sp|P19783|COX41_MOUSE;tr|M0QWX7|M0QWX7_MOUSE	Cox4i1		19.53	24.9	24.9	13	31.4	30.8	24.9
tr|Q3U9G2|Q3U9G2_MOUSE;sp|P20029|GRP78_MOUSE;tr|Q9DC41|Q9DC41_MOUSE;tr|Q3TKF8|Q3TKF8_MOUSE;tr|Q3TI47|Q3TI47_MOUSE;tr|Q3U7T8|Q3U7T8_MOUSE;tr|Q3U6V3|Q3U6V3_MOUSE;tr|Q3UEM8|Q3UEM8_MOUSE;tr|Q3TUS2|Q3TUS2_MOUSE	Hspa5		72.405	41.4	46.7	47.6	33.9	45.6	45.5
tr|Q3TXR9|Q3TXR9_MOUSE;sp|P20060|HEXB_MOUSE	Hexb		61.115	3.4	5.2	5.2	8	5.4	5.2
sp|P20108|PRDX3_MOUSE;tr|Q8K4K8|Q8K4K8_MOUSE	Prdx3		28.127	40.5	33.1	44.7	40.5	33.1	33.5
tr|Q5FWJ3|Q5FWJ3_MOUSE;tr|Q3U6S1|Q3U6S1_MOUSE;sp|P20152|VIME_MOUSE;tr|Q3V2S4|Q3V2S4_MOUSE;tr|Q3TFD9|Q3TFD9_MOUSE;tr|Q3TWV0|Q3TWV0_MOUSE;tr|Q3UD36|Q3UD36_MOUSE;tr|Q3UAX1|Q3UAX1_MOUSE;tr|A4IF59|A4IF59_MOUSE;tr|Q3V2C6|Q3V2C6_MOUSE;tr|Q3V1K9|Q3V1K9_MOUSE;sp|P31001|DESM_MOUSE;tr|A2AKJ2|A2AKJ2_MOUSE;tr|Q9JJY2|Q9JJY2_MOUSE;sp|P11679|K2C8_MOUSE	Vim		53.687	38.8	51.1	40.3	40.8	43.6	51.5
sp|P20263|PO5F1_MOUSE;tr|E2JL30|E2JL30_MOUSE;tr|G3UZG9|G3UZG9_MOUSE;tr|E2JL35|E2JL35_MOUSE	Pou5f1		38.216	18.2	17	16.2	18.2	18.2	9.4
tr|Q5FW94|Q5FW94_MOUSE;tr|Q3UZF0|Q3UZF0_MOUSE;sp|P20664|PRI1_MOUSE;tr|J3QN19|J3QN19_MOUSE	Prim1		49.295	6.5	8.6	3.8	6.5	3.8	3.8
tr|Q58E70|Q58E70_MOUSE;sp|P21107-2|TPM3_MOUSE;tr|D3Z6I8|D3Z6I8_MOUSE;tr|D3Z2H9|D3Z2H9_MOUSE;tr|Q8C7C3|Q8C7C3_MOUSE;tr|E9Q7Q3|E9Q7Q3_MOUSE;tr|Q3TJ53|Q3TJ53_MOUSE;tr|Q8K0Z5|Q8K0Z5_MOUSE;tr|E9Q5J9|E9Q5J9_MOUSE;sp|P21107|TPM3_MOUSE;tr|D3YVR0|D3YVR0_MOUSE;tr|A2AIM5|A2AIM5_MOUSE;tr|S4R2U0|S4R2U0_MOUSE	Tpm3		29.02	21.8	14.9	10.1	27.4	25.4	19
tr|Q91X95|Q91X95_MOUSE;tr|Q3UPA1|Q3UPA1_MOUSE;sp|P21278|GNA11_MOUSE;tr|Q3UHH5|Q3UHH5_MOUSE;sp|P21279|GNAQ_MOUSE	Gna11		41.93	6.7	11.7	6.7	4.2	11.7	7.5
tr|A2APX3|A2APX3_MOUSE;tr|Q3U5K7|Q3U5K7_MOUSE;tr|Q9EPX9|Q9EPX9_MOUSE;sp|P21460|CYTC_MOUSE	Cst3		11.141	0	16.7	0	0	0	10.8
sp|P21619|LMNB2_MOUSE;tr|Q3V159|Q3V159_MOUSE;sp|P21619-2|LMNB2_MOUSE	Lmnb2		67.317	28.9	30.2	30.2	34.2	29	30.9
tr|Q3UFK0|Q3UFK0_MOUSE;tr|Q3TSZ8|Q3TSZ8_MOUSE;tr|Q3TI59|Q3TI59_MOUSE;sp|P21995|EMB_MOUSE	Emb		37.03	3.9	3.9	3.9	3.9	3.9	3.9
tr|E9QK22|E9QK22_MOUSE;sp|P22227|ZFP42_MOUSE	Zfp42		32.511	8	13.2	30.6	8	25.3	25.3
tr|Q91W09|Q91W09_MOUSE;tr|Q8C3V7|Q8C3V7_MOUSE;sp|P22315|HEMH_MOUSE;tr|Q544X6|Q544X6_MOUSE;tr|Q4QRK2|Q4QRK2_MOUSE;tr|Q3UC49|Q3UC49_MOUSE	Fech		44.59	11.1	17	11.9	11.1	17	20.8
sp|P22518|CLK1_MOUSE;tr|Q4FJV9|Q4FJV9_MOUSE;sp|O35493|CLK4_MOUSE;tr|Q3UKA7|Q3UKA7_MOUSE;sp|O35493-2|CLK4_MOUSE;tr|Q3V3V3|Q3V3V3_MOUSE;sp|P22518-2|CLK1_MOUSE;tr|B0QZP9|B0QZP9_MOUSE	Clk1		57.093	14.3	15.9	9.9	15.1	7.7	7
tr|A0AUV1|A0AUV1_MOUSE;tr|A3KPD0|A3KPD0_MOUSE;sp|Q8CGP6|H2A1H_MOUSE;tr|Q8CGP4|Q8CGP4_MOUSE;sp|Q8R1M2|H2AJ_MOUSE;tr|B2RVF0|B2RVF0_MOUSE;tr|A2AB79|A2AB79_MOUSE;sp|Q8CGP7|H2A1K_MOUSE;sp|Q8CGP5|H2A1F_MOUSE;sp|Q8BFU2|H2A3_MOUSE;sp|P22752|H2A1_MOUSE;tr|Q61668|Q61668_MOUSE	Hist1h2ah		13.819	36.2	36.2	36.2	36.2	36.2	36.2
tr|Q8CC03|Q8CC03_MOUSE;sp|P22892|AP1G1_MOUSE;tr|Q8CBB7|Q8CBB7_MOUSE;tr|Q3UKX8|Q3UKX8_MOUSE;tr|Q8BSZ7|Q8BSZ7_MOUSE	Ap1g1		76.747	8.3	8.5	2.2	8.3	8.5	10.6
tr|Q3UPG1|Q3UPG1_MOUSE;sp|P22907-2|HEM3_MOUSE;tr|Q3UBC6|Q3UBC6_MOUSE;tr|Q99L41|Q99L41_MOUSE;sp|P22907|HEM3_MOUSE	Hmbs		37.78	0	5.8	5.8	0	4.9	11.9
tr|Q3UEK3|Q3UEK3_MOUSE;tr|Q3TKF9|Q3TKF9_MOUSE;tr|Q3UM46|Q3UM46_MOUSE;tr|Q3UL99|Q3UL99_MOUSE;tr|Q6A0B9|Q6A0B9_MOUSE;sp|P23116|EIF3A_MOUSE;tr|Q3TRH1|Q3TRH1_MOUSE	Eif3a		79.66	29.1	31.3	30	31.3	29.7	29.5
sp|P23198|CBX3_MOUSE	Cbx3		20.855	44.8	29	30.1	21.3	38.3	45.4
sp|P23242|CXA1_MOUSE;tr|Q7TMQ1|Q7TMQ1_MOUSE	Gja1		43.004	3.7	3.7	3.7	3.7	3.7	3.7
tr|D3YVL0|D3YVL0_MOUSE;sp|P23249|MOV10_MOUSE;tr|Q69ZE2|Q69ZE2_MOUSE;tr|E9PW39|E9PW39_MOUSE;tr|Q3UD86|Q3UD86_MOUSE;tr|Q3TFC0|Q3TFC0_MOUSE;tr|D3YYR1|D3YYR1_MOUSE	Mov10		113.6	10.9	13.2	17	11.9	11	18.4
sp|P23475|XRCC6_MOUSE;tr|E9Q0B8|E9Q0B8_MOUSE;tr|E9Q163|E9Q163_MOUSE;tr|E9PZD4|E9PZD4_MOUSE	Xrcc6		69.483	18.6	21.2	17.6	18.9	15	20.9
tr|Q543K9|Q543K9_MOUSE;sp|P23492|PNPH_MOUSE;tr|Q9D8C9|Q9D8C9_MOUSE	Pnp		32.263	7.6	7.6	15.9	12.8	7.6	15.9
tr|Q8BPI6|Q8BPI6_MOUSE;tr|Q545L9|Q545L9_MOUSE;sp|P23506|PIMT_MOUSE;sp|P23506-2|PIMT_MOUSE;tr|F7D432|F7D432_MOUSE;tr|E9PWE0|E9PWE0_MOUSE;tr|E0CYV0|E0CYV0_MOUSE;tr|F6V9F1|F6V9F1_MOUSE;tr|F6TXE3|F6TXE3_MOUSE	Pcmt1		22.416	29.5	30.9	37.2	42.5	42	42
tr|Q5HZI6|Q5HZI6_MOUSE;sp|P23591|FCL_MOUSE	Tsta3		35.877	5.6	0	0	0	0	0
tr|Q8K131|Q8K131_MOUSE;tr|Q3TAW7|Q3TAW7_MOUSE;sp|P23780|BGAL_MOUSE;tr|Q8C659|Q8C659_MOUSE;tr|Q8C847|Q8C847_MOUSE;tr|Q99KV2|Q99KV2_MOUSE	Glb1		73.021	9.7	10.7	9.1	9.4	9.1	7.7
tr|A8CA96|A8CA96_MOUSE;sp|P23881|TCEA3_MOUSE	Tcea3		38.822	12.1	12.1	4	12.1	4	12.1
tr|Q91YI7|Q91YI7_MOUSE;tr|Q543H2|Q543H2_MOUSE;sp|P23950|TISB_MOUSE	Zfp36l1		36.368	5.3	5.3	5.3	5.3	5.3	5.3
tr|Q91XI2|Q91XI2_MOUSE;tr|Q8C6E3|Q8C6E3_MOUSE;tr|Q542K4|Q542K4_MOUSE;tr|Q3TVZ1|Q3TVZ1_MOUSE;sp|P24270|CATA_MOUSE;tr|Q3UZE7|Q3UZE7_MOUSE;tr|Q3UF58|Q3UF58_MOUSE;tr|A2AL20|A2AL20_MOUSE	Cat		59.738	21.1	14.6	24.9	22.8	22.8	22
tr|Q3TJN1|Q3TJN1_MOUSE;sp|P24288|BCAT1_MOUSE;tr|E9Q4K3|E9Q4K3_MOUSE;tr|Q9CXX6|Q9CXX6_MOUSE;tr|Q8CBC8|Q8CBC8_MOUSE;tr|Q3TKJ1|Q3TKJ1_MOUSE;tr|B2KFA8|B2KFA8_MOUSE;tr|B2KFA9|B2KFA9_MOUSE	Bcat1		42.791	8.3	8.3	8.5	0	5.7	5.7
tr|Q9DCY1|Q9DCY1_MOUSE;sp|P24369|PPIB_MOUSE;tr|Q6ZQM2|Q6ZQM2_MOUSE	Ppib		23.713	36.6	42.1	42.1	30.6	31.9	38
sp|P24472|GSTA4_MOUSE	Gsta4		25.564	5.4	15.8	15.8	10.4	10.4	10.4
sp|P24527|LKHA4_MOUSE	Lta4h		69.05	4.9	1.8	4.9	4.9	4.9	1.8
tr|Q3UAT9|Q3UAT9_MOUSE;tr|Q3U9N8|Q3U9N8_MOUSE;sp|P24547|IMDH2_MOUSE;tr|Q3UPJ2|Q3UPJ2_MOUSE;tr|O89058|O89058_MOUSE	Impdh2		55.814	24.5	22.6	24.5	25.9	15.4	24.3
tr|B7ZCF5|B7ZCF5_MOUSE;tr|Q3U4F3|Q3U4F3_MOUSE;sp|P24638|PPAL_MOUSE;tr|B7ZCF4|B7ZCF4_MOUSE;tr|Q3UZN1|Q3UZN1_MOUSE	Acp2		35.072	3.9	0	0	3.9	2.3	3.9
tr|Q3UKQ5|Q3UKQ5_MOUSE;tr|Q3UF03|Q3UF03_MOUSE;sp|P24668|MPRD_MOUSE;tr|A2NWD6|A2NWD6_MOUSE	M6pr		31.172	11.5	11.5	11.5	6.5	6.5	19.1
tr|Q8R190|Q8R190_MOUSE;sp|P24788-2|CD11B_MOUSE;tr|A2A9P6|A2A9P6_MOUSE;sp|P24788|CD11B_MOUSE	Cdk11b		41.024	20.2	17.1	17.1	19.3	17.1	13.8
tr|G3UY65|G3UY65_MOUSE;tr|Q3UWL3|Q3UWL3_MOUSE;tr|Q3TQW9|Q3TQW9_MOUSE;tr|Q3TFV6|Q3TFV6_MOUSE;sp|P24860|CCNB1_MOUSE;tr|Q68EM3|Q68EM3_MOUSE;tr|C5IGX4|C5IGX4_MOUSE	Ccnb1		43.869	7.6	19.3	1.8	10.9	4.1	20.1
tr|Q3ULD6|Q3ULD6_MOUSE;tr|Q3UI57|Q3UI57_MOUSE;sp|P25206|MCM3_MOUSE;tr|Q3UZH2|Q3UZH2_MOUSE	Mcm3		91.577	40.8	46.1	43	42.1	45.6	40.9
sp|P25425-10|PO2F1_MOUSE;sp|P25425-4|PO2F1_MOUSE;sp|P25425-7|PO2F1_MOUSE;sp|P25425-9|PO2F1_MOUSE;sp|P25425-11|PO2F1_MOUSE;sp|P25425-8|PO2F1_MOUSE;sp|P25425-3|PO2F1_MOUSE;tr|I1E4X2|I1E4X2_MOUSE;sp|P25425-6|PO2F1_MOUSE;sp|P25425-2|PO2F1_MOUSE;sp|P25425-5|PO2F1_MOUSE;tr|E9Q6Z8|E9Q6Z8_MOUSE;sp|P25425|PO2F1_MOUSE;tr|F8VQL7|F8VQL7_MOUSE;sp|P25425-12|PO2F1_MOUSE;tr|F6RP41|F6RP41_MOUSE;tr|H3BJE4|H3BJE4_M…	Pou2f1		56.193	6.9	1.7	4.4	5.7	1.7	1.7
tr|Q3TXR5|Q3TXR5_MOUSE;tr|D3YVC1|D3YVC1_MOUSE;tr|Q58EU3|Q58EU3_MOUSE;tr|Q3TXS9|Q3TXS9_MOUSE;sp|P25444|RS2_MOUSE;tr|Q3UB36|Q3UB36_MOUSE;tr|D3YWJ3|D3YWJ3_MOUSE;tr|D3Z659|D3Z659_MOUSE;tr|L7N240|L7N240_MOUSE;tr|Q3TL20|Q3TL20_MOUSE;tr|Q3TI78|Q3TI78_MOUSE;tr|Q3TLE5|Q3TLE5_MOUSE;tr|Q9DC49|Q9DC49_MOUSE;tr|E9Q1N8|E9Q1N8_MOUSE;tr|L7N453|L7N453_MOUSE;tr|J3QMG5|J3QMG5_MOUSE;tr|O89072|O89072_MOUSE;tr|F6YTZ4|F…			24.206	29.4	42.1	35.3	42.1	34.4	34.4
tr|Q8CEI0|Q8CEI0_MOUSE;tr|Q3U6Q5|Q3U6Q5_MOUSE;sp|P25911-2|LYN_MOUSE;tr|Q3TCS3|Q3TCS3_MOUSE;sp|P25911|LYN_MOUSE	Lyn		56.309	6.1	6.1	6.1	0	0	6.1
tr|A2AWT6|A2AWT6_MOUSE;sp|P25976-2|UBF1_MOUSE;tr|Q9DBH1|Q9DBH1_MOUSE;tr|A2AWT7|A2AWT7_MOUSE;tr|A2AWT5|A2AWT5_MOUSE;sp|P25976|UBF1_MOUSE;tr|Q05DS1|Q05DS1_MOUSE;tr|E9Q4A8|E9Q4A8_MOUSE;tr|G3UZW9|G3UZW9_MOUSE	Ubtf		85.009	16.9	15.1	15.1	15.5	17.6	19.3
sp|P26039|TLN1_MOUSE;tr|Q80TM2|Q80TM2_MOUSE;tr|Q3UHS6|Q3UHS6_MOUSE;tr|Q0V930|Q0V930_MOUSE;tr|Q3TBC3|Q3TBC3_MOUSE;tr|Q8C9Z8|Q8C9Z8_MOUSE;tr|A2AIM2|A2AIM2_MOUSE;tr|F6SX70|F6SX70_MOUSE;tr|F6S1V7|F6S1V7_MOUSE	Tln1		269.82	14.4	16.3	13.7	12.9	14.2	16.4
tr|Q4KML7|Q4KML7_MOUSE;tr|Q3UXR4|Q3UXR4_MOUSE;tr|Q3UL48|Q3UL48_MOUSE;tr|Q3TCP5|Q3TCP5_MOUSE;sp|P26040|EZRI_MOUSE;tr|Q8CBU4|Q8CBU4_MOUSE	Ezr		69.406	17.1	18.6	14	17.1	15.9	17.1
tr|Q05DU4|Q05DU4_MOUSE;tr|Q3TZQ2|Q3TZQ2_MOUSE;sp|P26041|MOES_MOUSE	Msn		51.914	16.2	17.8	19.4	16.2	14.6	16.2
sp|P26043|RADI_MOUSE;tr|Q3TH46|Q3TH46_MOUSE;tr|Q3U111|Q3U111_MOUSE;tr|Q3UJJ8|Q3UJJ8_MOUSE;tr|Q8C2N4|Q8C2N4_MOUSE;tr|Q7TSG6|Q7TSG6_MOUSE;tr|Q05CE6|Q05CE6_MOUSE;tr|Q3TS74|Q3TS74_MOUSE	Rdx		68.542	18.9	18	17.3	16.1	12.7	13.9
tr|Q4VA39|Q4VA39_MOUSE;sp|P26187|MGMT_MOUSE	Mgmt		22.492	8.5	8.5	8.5	8.5	8.5	8.5
tr|Q545R0|Q545R0_MOUSE;tr|Q3TGQ3|Q3TGQ3_MOUSE;sp|P26231|CTNA1_MOUSE;tr|Q6NV50|Q6NV50_MOUSE	Ctnna1		100.11	37.4	39.4	40.1	41.6	39.2	40.9
tr|Q3U6E4|Q3U6E4_MOUSE;tr|Q0VGU2|Q0VGU2_MOUSE;sp|P26350|PTMA_MOUSE	Ptma		12.325	12.6	12.6	0	12.6	12.6	12.6
tr|Q505Q1|Q505Q1_MOUSE;tr|Q80XR5|Q80XR5_MOUSE;sp|P26369|U2AF2_MOUSE;tr|Q922I0|Q922I0_MOUSE;tr|Q3KQM4|Q3KQM4_MOUSE	U2af2		44.472	35	42.7	52.1	41.9	40.2	52.1
sp|P26443|DHE3_MOUSE;tr|Q3TSQ7|Q3TSQ7_MOUSE;tr|F7CFA5|F7CFA5_MOUSE	Glud1		61.336	43.5	45.5	48.7	40.3	38.7	48.9
tr|A1L3B8|A1L3B8_MOUSE;sp|P26516|PSMD7_MOUSE	Psmd7		36.539	19.6	15	15	19.6	15	12.1
tr|Q3U6F6|Q3U6F6_MOUSE;sp|P26638|SYSC_MOUSE;tr|Q8C483|Q8C483_MOUSE;tr|Q3U8N1|Q3U8N1_MOUSE;tr|A2AFS0|A2AFS0_MOUSE;tr|A2AFS1|A2AFS1_MOUSE;tr|Q8CEH3|Q8CEH3_MOUSE	Sars		58.358	24.2	30.5	29.7	27.5	25.2	29.7
tr|Q8BRV4|Q8BRV4_MOUSE;tr|A2AI38|A2AI38_MOUSE;sp|P27038|AVR2A_MOUSE	Acvr2a		57.915	0	0	2.9	0	2.9	2.9
sp|P27046|MA2A1_MOUSE;tr|F6QMB7|F6QMB7_MOUSE	Man2a1		131.63	8	8.3	8.1	6.4	8	7.7
sp|P27048|RSMB_MOUSE;tr|Q3UN87|Q3UN87_MOUSE;sp|P63163|RSMN_MOUSE;tr|O70499|O70499_MOUSE	Snrpb		23.656	22.1	22.1	22.1	22.1	22.1	22.1
tr|E9QPW8|E9QPW8_MOUSE;sp|P27546-3|MAP4_MOUSE;sp|P27546-2|MAP4_MOUSE;sp|P27546|MAP4_MOUSE;tr|Q78TF3|Q78TF3_MOUSE;tr|E9PWC0|E9PWC0_MOUSE;sp|P27546-4|MAP4_MOUSE;tr|E9PZ43|E9PZ43_MOUSE			113.54	7.3	7.3	7.3	4.7	4.7	10
tr|Q3UE40|Q3UE40_MOUSE;sp|P27601|GNA13_MOUSE;tr|Q9D034|Q9D034_MOUSE;tr|Q8C5L2|Q8C5L2_MOUSE	Gna13		44.038	28.1	20.4	30.8	24.9	26.3	24.4
sp|P27612|PLAP_MOUSE;tr|F7D1R5|F7D1R5_MOUSE	Plaa		87.22	2.5	0	4	0	1.9	1.9
sp|P27641|XRCC5_MOUSE;tr|Q9CRI5|Q9CRI5_MOUSE	Xrcc5		83.056	12	15	19.7	9.6	8.7	8.7
tr|Q3UB90|Q3UB90_MOUSE;tr|Q3UB67|Q3UB67_MOUSE;tr|Q3UB15|Q3UB15_MOUSE;tr|Q3U9L3|Q3U9L3_MOUSE;tr|Q3T9U9|Q3T9U9_MOUSE;sp|P27659|RL3_MOUSE;tr|Q99N25|Q99N25_MOUSE	Rpl3		46.079	36	37.7	36.2	38	36	34
sp|P27661|H2AX_MOUSE	H2afx		15.142	32.2	32.2	32.2	32.2	32.2	32.2
sp|P27773|PDIA3_MOUSE;tr|F6Q404|F6Q404_MOUSE	Pdia3		56.678	38.2	40	42.2	38	33.9	39.8
sp|P27790|CENPB_MOUSE;tr|Q923C5|Q923C5_MOUSE	Cenpb		65.381	0	0	0	0	0	3.7
tr|J3JS24|J3JS24_MOUSE;tr|Q8CIC9|Q8CIC9_MOUSE;tr|Q544F0|Q544F0_MOUSE;sp|P27808|MGAT1_MOUSE	Mgat1		22.83	7.5	14.5	22	22	7.5	22
sp|P28028-2|BRAF_MOUSE;tr|F6SZ47|F6SZ47_MOUSE;sp|P28028|BRAF_MOUSE	Braf		37.117	6.7	6.7	2.7	6.7	2.7	2.7
tr|Q3UPN9|Q3UPN9_MOUSE;sp|P28033|CEBPB_MOUSE;tr|O70192|O70192_MOUSE	Cebpb		31.445	14.9	0	0	3.4	0	0
tr|Q8C783|Q8C783_MOUSE;sp|P28229|CXG1_MOUSE	Gjc1		31.818	6.5	0	6.5	6.5	0	6.5
sp|P28271|ACOC_MOUSE;tr|Q8VDC3|Q8VDC3_MOUSE	Aco1		98.124	0	0	0	0	0	2.2
tr|F6QA74|F6QA74_MOUSE;tr|Q544Z7|Q544Z7_MOUSE;sp|P28352|APEX1_MOUSE	Apex1		32.318	18.7	24.9	23.9	18.7	17.6	12.5
tr|Q6P5I3|Q6P5I3_MOUSE;sp|P28474|ADHX_MOUSE	Adh5		39.547	16.8	38.2	37.7	18.4	26.2	37.7
tr|Q8C4Y1|Q8C4Y1_MOUSE;tr|B2RS19|B2RS19_MOUSE;sp|P28574|MAX_MOUSE	Max		17.171	13.9	13.9	13.9	13.9	13.9	13.9
tr|Q5SVI9|Q5SVI9_MOUSE;tr|Q5SVJ1|Q5SVJ1_MOUSE;tr|Q5SVI3|Q5SVI3_MOUSE;tr|Q5SVI0|Q5SVI0_MOUSE;tr|Q5SVI2|Q5SVI2_MOUSE;sp|P28652|KCC2B_MOUSE;tr|Q68EG2|Q68EG2_MOUSE;tr|Q5SVI1|Q5SVI1_MOUSE;tr|Q5SVJ0|Q5SVJ0_MOUSE;tr|Q3TY93|Q3TY93_MOUSE;tr|Q6ZWS7|Q6ZWS7_MOUSE;sp|Q923T9-3|KCC2G_MOUSE;sp|Q923T9-2|KCC2G_MOUSE;sp|Q923T9|KCC2G_MOUSE;tr|Q8BL41|Q8BL41_MOUSE	Camk2b		54.103	0	8.6	0	0	0	0
tr|Q3TF41|Q3TF41_MOUSE;tr|Q8BSH9|Q8BSH9_MOUSE;sp|P28656|NP1L1_MOUSE;tr|J3QP68|J3QP68_MOUSE;tr|E9PW66|E9PW66_MOUSE;tr|Q9CSP8|Q9CSP8_MOUSE	Nap1l1		42.732	38.6	29.6	38.6	38.6	36.1	35.6
tr|Q8BWX1|Q8BWX1_MOUSE;tr|Q3TKP3|Q3TKP3_MOUSE;tr|Q3TCF4|Q3TCF4_MOUSE;sp|P28658|ATX10_MOUSE	Atxn10		48.244	25.4	19.7	17.4	21.6	22.1	17.4
sp|P28659-2|CELF1_MOUSE;sp|P28659-3|CELF1_MOUSE;sp|P28659|CELF1_MOUSE;sp|P28659-4|CELF1_MOUSE;tr|S4R2J2|S4R2J2_MOUSE;tr|S4R2L5|S4R2L5_MOUSE;tr|A3KGT0|A3KGT0_MOUSE;tr|A3KGT2|A3KGT2_MOUSE;tr|S4R2U7|S4R2U7_MOUSE;sp|Q9Z0H4-11|CELF2_MOUSE;tr|S4R1S7|S4R1S7_MOUSE;tr|E9QA47|E9QA47_MOUSE;sp|Q9Z0H4-7|CELF2_MOUSE;sp|Q9Z0H4-5|CELF2_MOUSE;sp|Q9Z0H4-4|CELF2_MOUSE;sp|Q9Z0H4|CELF2_MOUSE;sp|Q9Z0H4-8|CELF2_MOUSE;s…	Celf1		51.589	8.1	8.1	10.2	8.1	6	10.2
sp|P28660|NCKP1_MOUSE;tr|A1L0U6|A1L0U6_MOUSE;tr|A2AS98|A2AS98_MOUSE;sp|P28660-2|NCKP1_MOUSE	Nckap1		128.78	2.7	7.7	9.5	5.3	9.3	9.5
sp|P28667|MRP_MOUSE	Marcksl1		20.165	17	17	0	20	0	0
sp|P28704-2|RXRB_MOUSE;tr|Q8VCR0|Q8VCR0_MOUSE;tr|G3UXP8|G3UXP8_MOUSE;sp|P28704|RXRB_MOUSE;tr|Q3TWJ1|Q3TWJ1_MOUSE;tr|Q3V193|Q3V193_MOUSE	Rxrb		44.395	2.7	4.9	0	0	0	0
sp|P28740-2|KIF2A_MOUSE;tr|F8VQ42|F8VQ42_MOUSE;sp|P28740|KIF2A_MOUSE;sp|P28740-1|KIF2A_MOUSE;tr|E0CZ72|E0CZ72_MOUSE;tr|F6SUU5|F6SUU5_MOUSE;tr|F6RLL5|F6RLL5_MOUSE;tr|Q9D481|Q9D481_MOUSE	Kif2a		74.844	9.1	15.6	14.1	17.6	19.4	22.8
tr|B1AQZ5|B1AQZ5_MOUSE;tr|Q3TET1|Q3TET1_MOUSE;tr|Q3UI47|Q3UI47_MOUSE;sp|P28741|KIF3A_MOUSE;tr|B1AQZ2|B1AQZ2_MOUSE	Kif3a		21.793	0	0	10.8	0	10.8	0
tr|H3BJE0|H3BJE0_MOUSE;tr|H3BJ90|H3BJ90_MOUSE;tr|Q544Y8|Q544Y8_MOUSE;tr|Q3TX66|Q3TX66_MOUSE;tr|Q3TWT4|Q3TWT4_MOUSE;tr|Q3TVQ3|Q3TVQ3_MOUSE;sp|P28798|GRN_MOUSE;tr|Q3U9K2|Q3U9K2_MOUSE;tr|Q9D2V3|Q9D2V3_MOUSE;tr|Q3UD85|Q3UD85_MOUSE;tr|Q3UAJ3|Q3UAJ3_MOUSE;tr|Q3U9N4|Q3U9N4_MOUSE;tr|Q3U8W3|Q3U8W3_MOUSE;tr|Q3U5Q6|Q3U5Q6_MOUSE;tr|Q3TW77|Q3TW77_MOUSE;tr|Q3UC19|Q3UC19_MOUSE	Grn		27.083	6.5	0	6.5	6.5	11.7	0
tr|Q3TR43|Q3TR43_MOUSE;sp|P28843|DPP4_MOUSE	Dpp4		83.829	3.4	3.4	8	1.9	1.9	3.4
tr|A2T4N7|A2T4N7_MOUSE;tr|F6XYI9|F6XYI9_MOUSE;tr|Q91YM5|Q91YM5_MOUSE;tr|Q6RI65|Q6RI65_MOUSE;sp|P29037|TBP_MOUSE	Tbp		7.4187	23.4	23.4	23.4	23.4	23.4	23.4
tr|Q91V29|Q91V29_MOUSE;sp|P29268|CTGF_MOUSE	fisp-12		13.626	8.4	0	0	0	0	0
tr|Q8BN32|Q8BN32_MOUSE;tr|Q3U8U8|Q3U8U8_MOUSE;sp|P29341|PABP1_MOUSE;tr|Q99KL3|Q99KL3_MOUSE;tr|Q9D4E6|Q9D4E6_MOUSE;tr|Q9DBE3|Q9DBE3_MOUSE;tr|Q792Y0|Q792Y0_MOUSE;tr|Q62029|Q62029_MOUSE;tr|Q05DT1|Q05DT1_MOUSE;tr|F6ZAX1|F6ZAX1_MOUSE;tr|Q3V2M1|Q3V2M1_MOUSE;tr|B2RXY9|B2RXY9_MOUSE;tr|A2A5N3|A2A5N3_MOUSE	Pabpc1		70.669	31.1	37.4	35.1	32.7	34	34.4
tr|Q3U2F9|Q3U2F9_MOUSE;tr|Q3THF3|Q3THF3_MOUSE;sp|P29387|GBB4_MOUSE;tr|Q3TY18|Q3TY18_MOUSE	Gnb4		37.391	4.1	14.4	14.4	17.4	14.4	14.4
tr|Q3TXV7|Q3TXV7_MOUSE;tr|Q3TW10|Q3TW10_MOUSE;tr|Q3THQ0|Q3THQ0_MOUSE;sp|P29416|HEXA_MOUSE;tr|Q8BNS6|Q8BNS6_MOUSE;tr|Q3UCP6|Q3UCP6_MOUSE;tr|Q3U936|Q3U936_MOUSE;tr|Q3TVI2|Q3TVI2_MOUSE;tr|Q3TKF6|Q3TKF6_MOUSE	Hexa		59.74	10.6	3.8	3.8	6	3.8	7.5
tr|D6RFN6|D6RFN6_MOUSE;sp|P29594|CASP2_MOUSE	Casp2		37.946	4.7	4.7	4.7	0	4.7	4.7
tr|Q3UI46|Q3UI46_MOUSE;sp|P29595|NEDD8_MOUSE	Nedd8		8.9723	17.3	17.3	17.3	17.3	17.3	17.3
tr|Q14AS7|Q14AS7_MOUSE;sp|P29621|SPA3C_MOUSE	Serpina3c		46.676	1.9	0	0	0	0	0
tr|Q3TG75|Q3TG75_MOUSE;sp|P29758|OAT_MOUSE;tr|Q3UKT3|Q3UKT3_MOUSE;tr|Q3UJK5|Q3UJK5_MOUSE	Oat		48.354	39.6	33.7	54	43.1	45.6	52.2
tr|E9Q387|E9Q387_MOUSE;tr|E9PVS2|E9PVS2_MOUSE;tr|Q6PAQ8|Q6PAQ8_MOUSE;tr|Q3UFP5|Q3UFP5_MOUSE;tr|E9PZ73|E9PZ73_MOUSE;tr|Q80W05|Q80W05_MOUSE;sp|P30051|TEAD1_MOUSE;tr|Q3USK5|Q3USK5_MOUSE	Tead1		43.896	4.9	4.9	4.9	4.9	4.9	4.9
tr|Q545N7|Q545N7_MOUSE;sp|P30275|KCRU_MOUSE;tr|B0R0E9|B0R0E9_MOUSE;tr|B0R0F0|B0R0F0_MOUSE;tr|A2ARP5|A2ARP5_MOUSE	Ckmt1		47.003	9.3	9.3	3.1	9.3	6.2	9.3
tr|E9Q9E4|E9Q9E4_MOUSE;tr|E9PZX7|E9PZX7_MOUSE;tr|Q9D193|Q9D193_MOUSE;tr|Q8BP21|Q8BP21_MOUSE;tr|Q545C3|Q545C3_MOUSE;sp|P30285|CDK4_MOUSE;tr|D6RHS5|D6RHS5_MOUSE;tr|Q9JKW8|Q9JKW8_MOUSE;tr|D3YWB0|D3YWB0_MOUSE;tr|Q9CYR7|Q9CYR7_MOUSE	Cdk4		28.021	11.9	5.1	5.1	5.1	5.1	11.5
tr|Q3UC73|Q3UC73_MOUSE;sp|P30412|PPIC_MOUSE	Ppic		22.794	5.7	5.7	0	5.7	5.7	21.2
sp|P30416|FKBP4_MOUSE;tr|F7CAT1|F7CAT1_MOUSE;tr|D6RDE2|D6RDE2_MOUSE;tr|F6S2D5|F6S2D5_MOUSE	Fkbp4		51.572	23.6	25.5	18.6	15.3	11.4	18.6
tr|Q3TZG6|Q3TZG6_MOUSE;sp|P30658|CBX2_MOUSE	Cbx2		54.975	5.4	5.4	0	5.4	5.4	0
tr|Q8CBT5|Q8CBT5_MOUSE;tr|Q8C3M7|Q8C3M7_MOUSE;sp|P30677|GNA14_MOUSE	Gna14		36.419	2.9	2.9	0	2.9	0	2.9
tr|Q3UAZ7|Q3UAZ7_MOUSE;tr|Q9CT19|Q9CT19_MOUSE;tr|Q3U566|Q3U566_MOUSE;sp|P30681|HMGB2_MOUSE	Hmgb2		20.533	6.6	14.4	6.6	22.7	14.4	6.6
tr|E9Q8Z4|E9Q8Z4_MOUSE;tr|E9Q8Z9|E9Q8Z9_MOUSE;tr|D3Z2H2|D3Z2H2_MOUSE;tr|E9Q903|E9Q903_MOUSE;tr|E9Q901|E9Q901_MOUSE;sp|P30999-2|CTND1_MOUSE;tr|E9Q904|E9Q904_MOUSE;sp|P30999-3|CTND1_MOUSE;tr|G3X9V2|G3X9V2_MOUSE;sp|P30999|CTND1_MOUSE;tr|E9Q8Z5|E9Q8Z5_MOUSE;tr|E9Q8Z6|E9Q8Z6_MOUSE;tr|E9Q8Z8|E9Q8Z8_MOUSE;tr|Q3TPD1|Q3TPD1_MOUSE;tr|E9Q986|E9Q986_MOUSE;tr|D3Z7H6|D3Z7H6_MOUSE;tr|E9Q906|E9Q906_MOUSE;tr|E9Q9…	Ctnnd1		96.871	25.1	24.3	20.5	20.3	24.4	24.9
sp|P31230|AIMP1_MOUSE;tr|Q8C2U7|Q8C2U7_MOUSE;tr|Q3UZG4|Q3UZG4_MOUSE	Aimp1		33.997	19.4	19.4	19.4	19.4	19.4	29.4
sp|P31254|UBA1Y_MOUSE	Uba1y		118.04	0	4.1	1.4	1.4	1.4	5.3
tr|Q3U6F1|Q3U6F1_MOUSE;tr|E9Q7W0|E9Q7W0_MOUSE;tr|Q3UM17|Q3UM17_MOUSE;sp|P31266-2|SUH_MOUSE;sp|P31266|SUH_MOUSE;tr|Q3V2I2|Q3V2I2_MOUSE;sp|O08674|RBPJL_MOUSE	Rbpj		51.926	18.7	19.6	32	21.9	21.1	30.8
tr|B2RQR1|B2RQR1_MOUSE;tr|A2CG28|A2CG28_MOUSE;sp|P31695|NOTC4_MOUSE	Notch4		206.7	0	0	0	0.7	0	0
tr|Q9JJE1|Q9JJE1_MOUSE;tr|Q3UK05|Q3UK05_MOUSE;tr|Q3U3F4|Q3U3F4_MOUSE;tr|Q3TMJ8|Q3TMJ8_MOUSE;sp|P31938|MP2K1_MOUSE;tr|Q3TMW4|Q3TMW4_MOUSE	Map2k1		43.374	16.8	16.8	0	13.7	3.1	16.8
sp|P32020|NLTP_MOUSE;tr|A2APS4|A2APS4_MOUSE;sp|P32020-2|NLTP_MOUSE	Scp2		59.125	13.9	10.2	17.6	16.1	12.4	13.9
tr|Q8BLF7|Q8BLF7_MOUSE;tr|Q4FJP8|Q4FJP8_MOUSE;tr|Q3TPL8|Q3TPL8_MOUSE;sp|P32037|GTR3_MOUSE;tr|Q61607|Q61607_MOUSE;tr|E9Q2G7|E9Q2G7_MOUSE	Slc2a3		53.451	9.3	7.9	7.9	12	12	9.3
tr|Q8BTU4|Q8BTU4_MOUSE;tr|Q564E6|Q564E6_MOUSE;tr|Q3TG93|Q3TG93_MOUSE;sp|P32067|LA_MOUSE;tr|Q9CYB9|Q9CYB9_MOUSE;tr|F6SXM5|F6SXM5_MOUSE;tr|D6RI87|D6RI87_MOUSE	Ssb		47.657	20.7	23.1	20.7	16.9	23.1	27.2
tr|Q8BNS0|Q8BNS0_MOUSE;tr|Q5NBZ3|Q5NBZ3_MOUSE;sp|P32233|DRG1_MOUSE;tr|Q8CHR8|Q8CHR8_MOUSE;tr|F7BQ65|F7BQ65_MOUSE	Drg1		40.524	27	25.6	33.2	25.6	19.9	18.5
tr|Q91VT9|Q91VT9_MOUSE;tr|Q8C6F2|Q8C6F2_MOUSE;tr|Q3TZU9|Q3TZU9_MOUSE;sp|P32507-2|PVRL2_MOUSE;tr|Q80XJ5|Q80XJ5_MOUSE;sp|P32507|PVRL2_MOUSE	Pvrl2		50.756	15	18.8	16.7	22.1	15	18.2
tr|Q5J7N1|Q5J7N1_MOUSE;tr|Q3U2W7|Q3U2W7_MOUSE;sp|P32883-2|RASK_MOUSE;tr|Q0VDV7|Q0VDV7_MOUSE;sp|P32883|RASK_MOUSE	Kras		21.482	35.6	35.6	35.6	42	35.6	35.6
tr|Q3UDG2|Q3UDG2_MOUSE;tr|Q3U6U7|Q3U6U7_MOUSE;sp|P32921-2|SYWC_MOUSE;tr|Q4FJZ4|Q4FJZ4_MOUSE;sp|P32921|SYWC_MOUSE	Wars		53.625	10.7	13.5	7.6	7.4	7.4	10.9
sp|P33174|KIF4_MOUSE;tr|Q3UXW0|Q3UXW0_MOUSE;tr|Q3UWH4|Q3UWH4_MOUSE	Kif4		139.52	16.2	16.2	13.2	8.1	14.5	16.2
sp|P33215|NEDD1_MOUSE;sp|P33215-2|NEDD1_MOUSE	Nedd1		71.292	1.7	3.9	1.7	0	0	1.7
sp|P33609|DPOLA_MOUSE;tr|B9EHJ9|B9EHJ9_MOUSE;tr|Q8CAT7|Q8CAT7_MOUSE	Pola1		167.34	5.9	6.1	3.1	8.7	4.8	7
tr|Q3THK0|Q3THK0_MOUSE;sp|P33610|PRI2_MOUSE;tr|Q3TL46|Q3TL46_MOUSE	Prim2		58.448	6.3	0	5.5	0	6.3	3.6
tr|Q3UZI8|Q3UZI8_MOUSE;sp|P33611|DPOA2_MOUSE;tr|Q8CIL1|Q8CIL1_MOUSE;tr|Q8C2T6|Q8C2T6_MOUSE;tr|Q922M1|Q922M1_MOUSE;tr|Q3U6L8|Q3U6L8_MOUSE;tr|Q9CTS2|Q9CTS2_MOUSE;tr|Q3TQB1|Q3TQB1_MOUSE	Pola2		66.313	12.8	11.8	4.7	8.8	8.7	13.3
tr|Q3U6M5|Q3U6M5_MOUSE;sp|P34022|RANG_MOUSE;tr|H7BX22|H7BX22_MOUSE	Ranbp1		23.497	10.3	5.4	10.3	27.1	0	15.8
sp|P34152-9|FAK1_MOUSE;sp|P34152-3|FAK1_MOUSE;sp|P34152-4|FAK1_MOUSE;tr|K7Q751|K7Q751_MOUSE;sp|P34152-2|FAK1_MOUSE;sp|P34152|FAK1_MOUSE	Ptk2		39.93	0	0	0	5.3	0	5.3
tr|Q545F0|Q545F0_MOUSE;sp|P34884|MIF_MOUSE	Mif		12.504	26.1	26.1	55.7	26.1	26.1	55.7
tr|Q3UQ71|Q3UQ71_MOUSE;sp|P34914|HYES_MOUSE;tr|A8JYK8|A8JYK8_MOUSE;sp|P34914-2|HYES_MOUSE	Ephx2		62.543	23.5	23.8	24	19.9	23.8	24
tr|Q921M8|Q921M8_MOUSE;tr|Q3TEX8|Q3TEX8_MOUSE;sp|P35123|UBP4_MOUSE;tr|Q3TPN5|Q3TPN5_MOUSE;tr|Q6NXV6|Q6NXV6_MOUSE;tr|Q5DTK8|Q5DTK8_MOUSE;tr|Q3TQZ9|Q3TQZ9_MOUSE	Usp4		103.75	2.5	5.9	3.8	5.9	5.9	4.4
tr|Q543Q4|Q543Q4_MOUSE;sp|P35276|RAB3D_MOUSE;tr|D3YWL1|D3YWL1_MOUSE;tr|Q8BP17|Q8BP17_MOUSE;tr|D3YW33|D3YW33_MOUSE;tr|Q05D37|Q05D37_MOUSE;tr|Q0PD63|Q0PD63_MOUSE;sp|P63011|RAB3A_MOUSE	Rab3d		24.416	8.7	6.8	6.8	6.8	8.7	0
tr|Q3TJ39|Q3TJ39_MOUSE;tr|Q3TCT9|Q3TCT9_MOUSE;sp|P35278|RAB5C_MOUSE;tr|Q8C266|Q8C266_MOUSE;tr|A2A5F5|A2A5F5_MOUSE	Rab5c		23.412	44.9	44.9	49.5	44.9	44.9	49.5
tr|Q0PD54|Q0PD54_MOUSE;sp|P35279|RAB6A_MOUSE;tr|Q0PD15|Q0PD15_MOUSE;sp|Q8BHD0|RB39A_MOUSE	Rab6a		23.59	32.7	32.7	37.5	32.7	32.7	32.7
tr|Q3U4W5|Q3U4W5_MOUSE;sp|P35279-2|RAB6A_MOUSE;tr|D3YV69|D3YV69_MOUSE	Rab6a		23.545	32.7	32.7	37.5	32.7	32.7	32.7
tr|Q0PD35|Q0PD35_MOUSE;sp|P35282|RAB21_MOUSE;tr|Q6A0C7|Q6A0C7_MOUSE	Rab21		24.106	22.1	21.2	27	14.9	17.6	35.6
sp|P35283|RAB12_MOUSE;tr|A2CG35|A2CG35_MOUSE	Rab12		27.328	0	3.7	4.1	0	4.1	8.6
tr|Q0PD34|Q0PD34_MOUSE;sp|P35285|RB22A_MOUSE;tr|A2ARZ7|A2ARZ7_MOUSE;tr|Q9CXG2|Q9CXG2_MOUSE	Rab22a		21.802	28.9	18	18	18	18	18
tr|Q9D4I9|Q9D4I9_MOUSE;tr|Q0PD32|Q0PD32_MOUSE;sp|P35288|RAB23_MOUSE;tr|M0QWL7|M0QWL7_MOUSE	Rab23		26.777	31.2	27.4	27.4	21.5	27.4	27.4
tr|Q8K133|Q8K133_MOUSE;tr|Q0PD31|Q0PD31_MOUSE;sp|P35290|RAB24_MOUSE	Rab24		23.118	23.2	6.9	6.9	6.9	14.8	6.9
tr|D3YVQ6|D3YVQ6_MOUSE;tr|Q0PD39|Q0PD39_MOUSE;sp|P35292|RAB17_MOUSE	Rab17		15.97	0	0	0	0	0	9
tr|Q0PD38|Q0PD38_MOUSE;sp|P35293|RAB18_MOUSE;tr|Q8CEH2|Q8CEH2_MOUSE	Rab18		23.035	26.2	26.2	33.5	33.5	20.9	26.2
tr|Q545X5|Q545X5_MOUSE;tr|Q3U2D1|Q3U2D1_MOUSE;sp|P35456|UPAR_MOUSE	Plaur		35.428	5.2	5.2	5.2	5.2	0	5.2
tr|Q3UFJ3|Q3UFJ3_MOUSE;sp|P35486|ODPA_MOUSE	Pdha1		43.231	42.1	39.2	32.6	38.7	44.4	42.1
sp|P35487|ODPAT_MOUSE;tr|Q9D9X9|Q9D9X9_MOUSE	Pdha2		43.412	16.6	16.6	18.9	16.6	18.9	16.6
sp|P35505|FAAA_MOUSE	Fah		46.175	0	3.8	0	0	0	0
tr|Q3UJS2|Q3UJS2_MOUSE;sp|P35550|FBRL_MOUSE	Fbl		34.375	37.3	50.8	54.4	30	48.6	40.7
tr|Q5SUC3|Q5SUC3_MOUSE;tr|Q3TXE5|Q3TXE5_MOUSE;sp|P35564|CALX_MOUSE	Canx		67.277	24.4	29.8	31.1	16.9	27.6	28.8
tr|Q3UG16|Q3UG16_MOUSE;sp|P35585|AP1M1_MOUSE	Ap1m1		48.542	7.3	2.6	5.9	2.6	2.6	10.6
tr|G3UWX1|G3UWX1_MOUSE;sp|P35601-2|RFC1_MOUSE;tr|G3X8Z6|G3X8Z6_MOUSE;sp|P35601|RFC1_MOUSE;tr|Q5U4B1|Q5U4B1_MOUSE;tr|G3UXL4|G3UXL4_MOUSE;tr|Q3UYI2|Q3UYI2_MOUSE;tr|Q61944|Q61944_MOUSE;tr|Q3UJT6|Q3UJT6_MOUSE;tr|Q3UPY0|Q3UPY0_MOUSE;tr|Q3UVT8|Q3UVT8_MOUSE	Rfc1		125.86	12.6	6.6	12.8	10.5	11.1	17.2
tr|Q3TUN4|Q3TUN4_MOUSE;tr|Q3TPQ3|Q3TPQ3_MOUSE;tr|Q3UV64|Q3UV64_MOUSE;tr|E9QM61|E9QM61_MOUSE;tr|B2RUC3|B2RUC3_MOUSE;sp|P35689|ERCC5_MOUSE	Ercc5		100.41	0	2.9	2.8	0	0	0
tr|B1AXW5|B1AXW5_MOUSE;tr|B1AXW6|B1AXW6_MOUSE;sp|P35700|PRDX1_MOUSE;tr|Q3U9J9|Q3U9J9_MOUSE;tr|B1AXW4|B1AXW4_MOUSE	Prdx1		18.927	45.3	38.2	23.5	47.6	27.6	38.2
tr|Q3TPW2|Q3TPW2_MOUSE;tr|Q8BY97|Q8BY97_MOUSE;tr|Q6PD96|Q6PD96_MOUSE;sp|P35761-2|TTK_MOUSE;sp|P35761|TTK_MOUSE;tr|Q8BX21|Q8BX21_MOUSE	Ttk		86.986	7.1	2.2	3.1	7.1	7.1	7.1
tr|Q3UWG5|Q3UWG5_MOUSE;sp|P35762|CD81_MOUSE	Cd81		25.828	19.1	19.1	19.1	19.1	19.1	19.1
tr|Q3UCZ5|Q3UCZ5_MOUSE;tr|Q3TZW9|Q3TZW9_MOUSE;sp|P35821|PTN1_MOUSE;tr|Q3TB93|Q3TB93_MOUSE;tr|Q3T9Y9|Q3T9Y9_MOUSE	Ptpn1		49.533	13.7	13.7	15.5	11.6	12	16.7
tr|B2RRF0|B2RRF0_MOUSE;sp|P35822|PTPRK_MOUSE;tr|Q8C462|Q8C462_MOUSE;tr|Q99KV5|Q99KV5_MOUSE;tr|Q8C819|Q8C819_MOUSE	Ptprk		163	4	4.5	4.2	4.2	3	3.4
tr|Q9R223|Q9R223_MOUSE;tr|E9Q3D3|E9Q3D3_MOUSE;tr|E9Q8A7|E9Q8A7_MOUSE;tr|E9PXB5|E9PXB5_MOUSE;tr|E9PYD9|E9PYD9_MOUSE;tr|E9Q543|E9Q543_MOUSE;tr|E9PXL5|E9PXL5_MOUSE;tr|Q8CFX6|Q8CFX6_MOUSE;tr|A1A4B2|A1A4B2_MOUSE;tr|Q9R222|Q9R222_MOUSE;sp|P35846|FOLR1_MOUSE	Folr1		4.8528	31	26.2	31	31	26.2	26.2
sp|P35922-9|FMR1_MOUSE;sp|P35922-8|FMR1_MOUSE;tr|E9QAS9|E9QAS9_MOUSE;tr|Q547R0|Q547R0_MOUSE;tr|E9QAT0|E9QAT0_MOUSE;sp|P35922-3|FMR1_MOUSE;tr|D3Z6U8|D3Z6U8_MOUSE;tr|E9QNF5|E9QNF5_MOUSE;sp|P35922-7|FMR1_MOUSE;sp|P35922-2|FMR1_MOUSE;tr|Q6AXB7|Q6AXB7_MOUSE;sp|P35922|FMR1_MOUSE;tr|E9QAS8|E9QAS8_MOUSE;sp|P35922-11|FMR1_MOUSE;sp|P35922-10|FMR1_MOUSE;sp|P35922-5|FMR1_MOUSE;sp|P35922-4|FMR1_MOUSE;sp|P3592…	Fmr1		64.096	25.5	23.9	20.8	24.1	20.6	22.2
tr|Q3TDD1|Q3TDD1_MOUSE;tr|Q91ZJ1|Q91ZJ1_MOUSE;tr|Q8VCT0|Q8VCT0_MOUSE;tr|Q3U8R7|Q3U8R7_MOUSE;tr|Q3TVR4|Q3TVR4_MOUSE;sp|P35951|LDLR_MOUSE	Ldlr		89.38	8.8	7.8	6.2	6.2	6.2	7.8
tr|Q5BLK0|Q5BLK0_MOUSE;sp|P35979|RL12_MOUSE;tr|Q8C2K0|Q8C2K0_MOUSE;tr|Q3TIQ2|Q3TIQ2_MOUSE;tr|Q6DI58|Q6DI58_MOUSE;tr|F8VQK7|F8VQK7_MOUSE	Rpl12		17.804	49.1	49.1	49.1	53.3	49.1	54.5
tr|Q642K1|Q642K1_MOUSE;tr|Q58EW0|Q58EW0_MOUSE;sp|P35980|RL18_MOUSE;tr|G3UZK4|G3UZK4_MOUSE;tr|Q0QEW9|Q0QEW9_MOUSE;tr|G3UZJ6|G3UZJ6_MOUSE;tr|G3UYV6|G3UYV6_MOUSE;tr|G3UX28|G3UX28_MOUSE	Rpl18		21.643	18.6	18.6	13.8	13.8	17.6	18.6
sp|P36552|HEM6_MOUSE;tr|Q3U029|Q3U029_MOUSE	Cpox		49.714	19	8.6	18.3	21.2	16.7	13.5
tr|Q60607|Q60607_MOUSE;tr|Q53Z43|Q53Z43_MOUSE;sp|P36895|BMR1A_MOUSE	Bmpr1a		56.438	7.4	0	0	7.4	0	0
tr|A2VDH5|A2VDH5_MOUSE;sp|P36916|GNL1_MOUSE;sp|P36916-2|GNL1_MOUSE;tr|Q52KE3|Q52KE3_MOUSE	Gnl1		59.042	6.3	5.5	11.5	8.6	8.4	3.2
tr|Q3V461|Q3V461_MOUSE;sp|P36993-2|PPM1B_MOUSE;tr|Q546R1|Q546R1_MOUSE;sp|P36993-4|PPM1B_MOUSE;sp|P36993|PPM1B_MOUSE;sp|P36993-3|PPM1B_MOUSE;sp|P36993-5|PPM1B_MOUSE;tr|Q5BKS2|Q5BKS2_MOUSE;tr|Q99NF7|Q99NF7_MOUSE	Ppm1b		26.994	6.1	0	6.1	0	6.1	0
sp|P37040|NCPR_MOUSE;tr|Q05DV1|Q05DV1_MOUSE;tr|E9Q997|E9Q997_MOUSE;tr|E9PVT9|E9PVT9_MOUSE;tr|F6R7H8|F6R7H8_MOUSE	Por		77.043	19.8	33.5	29.8	23.9	30.2	32.2
sp|P37913|DNLI1_MOUSE;tr|Q8R055|Q8R055_MOUSE;tr|Q3U4X8|Q3U4X8_MOUSE;tr|Q3TSU8|Q3TSU8_MOUSE;tr|F6RQT5|F6RQT5_MOUSE;tr|D3YUC0|D3YUC0_MOUSE	Lig1		102.29	15.1	17	21.4	16	19.1	16.4
tr|Q3UMP2|Q3UMP2_MOUSE;sp|P38060|HMGCL_MOUSE	Hmgcl		34.182	4.3	27.7	28.6	8.6	19.1	28.6
tr|Q792P1|Q792P1_MOUSE;tr|Q52L52|Q52L52_MOUSE;sp|P38532-2|HSF1_MOUSE;sp|P38532|HSF1_MOUSE	Hsf1		4.0276	53.8	0	0	0	0	0
tr|F6ZXS5|F6ZXS5_MOUSE;sp|P38585|TTL_MOUSE	Ttl		22.792	14.1	0	0	0	0	0
sp|P38647|GRP75_MOUSE	Hspa9		73.46	51.7	51	51.4	53.2	55.4	51.4
tr|Q3T9X3|Q3T9X3_MOUSE;sp|P39054|DYN2_MOUSE;sp|P39054-2|DYN2_MOUSE;tr|F8WIV5|F8WIV5_MOUSE;tr|G3UZZ3|G3UZZ3_MOUSE	Dnm2		97.194	7.6	4.8	9.4	8.7	4.8	8
sp|P39061-2|COIA1_MOUSE;sp|P39061-1|COIA1_MOUSE;tr|E9QPX1|E9QPX1_MOUSE;sp|P39061|COIA1_MOUSE;tr|D3Z5C2|D3Z5C2_MOUSE	Col18a1		134.2	4.4	6.9	8.2	3.7	6.2	5.1
sp|P39098-2|MA1A2_MOUSE;sp|P39098|MA1A2_MOUSE	Man1a2		69.911	8.6	4.9	4.9	8.6	4.9	6.7
tr|Q8C6X9|Q8C6X9_MOUSE;tr|Q3U8L1|Q3U8L1_MOUSE;tr|Q3TWR1|Q3TWR1_MOUSE;sp|P39429|TRAF2_MOUSE;sp|P39429-2|TRAF2_MOUSE	Traf2		56.086	4	0	0	0	0	0
tr|B9EHJ3|B9EHJ3_MOUSE;sp|P39447|ZO1_MOUSE;tr|Q91YW2|Q91YW2_MOUSE	Tjp1		188.85	12.9	12.6	14.5	18.4	12.3	11.9
tr|Q3UVJ2|Q3UVJ2_MOUSE;tr|Q3UNQ0|Q3UNQ0_MOUSE;tr|Q3U0U5|Q3U0U5_MOUSE;tr|Q3TC53|Q3TC53_MOUSE;sp|P40124|CAP1_MOUSE;tr|B1ARS0|B1ARS0_MOUSE	Cap1		51.55	3.8	12.2	12.2	12.9	7.6	8.4
sp|P40142|TKT_MOUSE;tr|Q9Z2L5|Q9Z2L5_MOUSE	Tkt		67.63	23.6	28.7	22.3	24.6	24.6	28.1
sp|P40201|CHD1_MOUSE;tr|Q8C7Q2|Q8C7Q2_MOUSE;tr|Q9D5K6|Q9D5K6_MOUSE;tr|G3V014|G3V014_MOUSE;tr|Q3USG6|Q3USG6_MOUSE;tr|G3UWS6|G3UWS6_MOUSE;tr|Q8C9F3|Q8C9F3_MOUSE	Chd1		196.38	6.4	8.6	7	7.8	6.9	10.8
sp|P40240|CD9_MOUSE	Cd9		25.258	11.5	21.2	11.5	11.5	21.2	21.2
sp|P40336|VP26A_MOUSE;sp|P40336-2|VP26A_MOUSE;tr|Q6PE78|Q6PE78_MOUSE	Vps26a		38.113	8.3	11.6	4.3	4.3	8.3	4.3
tr|D3Z0F3|D3Z0F3_MOUSE;sp|P40630-2|TFAM_MOUSE;tr|Q3TSW9|Q3TSW9_MOUSE;sp|P40630|TFAM_MOUSE	Tfam		16.678	25.9	15.4	25.9	25.9	25.9	25.9
tr|D3Z5P5|D3Z5P5_MOUSE;sp|P40694|SMBP2_MOUSE;tr|D6RFT3|D6RFT3_MOUSE	Ighmbp2		97.496	0	4.2	0	0	2.3	1.5
tr|Q5M9N5|Q5M9N5_MOUSE;tr|Q5M9J8|Q5M9J8_MOUSE;sp|P41105|RL28_MOUSE	Rpl28		15.709	0	0	7.3	7.3	8	7.3
tr|D3Z041|D3Z041_MOUSE;sp|P41216|ACSL1_MOUSE;tr|D3Z457|D3Z457_MOUSE;tr|Q3UKS0|Q3UKS0_MOUSE;tr|Q3UC67|Q3UC67_MOUSE;sp|Q8JZR0|ACSL5_MOUSE	Acsl1		78.034	19	15.7	17.5	20.3	19.3	17.5
tr|Q8BPY1|Q8BPY1_MOUSE;sp|P41233|ABCA1_MOUSE	Abca1		166.96	1	1	1	1	1	1
tr|Q549D0|Q549D0_MOUSE;tr|Q3UC80|Q3UC80_MOUSE;sp|P41731|CD63_MOUSE;tr|Q8BT06|Q8BT06_MOUSE	Cd63		25.766	8.4	8.4	4.6	8.4	8.4	8.4
tr|Q9DBN7|Q9DBN7_MOUSE;sp|P42125|ECI1_MOUSE	Eci1		32.223	20.1	24.6	18.7	25.3	25.3	19.4
sp|P42128|FOXK1_MOUSE;tr|Q99LQ5|Q99LQ5_MOUSE	Foxk1		74.919	1.8	9.3	5.1	10.7	7.5	9.3
sp|P42208|SEPT2_MOUSE;tr|E9Q3V6|E9Q3V6_MOUSE;tr|D3Z1S1|D3Z1S1_MOUSE;tr|F6WYM0|F6WYM0_MOUSE;tr|D3YYB1|D3YYB1_MOUSE;tr|D3Z3C0|D3Z3C0_MOUSE;tr|F6UKN5|F6UKN5_MOUSE;tr|D3YZU7|D3YZU7_MOUSE;tr|D3YV76|D3YV76_MOUSE	2002-09-01		41.525	25.5	29.9	23.5	19.1	23.5	20.2
sp|P42209|SEPT1_MOUSE;tr|D3YVG1|D3YVG1_MOUSE;tr|D3Z3V3|D3Z3V3_MOUSE	2001-09-01		42.019	6.6	15.6	7.7	6.6	7.7	11.2
tr|Q99K94|Q99K94_MOUSE;tr|Q9D323|Q9D323_MOUSE;tr|Q8C497|Q8C497_MOUSE;tr|Q8C3V4|Q8C3V4_MOUSE;tr|Q3TW11|Q3TW11_MOUSE;sp|P42225|STAT1_MOUSE;tr|Q8C8M3|Q8C8M3_MOUSE	Stat1		83.106	2	0	0	0	2	0
tr|Q6GU23|Q6GU23_MOUSE;sp|P42227-2|STAT3_MOUSE;tr|B7ZC18|B7ZC18_MOUSE;sp|P42227-3|STAT3_MOUSE;tr|Q3ULI4|Q3ULI4_MOUSE;tr|Q3U6S9|Q3U6S9_MOUSE;tr|Q3U5Q4|Q3U5Q4_MOUSE;sp|P42227|STAT3_MOUSE	Stat3		83.125	6.5	6.8	1.9	8.7	3.6	6.5
tr|F6W2Q5|F6W2Q5_MOUSE;tr|Q5JC28|Q5JC28_MOUSE;tr|Q80ZL3|Q80ZL3_MOUSE;sp|P42567|EPS15_MOUSE;tr|H3BK65|H3BK65_MOUSE;tr|H3BJB8|H3BJB8_MOUSE;sp|P42567-2|EPS15_MOUSE;tr|H3BLE4|H3BLE4_MOUSE	Eps15		83.593	9	22.8	8.1	9	12.7	18.5
sp|P42669|PURA_MOUSE;tr|Q8C6E9|Q8C6E9_MOUSE	Pura		34.883	24.6	27.4	27.4	34.9	24.6	37.7
tr|Q3UKU5|Q3UKU5_MOUSE;sp|P42703-2|LIFR_MOUSE;tr|Q3U234|Q3U234_MOUSE;sp|P42703|LIFR_MOUSE	Lifr		81.199	0	1.5	3.8	0	0	3.8
sp|P42859|HD_MOUSE;tr|G3X9H5|G3X9H5_MOUSE;sp|P42859-2|HD_MOUSE	Htt		344.69	2.1	0.4	0	1.8	1.2	1.5
tr|Q9CPT1|Q9CPT1_MOUSE;sp|P42867|GPT_MOUSE	Dpagt1		34.43	0	3.7	0	0	3.7	3.7
tr|D6REH1|D6REH1_MOUSE;tr|Q5D073|Q5D073_MOUSE;sp|P42925|PXMP2_MOUSE	Pxmp2		9.4381	0	0	0	0	0	11.5
tr|Q8BVY8|Q8BVY8_MOUSE;tr|Q3UL22|Q3UL22_MOUSE;sp|P42932|TCPQ_MOUSE;tr|Q6A0F1|Q6A0F1_MOUSE;tr|Q3UKQ2|Q3UKQ2_MOUSE;tr|Q9WVS5|Q9WVS5_MOUSE;tr|H3BL49|H3BL49_MOUSE;tr|Q9CS06|Q9CS06_MOUSE;tr|Q9CRW7|Q9CRW7_MOUSE;tr|H3BJB6|H3BJB6_MOUSE;tr|H3BKG2|H3BKG2_MOUSE;tr|H3BLL1|H3BLL1_MOUSE;tr|H3BKR8|H3BKR8_MOUSE	Cct8		59.554	32.5	24.1	30.8	32.7	22.1	33.2
sp|P43021|NODAL_MOUSE;tr|Q8QZY0|Q8QZY0_MOUSE;tr|A0PK81|A0PK81_MOUSE	Nodal		40.476	6.8	11.6	6.8	6.8	11.6	11.6
sp|P43024|CX6A1_MOUSE;tr|Q9DCW5|Q9DCW5_MOUSE	Cox6a1		12.352	16.2	16.2	16.2	16.2	16.2	42.3
tr|Q3UIT0|Q3UIT0_MOUSE;sp|P43136|NR2F6_MOUSE	Nr2f6		41.986	2.6	2.6	2.6	2.6	2.6	0
tr|Q80V79|Q80V79_MOUSE;tr|Q3TZI5|Q3TZI5_MOUSE;sp|P43247|MSH2_MOUSE;tr|G3UXD8|G3UXD8_MOUSE;tr|G3UWZ8|G3UWZ8_MOUSE	Msh2		104.2	36.8	34.4	35.9	36.7	31.9	31.3
sp|P43274|H14_MOUSE	Hist1h1e		21.977	9.1	15.1	14.6	15.1	15.1	15.1
sp|P43275|H11_MOUSE	Hist1h1a		21.785	18.8	28.6	28.6	29.1	19.2	29.1
tr|Q1WWK3|Q1WWK3_MOUSE;sp|P43276|H15_MOUSE	Hist1h1b		22.445	10.4	10.8	18	10.8	10.4	18
tr|Q80US6|Q80US6_MOUSE;tr|Q545E8|Q545E8_MOUSE;sp|P43346|DCK_MOUSE	Dck		30.307	11.5	0	0	11.5	0	0
tr|A2AKI5|A2AKI5_MOUSE;sp|P43406|ITAV_MOUSE;tr|Q3U4C8|Q3U4C8_MOUSE	Itgav		111.51	10.4	15.4	8.8	6.1	10.6	6.4
tr|Q8C5B5|Q8C5B5_MOUSE;tr|Q9CY19|Q9CY19_MOUSE;tr|Q541S0|Q541S0_MOUSE;tr|Q3U711|Q3U711_MOUSE;sp|P43883|PLIN2_MOUSE;tr|B1AXR3|B1AXR3_MOUSE;tr|B1AXR5|B1AXR5_MOUSE	Plin2		45.349	7	7	3.9	7	7	7
tr|Q3TCL2|Q3TCL2_MOUSE;tr|Q3UDY1|Q3UDY1_MOUSE;sp|P45376|ALDR_MOUSE;tr|Q5U415|Q5U415_MOUSE;tr|D3YVJ7|D3YVJ7_MOUSE;tr|Q3ULP0|Q3ULP0_MOUSE	Akr1b3		35.051	7.1	13.2	16.5	7.1	7.4	19
tr|Q3UHW9|Q3UHW9_MOUSE;sp|P45591|COF2_MOUSE	Cfl2		18.709	15.1	15.1	15.1	15.1	15.1	6.6
tr|Q544T7|Q544T7_MOUSE;sp|P45700|MA1A1_MOUSE	Man1a		73.275	0	2	0	2	0	0
tr|Q3TND1|Q3TND1_MOUSE;sp|P45878|FKBP2_MOUSE;tr|Q3UND3|Q3UND3_MOUSE	Fkbp2		15.344	29.3	39.3	40	40	30.7	48.6
sp|P45952|ACADM_MOUSE;tr|Q91WS8|Q91WS8_MOUSE;tr|D6RFD7|D6RFD7_MOUSE;tr|Q8BJT5|Q8BJT5_MOUSE;tr|D3Z2A5|D3Z2A5_MOUSE	Acadm		46.481	21.1	32.1	37.3	27.1	33.5	36.6
tr|Q91YS2|Q91YS2_MOUSE;tr|Q7TMW1|Q7TMW1_MOUSE;sp|P46061|RAGP1_MOUSE;tr|Q6ZPH4|Q6ZPH4_MOUSE;tr|Q3ULJ9|Q3ULJ9_MOUSE;tr|Q3UZD8|Q3UZD8_MOUSE;tr|Q9CW20|Q9CW20_MOUSE	Rangap1		63.516	34.3	34.5	25.3	29.7	35.8	35.5
sp|P46062|SIPA1_MOUSE;tr|Q7TMS2|Q7TMS2_MOUSE;tr|Q3UV58|Q3UV58_MOUSE;tr|Q3UE96|Q3UE96_MOUSE;tr|Q3U146|Q3U146_MOUSE;tr|E9Q0Y4|E9Q0Y4_MOUSE;tr|Q5DTP8|Q5DTP8_MOUSE	Sipa1		112.06	0	0	1.9	0	0	1.9
sp|P46460|NSF_MOUSE;tr|G3UX86|G3UX86_MOUSE;tr|G3UX98|G3UX98_MOUSE	Nsf		82.613	28.9	26.7	29.4	26.5	26.3	26.3
tr|Q3U8P5|Q3U8P5_MOUSE;tr|Q3TN07|Q3TN07_MOUSE;sp|P46467|VPS4B_MOUSE	Vps4b		49.464	11.9	12.8	8.3	11.9	11.9	12.8
sp|P46471|PRS7_MOUSE;tr|Q8BVQ9|Q8BVQ9_MOUSE;tr|Q3U5V3|Q3U5V3_MOUSE;tr|Q3UIH5|Q3UIH5_MOUSE	Psmc2		48.647	27	24.7	19.2	18.7	24.7	16.4
tr|Q78ZJ8|Q78ZJ8_MOUSE;sp|P46638|RB11B_MOUSE;tr|G3UZD3|G3UZD3_MOUSE;tr|G3UY29|G3UY29_MOUSE;tr|E9Q3P9|E9Q3P9_MOUSE;tr|F8WGS1|F8WGS1_MOUSE;tr|Q3UZ37|Q3UZ37_MOUSE;tr|Q0PD45|Q0PD45_MOUSE;sp|P62492|RB11A_MOUSE;tr|G3UZL4|G3UZL4_MOUSE	Rab11b		24.489	28.4	37.2	30.7	28.4	30.7	37.2
tr|Q3UG56|Q3UG56_MOUSE;tr|Q4FZG2|Q4FZG2_MOUSE;tr|Q545P3|Q545P3_MOUSE;sp|P46656|ADX_MOUSE	Fdx1		17.712	12.7	12.7	12.7	12.7	12.7	12.7
sp|P46660|AINX_MOUSE	Ina		55.741	12.9	18.3	4.2	11.5	10.7	19.6
tr|F8WJ43|F8WJ43_MOUSE;tr|Q9D3K3|Q9D3K3_MOUSE;sp|P46662-2|MERL_MOUSE;sp|P46662|MERL_MOUSE;tr|F7DBY2|F7DBY2_MOUSE;tr|Q99K59|Q99K59_MOUSE;tr|Q3TIW4|Q3TIW4_MOUSE;tr|F6X089|F6X089_MOUSE;tr|F7D6P2|F7D6P2_MOUSE;tr|E9PW99|E9PW99_MOUSE	Nf2		60.887	3.6	9.6	3.6	3.6	3.6	3.6
tr|Q8C909|Q8C909_MOUSE;tr|B9EIE9|B9EIE9_MOUSE;sp|P46664|PURA2_MOUSE	Adss		24.283	16.4	16.4	16.4	8	16.4	16.4
tr|E9QNH6|E9QNH6_MOUSE;sp|P46735-2|MYO1B_MOUSE;tr|E9Q580|E9Q580_MOUSE;sp|P46735|MYO1B_MOUSE;tr|Q7TQD7|Q7TQD7_MOUSE;tr|Q3TTZ3|Q3TTZ3_MOUSE;tr|Q3UEQ4|Q3UEQ4_MOUSE;tr|D3YV80|D3YV80_MOUSE;sp|O88329|MYO1A_MOUSE;tr|Q3TEP4|Q3TEP4_MOUSE;tr|Q91ZI6|Q91ZI6_MOUSE	Myo1b		125.03	15	16.6	22.4	13.4	19.8	18.5
sp|P46737|BRCC3_MOUSE	Brcc3		33.34	3.8	8.9	8.9	5.2	8.9	8.9
tr|B2RSC8|B2RSC8_MOUSE;sp|P46935|NEDD4_MOUSE;tr|Q3TUU1|Q3TUU1_MOUSE;tr|Q3V335|Q3V335_MOUSE;tr|Q8BNU7|Q8BNU7_MOUSE;tr|A0JNZ0|A0JNZ0_MOUSE	Nedd4		102.71	9.5	13	11.6	9.5	12	15.4
tr|Q8BMP9|Q8BMP9_MOUSE;tr|Q5U412|Q5U412_MOUSE;tr|Q3UA28|Q3UA28_MOUSE;tr|Q3U9H4|Q3U9H4_MOUSE;tr|Q3U573|Q3U573_MOUSE;tr|Q3TVN9|Q3TVN9_MOUSE;tr|Q3TUR1|Q3TUR1_MOUSE;tr|Q3TG02|Q3TG02_MOUSE;sp|P46978|STT3A_MOUSE;tr|Q3U547|Q3U547_MOUSE;tr|Q8BWT4|Q8BWT4_MOUSE;tr|D3YZN5|D3YZN5_MOUSE	Stt3a		80.53	10.9	10.8	6.1	9.4	12.1	10.9
tr|Q80XR3|Q80XR3_MOUSE;tr|Q3UYY0|Q3UYY0_MOUSE;sp|P47199|QOR_MOUSE;tr|D3YWU6|D3YWU6_MOUSE;tr|D3Z4Q4|D3Z4Q4_MOUSE;tr|D3Z2X0|D3Z2X0_MOUSE;tr|D3YUG9|D3YUG9_MOUSE	Cryz		35.367	4.2	4.2	5.4	0	0	0
tr|Q544B1|Q544B1_MOUSE;tr|Q3UJW1|Q3UJW1_MOUSE;tr|Q3U9J7|Q3U9J7_MOUSE;tr|Q3TVM2|Q3TVM2_MOUSE;sp|P47738|ALDH2_MOUSE;tr|Q3U6I3|Q3U6I3_MOUSE;tr|D3YYF3|D3YYF3_MOUSE;tr|G3UWP3|G3UWP3_MOUSE;tr|B2RTL5|B2RTL5_MOUSE;sp|P24549|AL1A1_MOUSE;sp|O35945|AL1A7_MOUSE;tr|Q3UIA4|Q3UIA4_MOUSE;sp|Q9JHW9|AL1A3_MOUSE;sp|Q62148|AL1A2_MOUSE	Aldh2		56.537	42.2	36	40.1	36.6	39.9	34.5
tr|Q8C3C9|Q8C3C9_MOUSE;tr|Q3U7B5|Q3U7B5_MOUSE;sp|P47740|AL3A2_MOUSE;tr|B1AV77|B1AV77_MOUSE;tr|B1ATI0|B1ATI0_MOUSE;tr|Q8C5J1|Q8C5J1_MOUSE;tr|Q99PH3|Q99PH3_MOUSE;tr|Q8BQ93|Q8BQ93_MOUSE;tr|Q99PH4|Q99PH4_MOUSE;tr|Q3UNF5|Q3UNF5_MOUSE;sp|P47739|AL3A1_MOUSE;tr|B7ZN13|B7ZN13_MOUSE	Aldh3a2		53.998	22.7	14.5	28.5	20.5	17.4	25.2
sp|P47753|CAZA1_MOUSE;tr|Q5RKN9|Q5RKN9_MOUSE;tr|Q3UAS2|Q3UAS2_MOUSE;tr|Q3TLJ0|Q3TLJ0_MOUSE;tr|Q3UJV2|Q3UJV2_MOUSE;tr|Q99L12|Q99L12_MOUSE	Capza1		32.939	29.4	42	29	35	42	23.4
tr|Q5DQJ3|Q5DQJ3_MOUSE;sp|P47754|CAZA2_MOUSE;tr|Q3UCD2|Q3UCD2_MOUSE;tr|D6RCW7|D6RCW7_MOUSE;tr|Q3UBZ3|Q3UBZ3_MOUSE;tr|Q3U7G3|Q3U7G3_MOUSE	Capza2		32.967	46.9	40.2	40.9	46.9	46.9	40.9
tr|Q3TRH8|Q3TRH8_MOUSE;tr|A2AMW0|A2AMW0_MOUSE;tr|Q923G3|Q923G3_MOUSE;tr|Q3TVK4|Q3TVK4_MOUSE;sp|P47757-2|CAPZB_MOUSE;sp|P47757-4|CAPZB_MOUSE;tr|F6QJN8|F6QJN8_MOUSE;tr|F6YHZ8|F6YHZ8_MOUSE;tr|F7CAZ6|F7CAZ6_MOUSE;sp|P47757|CAPZB_MOUSE;tr|P97856|P97856_MOUSE	Capzb		29.196	10.8	15	15	5.4	15	5.4
tr|Q542X6|Q542X6_MOUSE;sp|P47758|SRPRB_MOUSE;tr|E9Q035|E9Q035_MOUSE	Srprb		29.605	28.3	28.3	23	23	23	22.3
tr|Q91Z57|Q91Z57_MOUSE;sp|P47791-2|GSHR_MOUSE;tr|Q3UAS7|Q3UAS7_MOUSE;tr|Q3TXK9|Q3TXK9_MOUSE;tr|Q3TWI5|Q3TWI5_MOUSE;sp|P47791|GSHR_MOUSE;tr|Q3U9R7|Q3U9R7_MOUSE;tr|Q3UB84|Q3UB84_MOUSE;tr|Q3U9P5|Q3U9P5_MOUSE	Gsr		40.549	23.5	31.7	37.1	22.7	25.3	30.4
tr|Q8K2U0|Q8K2U0_MOUSE;tr|Q543X6|Q543X6_MOUSE;sp|P47809|MP2K4_MOUSE;tr|M0QW52|M0QW52_MOUSE;tr|B1ATL6|B1ATL6_MOUSE	Map2k4		32.249	11.7	0	9.6	5.7	0	11.7
sp|P47810|WEE1_MOUSE	Wee1		71.577	3.4	0	5.6	0	0	0
tr|Q5U421|Q5U421_MOUSE;sp|P47811-3|MK14_MOUSE;sp|P47811|MK14_MOUSE;sp|P47811-4|MK14_MOUSE;tr|B2KF34|B2KF34_MOUSE;sp|P47811-2|MK14_MOUSE;tr|B2KF35|B2KF35_MOUSE	Mapk14		41.487	11.7	21.1	18.3	6.1	11.7	18.3
sp|P47856-2|GFPT1_MOUSE;sp|P47856|GFPT1_MOUSE	Gfpt1		76.722	7.2	3.2	2.8	2.8	2.8	2.8
tr|Q99K08|Q99K08_MOUSE;sp|P47857|K6PF_MOUSE;tr|Q1LZL7|Q1LZL7_MOUSE	Pfkm		85.302	2.4	3.1	1.2	2.4	0	3.6
tr|Q3UCH0|Q3UCH0_MOUSE;sp|P47911|RL6_MOUSE;tr|Q3UFI4|Q3UFI4_MOUSE;tr|E9PUX4|E9PUX4_MOUSE	Rpl6		33.509	30.7	31.8	30.1	32.8	36.5	30.1
tr|H7BX88|H7BX88_MOUSE;sp|P47934|CACP_MOUSE	Crat		68.644	1.5	1.5	1.5	1.5	0	1.5
tr|A2RS58|A2RS58_MOUSE;sp|P47941|CRKL_MOUSE;tr|Q8R5B8|Q8R5B8_MOUSE	Crkl		33.83	9.6	8.9	4	9.6	4	9.6
tr|Q58E35|Q58E35_MOUSE;sp|P47955|RLA1_MOUSE;tr|E9Q3T0|E9Q3T0_MOUSE	Rplp1		11.475	94.7	94.7	94.7	94.7	79.8	94.7
tr|Q3TKR5|Q3TKR5_MOUSE;tr|Q58EU6|Q58EU6_MOUSE;tr|Q3U850|Q3U850_MOUSE;sp|P47962|RL5_MOUSE;tr|D3YYV8|D3YYV8_MOUSE;tr|Q3THE1|Q3THE1_MOUSE	Rpl5		34.269	33.8	27	42.6	31.8	27	31.1
tr|Q5RKP3|Q5RKP3_MOUSE;sp|P47963|RL13_MOUSE;tr|D3YX54|D3YX54_MOUSE	Rpl13		24.597	29	19	24.3	25.7	20.5	29
tr|Q4V9T8|Q4V9T8_MOUSE;sp|P48024|EIF1_MOUSE;tr|Q3UBT8|Q3UBT8_MOUSE;tr|J3QN87|J3QN87_MOUSE;tr|J3QPZ8|J3QPZ8_MOUSE	Eif1		12.746	66.4	67.3	66.4	81.4	67.3	67.3
tr|A2A839|A2A839_MOUSE;tr|A2A838|A2A838_MOUSE;sp|P48193-2|41_MOUSE;sp|P48193|41_MOUSE;tr|A2A841|A2A841_MOUSE;tr|A2A842|A2A842_MOUSE;tr|Q3U0G7|Q3U0G7_MOUSE;tr|Q3V048|Q3V048_MOUSE;tr|B6ZHC3|B6ZHC3_MOUSE;tr|F7CR30|F7CR30_MOUSE;tr|F7BUB8|F7BUB8_MOUSE;tr|B6ZHC2|B6ZHC2_MOUSE;tr|F6S4K9|F6S4K9_MOUSE;tr|A2AD32|A2AD32_MOUSE;tr|B6ZHC8|B6ZHC8_MOUSE	Epb4.1		72.423	7.4	6.7	8.6	5.5	6.7	6.7
tr|Q8BJK3|Q8BJK3_MOUSE;sp|P48377|RFX1_MOUSE;tr|Q3V383|Q3V383_MOUSE;tr|Q8BYY2|Q8BYY2_MOUSE	Rfx1		103.73	3.4	3.4	1.9	3.4	5.3	5.3
sp|P48379-2|RFX2_MOUSE;sp|P48379|RFX2_MOUSE;tr|Q3V1T0|Q3V1T0_MOUSE;tr|G5E890|G5E890_MOUSE;sp|P48381|RFX3_MOUSE	Rfx2		76.533	7.2	0	2.6	2.6	2.6	0
sp|P48410|ABCD1_MOUSE;tr|A2ALN0|A2ALN0_MOUSE	Abcd1		81.858	7.6	7.6	2.3	6	5.2	7.5
tr|Q5I0U7|Q5I0U7_MOUSE;sp|P48428|TBCA_MOUSE	Tbca		12.758	0	0	25.9	0	0	25.9
tr|Q3UXV4|Q3UXV4_MOUSE;tr|E9Q6P2|E9Q6P2_MOUSE;sp|P63328-2|PP2BA_MOUSE;tr|G3X8U7|G3X8U7_MOUSE;tr|B2RRX2|B2RRX2_MOUSE;sp|P63328|PP2BA_MOUSE;tr|E0CZ78|E0CZ78_MOUSE;sp|P48453-2|PP2BB_MOUSE;sp|P48453|PP2BB_MOUSE;tr|Q4V9X0|Q4V9X0_MOUSE;tr|Q9D5R5|Q9D5R5_MOUSE;tr|Q3V074|Q3V074_MOUSE;sp|P48455|PP2BC_MOUSE;tr|Q80XK0|Q80XK0_MOUSE	Ppp3cb		51.445	2.2	0	2.2	0	8	8
tr|B3RH23|B3RH23_MOUSE;sp|P48678|LMNA_MOUSE;tr|Q3UCU3|Q3UCU3_MOUSE;tr|B3RH24|B3RH24_MOUSE;sp|P48678-2|LMNA_MOUSE;tr|Q3U733|Q3U733_MOUSE;tr|Q3U7I5|Q3U7I5_MOUSE;sp|P48678-3|LMNA_MOUSE;tr|D3YUF7|D3YUF7_MOUSE;tr|Q9CTL2|Q9CTL2_MOUSE;tr|Q8BNX5|Q8BNX5_MOUSE	Lmna		74.237	27.4	35.9	37.6	24.2	32.6	34.7
tr|E0CY23|E0CY23_MOUSE;sp|P48722-2|HS74L_MOUSE;sp|P48722|HS74L_MOUSE	Hspa4l		63.555	7.7	5.4	5.4	5.4	5.4	5.1
sp|P48725|PCNT_MOUSE;tr|F8VPV0|F8VPV0_MOUSE;sp|P48725-3|PCNT_MOUSE;sp|P48725-2|PCNT_MOUSE;tr|Q80U10|Q80U10_MOUSE;tr|Q497U2|Q497U2_MOUSE;tr|Q8CDL2|Q8CDL2_MOUSE;tr|Q6Y5M8|Q6Y5M8_MOUSE;tr|Q3ULT7|Q3ULT7_MOUSE;tr|Q3TQR8|Q3TQR8_MOUSE;tr|Q7TMH8|Q7TMH8_MOUSE	Pcnt		329.46	9.9	7.2	6.4	6.3	7.7	6.1
tr|B2RXY7|B2RXY7_MOUSE;sp|P48758|CBR1_MOUSE	Cbr1		30.641	6.1	11.9	11.9	6.1	15.5	11.9
sp|P48760-2|FOLC_MOUSE;sp|P48760-5|FOLC_MOUSE;sp|P48760-4|FOLC_MOUSE;sp|P48760|FOLC_MOUSE;sp|P48760-3|FOLC_MOUSE;tr|A2AK70|A2AK70_MOUSE	Fpgs		60.626	8.8	10.6	10.6	8.8	15	10.6
tr|E9PV63|E9PV63_MOUSE;tr|E9PVM7|E9PVM7_MOUSE;sp|P48774|GSTM5_MOUSE	Gstm5		18.8	14.6	14.6	0	0	0	14.6
sp|P48962|ADT1_MOUSE;tr|Q8BVI9|Q8BVI9_MOUSE	Slc25a4		32.904	40.9	40.6	43	40.3	50.7	38.3
sp|P48972|MYBB_MOUSE;tr|A2A5P3|A2A5P3_MOUSE	Mybl2		79.102	7.4	0	3.1	9.7	3.1	3.1
sp|P49025-4|CTRO_MOUSE;tr|D3Z1U0|D3Z1U0_MOUSE;tr|E9QL53|E9QL53_MOUSE;sp|P49025|CTRO_MOUSE;tr|D3YU89|D3YU89_MOUSE;sp|P49025-5|CTRO_MOUSE;sp|P49025-3|CTRO_MOUSE;tr|F6SBR5|F6SBR5_MOUSE;tr|H3BL47|H3BL47_MOUSE;tr|D3Z477|D3Z477_MOUSE;tr|D3Z1K6|D3Z1K6_MOUSE;sp|P49025-2|CTRO_MOUSE	Cit		230.08	6.8	5.7	6.7	5.3	8.2	10.5
sp|P49070|CAMLG_MOUSE	Camlg		32.542	11.9	7.5	7.5	11.9	4.4	11.9
tr|Q3ZAR9|Q3ZAR9_MOUSE;tr|Q3ZAS1|Q3ZAS1_MOUSE;tr|Q3U015|Q3U015_MOUSE;sp|P49117|NR2C2_MOUSE;tr|G3X9W4|G3X9W4_MOUSE;tr|Q5DTL3|Q5DTL3_MOUSE	Nr2c2		54.6	10	6.6	5.6	2.8	5.6	5.2
tr|Q3U3I5|Q3U3I5_MOUSE;sp|P49135|ERCC3_MOUSE;tr|Q3TVD8|Q3TVD8_MOUSE;tr|Q8R1K9|Q8R1K9_MOUSE	Ercc3		89.141	15.7	13	10	10.7	17	11.5
sp|P49282|NRAM2_MOUSE;sp|P49282-4|NRAM2_MOUSE;sp|P49282-2|NRAM2_MOUSE;sp|P49282-3|NRAM2_MOUSE	Slc11a2		62.367	4	0	0	4	5.5	0
tr|Q3U7F3|Q3U7F3_MOUSE;tr|Q3TIK8|Q3TIK8_MOUSE;sp|P49312|ROA1_MOUSE;tr|Q5EBP8|Q5EBP8_MOUSE;tr|Q3UK83|Q3UK83_MOUSE;tr|J3QK72|J3QK72_MOUSE;tr|Q3TFB1|Q3TFB1_MOUSE;tr|B7ZWG9|B7ZWG9_MOUSE	Hnrnpa1		34.238	40.3	45.3	52.2	50.9	52.8	48.8
tr|Q9EQE2|Q9EQE2_MOUSE;tr|Q9EQE3|Q9EQE3_MOUSE;tr|Q8R4T7|Q8R4T7_MOUSE;sp|P49443|PPM1A_MOUSE	Ppm1a		35.888	4.6	7.4	4.6	0	0	7.4
sp|P49452|CENPC_MOUSE;tr|Q9CRZ7|Q9CRZ7_MOUSE;tr|Q3UPF6|Q3UPF6_MOUSE	Cenpc		102.15	5.8	2.8	7.8	7.8	2.8	7.8
tr|Q543F6|Q543F6_MOUSE;sp|P49615|CDK5_MOUSE;tr|Q6LEQ3|Q6LEQ3_MOUSE	Cdk5		33.288	2.7	0	4.8	2.7	2.7	2.7
tr|Q9D077|Q9D077_MOUSE;tr|Q542F4|Q542F4_MOUSE;sp|P49717|MCM4_MOUSE;tr|Q3UA65|Q3UA65_MOUSE;tr|Q921D5|Q921D5_MOUSE;tr|Q5DTS8|Q5DTS8_MOUSE;tr|Q8C1Z0|Q8C1Z0_MOUSE;tr|Q3UXG9|Q3UXG9_MOUSE	Mcm4		96.764	40.5	41.5	40.1	43.2	38.9	42.2
sp|P49722|PSA2_MOUSE;tr|Q3UWT6|Q3UWT6_MOUSE;tr|Q9CZ58|Q9CZ58_MOUSE;tr|Q8BKE0|Q8BKE0_MOUSE	Psma2		25.926	26.5	43.2	26.5	32.5	26.5	26.5
tr|Q3UYK2|Q3UYK2_MOUSE;sp|P49769|PSN1_MOUSE;sp|P49769-2|PSN1_MOUSE;tr|Q3TDW2|Q3TDW2_MOUSE	Psen1		52.639	4.1	4.1	3.4	0	0	4.1
tr|Q5EAT0|Q5EAT0_MOUSE;tr|Q3UIK3|Q3UIK3_MOUSE;sp|P49962|SRP09_MOUSE;tr|D3YZX8|D3YZX8_MOUSE	Srp9		10.194	12.8	25.6	25.6	12.8	25.6	12.8
tr|E0CYE2|E0CYE2_MOUSE;sp|P50096|IMDH1_MOUSE;tr|F7DEU6|F7DEU6_MOUSE;tr|E0CXK0|E0CXK0_MOUSE	Impdh1		52.47	2.7	6.5	0	6.5	6.5	3.9
tr|Q99L69|Q99L69_MOUSE;sp|P50136|ODBA_MOUSE;tr|Q3U3J1|Q3U3J1_MOUSE	Bckdha		50.358	28.7	27.4	22.2	28.7	27.8	31
tr|G3UX44|G3UX44_MOUSE;sp|P50171|DHB8_MOUSE;sp|P50171-2|DHB8_MOUSE	H2-Ke6		23.985	10.7	10.7	26.1	20.5	10.7	10.7
tr|Q3U5U5|Q3U5U5_MOUSE;tr|Q3TF14|Q3TF14_MOUSE;sp|P50247|SAHH_MOUSE;tr|Q3U4D1|Q3U4D1_MOUSE;tr|Q5M9P0|Q5M9P0_MOUSE			47.786	26.4	26.4	22.9	26.4	16	22.9
sp|P50396|GDIA_MOUSE	Gdi1		50.521	6.9	6.9	0	0	6.9	0
sp|P50428|ARSA_MOUSE	Arsa		53.748	16.6	13.4	13.4	5.9	13.4	5.9
tr|G3UZ26|G3UZ26_MOUSE;tr|G3UYY1|G3UYY1_MOUSE;tr|Q9CWR5|Q9CWR5_MOUSE;sp|P50431|GLYC_MOUSE;tr|G3UZZ9|G3UZZ9_MOUSE	Shmt1		48.334	12.8	8.4	9.3	12.5	8.4	12.8
sp|P50516|VATA_MOUSE;sp|P50516-2|VATA_MOUSE;tr|D3Z1B9|D3Z1B9_MOUSE;tr|D3YWH3|D3YWH3_MOUSE;tr|D3YZ23|D3YZ23_MOUSE	Atp6v1a		68.325	29.3	28.8	26.7	29	31	37.6
sp|P50518|VATE1_MOUSE;sp|Q9D593|VATE2_MOUSE	Atp6v1e1		26.157	12.4	12.4	16.4	22.6	22.6	12.4
sp|P50543|S10AB_MOUSE	S100a11		11.083	16.3	16.3	16.3	16.3	16.3	16.3
tr|B1AR28|B1AR28_MOUSE;sp|P50544|ACADV_MOUSE;tr|Q3UJR6|Q3UJR6_MOUSE	Acadvl		68.55	36.1	34.9	32.2	32	25.7	32.2
tr|Q05BN2|Q05BN2_MOUSE;tr|Q3UMW2|Q3UMW2_MOUSE;tr|Q3TGU7|Q3TGU7_MOUSE;sp|P50580|PA2G4_MOUSE;tr|D3YVH7|D3YVH7_MOUSE	Pa2g4		41.508	40.6	48.4	40.9	44.6	46.8	48.9
tr|Q4FJQ0|Q4FJQ0_MOUSE;sp|P51150|RAB7A_MOUSE	Rab7		23.489	53.6	53.6	50.7	50.7	57	50.7
sp|P51174|ACADL_MOUSE	Acadl		47.907	20.7	17	20.7	14.7	18.1	18.4
tr|Q3UQA3|Q3UQA3_MOUSE;sp|P51175|PPOX_MOUSE	Ppox		50.898	11.1	22	13	8.4	13	18.4
tr|Q5EBQ6|Q5EBQ6_MOUSE;sp|P51410|RL9_MOUSE;tr|G3UW34|G3UW34_MOUSE;tr|D3Z629|D3Z629_MOUSE;tr|Q5M9J5|Q5M9J5_MOUSE;tr|D3YZT0|D3YZT0_MOUSE;tr|S4R1R7|S4R1R7_MOUSE	Rpl9		21.881	56.2	60.4	56.8	60.4	55.7	60.4
tr|Q8CI86|Q8CI86_MOUSE;tr|Q3TWI4|Q3TWI4_MOUSE;sp|P51432|PLCB3_MOUSE;tr|Q571K9|Q571K9_MOUSE;tr|Q3TPL1|Q3TPL1_MOUSE;tr|Q8C8I0|Q8C8I0_MOUSE	Plcb3		139.5	9.3	9.9	5.6	7.2	6.5	7.5
sp|P51569|AGAL_MOUSE;tr|Q8BGZ6|Q8BGZ6_MOUSE;tr|Q3UM38|Q3UM38_MOUSE;tr|Q3TLY5|Q3TLY5_MOUSE	Gla		47.642	13.1	13.1	13.1	13.1	8.8	8.8
tr|Q7TSZ1|Q7TSZ1_MOUSE;sp|P51612|XPC_MOUSE	Xpc		104.46	1.4	1.4	1.4	1.4	3.4	1.4
sp|P51655|GPC4_MOUSE;tr|Q3V1C9|Q3V1C9_MOUSE;tr|Q3TP69|Q3TP69_MOUSE;sp|Q9R087|GPC6_MOUSE;tr|Q8R3X6|Q8R3X6_MOUSE	Gpc4		62.586	13.3	13.5	13.5	12.7	13.5	13.5
tr|Q3UHW2|Q3UHW2_MOUSE;sp|P51660|DHB4_MOUSE;tr|Q3TT11|Q3TT11_MOUSE	Hsd17b4		79.423	25.6	34	30.9	23	23	25.6
sp|P51667|MLRV_MOUSE	Myl2		18.864	7.2	0	0	7.2	7.2	0
tr|Q790S0|Q790S0_MOUSE;sp|P51791-2|CLCN3_MOUSE;tr|Q8K4W7|Q8K4W7_MOUSE;tr|Q8K4W8|Q8K4W8_MOUSE;tr|Q6PGA5|Q6PGA5_MOUSE;tr|Q3TTK0|Q3TTK0_MOUSE;tr|Q8K4W9|Q8K4W9_MOUSE;sp|P51791|CLCN3_MOUSE;tr|E9Q2I1|E9Q2I1_MOUSE;tr|Q8K4X1|Q8K4X1_MOUSE;tr|Q3TF45|Q3TF45_MOUSE	Clcn3		84.474	0	1.3	1.3	1.3	1.3	1.3
tr|Q5EBK8|Q5EBK8_MOUSE;tr|Q9DAS3|Q9DAS3_MOUSE;tr|A1E5T5|A1E5T5_MOUSE;sp|P51807|DYLT1_MOUSE	Dynlt1		10.242	0	19.4	0	23.7	0	0
tr|A2AQN9|A2AQN9_MOUSE;tr|A2AQN7|A2AQN7_MOUSE;tr|Q3UEE2|Q3UEE2_MOUSE;tr|Q8R436|Q8R436_MOUSE;tr|Q541E2|Q541E2_MOUSE;tr|Q3TWM2|Q3TWM2_MOUSE;sp|P51855|GSHB_MOUSE	Gss		19.621	0	9.5	0	0	16.8	9.5
tr|E0CYW7|E0CYW7_MOUSE;tr|E0CXA0|E0CXA0_MOUSE;sp|P51859|HDGF_MOUSE	Hdgf		9.4116	0	20.2	20.2	20.2	20.2	20.2
sp|P51863|VA0D1_MOUSE;tr|Q921S5|Q921S5_MOUSE	Atp6v0d1		40.301	32.5	29.1	29.1	29.1	29.1	29.1
tr|Q545A2|Q545A2_MOUSE;sp|P51881|ADT2_MOUSE	Slc25a5		32.931	47	53.4	50.7	53	52.7	56
tr|Q9QWI2|Q9QWI2_MOUSE;tr|Q8VI14|Q8VI14_MOUSE;tr|Q9D393|Q9D393_MOUSE;tr|Q6P1Z8|Q6P1Z8_MOUSE;sp|P51906|EAA3_MOUSE	Slc1a1		40.61	8.8	8.8	9.1	8.8	8.8	8.8
sp|P51942|MATN1_MOUSE	Matn1		54.421	0	2.6	2.6	0	0	0
sp|P51943|CCNA2_MOUSE;tr|D6RIK7|D6RIK7_MOUSE;tr|Q62410|Q62410_MOUSE	Ccna2		47.269	11.1	14.7	14.9	11.1	14.7	9.7
sp|P51944-3|CCNF_MOUSE;sp|P51944|CCNF_MOUSE;sp|P51944-2|CCNF_MOUSE	Ccnf		86.408	1.5	0	0	0	0	0
sp|P51949|MAT1_MOUSE;tr|A4FUR7|A4FUR7_MOUSE	Mnat1		35.848	30.7	26.5	25.2	25.2	25.6	18.1
tr|Q3TQK8|Q3TQK8_MOUSE;sp|P52019|ERG1_MOUSE;tr|Q3TSS7|Q3TSS7_MOUSE	Sqle		63.769	6.8	14.7	19.8	4.4	5.9	11.9
sp|P52194|CLGN_MOUSE	Clgn		69.43	6.1	6.2	6.2	2.6	6.2	6.1
tr|Q52L97|Q52L97_MOUSE;sp|P52293|IMA1_MOUSE;tr|Q641N9|Q641N9_MOUSE;tr|A2A600|A2A600_MOUSE;tr|A2A601|A2A601_MOUSE;tr|A6PW68|A6PW68_MOUSE;tr|F2Z431|F2Z431_MOUSE;tr|A2A602|A2A602_MOUSE	Kpna2		57.927	33.5	31.2	33.1	27.2	29.7	34.8
sp|P52432|RPAC1_MOUSE;tr|A1L3C2|A1L3C2_MOUSE;tr|D3Z3D6|D3Z3D6_MOUSE;tr|D3Z7Q8|D3Z7Q8_MOUSE;tr|G3UXX5|G3UXX5_MOUSE;tr|G3UX92|G3UX92_MOUSE	Polr1c		39.106	39	42.2	35.8	35.8	35.8	35.8
sp|P52479|UBP10_MOUSE;sp|P52479-2|UBP10_MOUSE;tr|G3X9U6|G3X9U6_MOUSE	Usp10		87.021	3.8	13.3	8	6.7	6.7	11.4
sp|P52480|KPYM_MOUSE;sp|P52480-2|KPYM_MOUSE;tr|Q3UEH4|Q3UEH4_MOUSE;tr|E9Q509|E9Q509_MOUSE;tr|Q3UEI4|Q3UEI4_MOUSE;tr|A7MCU9|A7MCU9_MOUSE;tr|G3X925|G3X925_MOUSE;sp|P53657|KPYR_MOUSE	Pkm		57.844	39	39	37.9	39.2	36.2	38.4
tr|D3YW32|D3YW32_MOUSE;sp|P52503|NDUS6_MOUSE			10.908	24.5	24.5	39.8	24.5	24.5	24.5
tr|Q5SUC8|Q5SUC8_MOUSE;sp|P52624|UPP1_MOUSE;tr|E9Q391|E9Q391_MOUSE;tr|Q5SUC6|Q5SUC6_MOUSE;tr|F6YBT6|F6YBT6_MOUSE;tr|E9Q5K7|E9Q5K7_MOUSE;tr|Q9D986|Q9D986_MOUSE;tr|Q3UEN1|Q3UEN1_MOUSE;sp|Q8CGR7|UPP2_MOUSE;tr|Q8R093|Q8R093_MOUSE	Upp1		34.086	22.8	36.7	28.9	22.8	29.9	30.5
sp|P52760|UK114_MOUSE	Hrsp12		14.255	11.1	11.1	10.4	11.1	10.4	10.4
tr|Q3UN55|Q3UN55_MOUSE;sp|P52825|CPT2_MOUSE;tr|Q3UDA8|Q3UDA8_MOUSE;tr|A2A8E8|A2A8E8_MOUSE	Cpt2		73.964	21.7	19.5	21.7	19	20.5	22
tr|Q2TBA8|Q2TBA8_MOUSE;sp|P52850|NDST2_MOUSE;sp|Q3UHN9-2|NDST1_MOUSE;tr|D3YWZ6|D3YWZ6_MOUSE;tr|G3UXE3|G3UXE3_MOUSE;sp|Q9EQH7-2|NDST3_MOUSE;sp|Q9EQW8|NDST4_MOUSE;tr|Q14DQ0|Q14DQ0_MOUSE;tr|E9PZJ4|E9PZJ4_MOUSE;sp|Q9EQH7|NDST3_MOUSE;sp|Q3UHN9|NDST1_MOUSE	Ndst2		58.537	2.5	0	0	3.9	3.9	3.9
sp|P52875|TM165_MOUSE;tr|B2RUD1|B2RUD1_MOUSE;tr|D3YV67|D3YV67_MOUSE	Tmem165		34.79	5.6	13.3	11.5	13.3	7.7	13.3
tr|D3Z4H6|D3Z4H6_MOUSE;tr|Q564E7|Q564E7_MOUSE;sp|P52912|TIA1_MOUSE;tr|D3YY02|D3YY02_MOUSE	Tia1		42.682	9.1	12.2	9.1	6.5	9.1	13.8
tr|Q3USC8|Q3USC8_MOUSE;sp|P52963|E41LA_MOUSE	Epb4.1l4a		56.316	0	3.3	0	0	0	0
tr|F6W0N8|F6W0N8_MOUSE;tr|D3YWH7|D3YWH7_MOUSE;sp|P53368|8ODP_MOUSE	Nudt1		7.7467	21.7	0	0	21.7	0	0
tr|Q7TND9|Q7TND9_MOUSE;sp|P53395|ODB2_MOUSE	Dbt		53.26	30.9	39.8	32.8	31.5	32.8	31.3
tr|Q54AJ1|Q54AJ1_MOUSE;sp|P53568|CEBPG_MOUSE	Cebpg		16.399	20.7	0	0	20.7	20.7	0
sp|P53569|CEBPZ_MOUSE;sp|P53569-2|CEBPZ_MOUSE;tr|Q3UUZ3|Q3UUZ3_MOUSE;tr|Q3UGK4|Q3UGK4_MOUSE	Cebpz		120.26	16.1	16.9	15.1	16.1	13.7	18.2
tr|Q8BP79|Q8BP79_MOUSE;sp|P53702|CCHL_MOUSE	Hccs		30.981	4.8	4.8	4.8	4.8	4.8	4.8
tr|Q9QYT0|Q9QYT0_MOUSE;tr|Q3TS40|Q3TS40_MOUSE;sp|P53798|FDFT_MOUSE			42.485	19.8	20.1	16	16	20.1	20.1
sp|P53811|PIPNB_MOUSE;tr|Q8JZZ5|Q8JZZ5_MOUSE	Pitpnb		31.487	4.4	12.9	12.9	12.9	4.4	12.9
tr|Q8BXY4|Q8BXY4_MOUSE;tr|Q0PD65|Q0PD65_MOUSE;sp|P53994|RAB2A_MOUSE;tr|Q6PDZ3|Q6PDZ3_MOUSE;tr|Q3TEG7|Q3TEG7_MOUSE;tr|Q0PD64|Q0PD64_MOUSE;sp|P59279|RAB2B_MOUSE;tr|Q9DB48|Q9DB48_MOUSE;tr|Q5U628|Q5U628_MOUSE;tr|G3UXQ7|G3UXQ7_MOUSE;tr|G3V022|G3V022_MOUSE;tr|Q6P7T7|Q6P7T7_MOUSE;tr|S4R232|S4R232_MOUSE	Rab2a		19.157	41.7	39.9	41.1	34.5	42.9	41.1
tr|B7ZNX2|B7ZNX2_MOUSE;sp|P53995|APC1_MOUSE;tr|A2ATQ5|A2ATQ5_MOUSE;tr|Q3TP10|Q3TP10_MOUSE;tr|Q3UE43|Q3UE43_MOUSE	Anapc1		215.99	7.5	4.7	5	6.9	5.6	7.7
tr|D3YYF6|D3YYF6_MOUSE;tr|Q3U935|Q3U935_MOUSE;sp|P53996-2|CNBP_MOUSE;tr|Q3ULK8|Q3ULK8_MOUSE;sp|P53996-3|CNBP_MOUSE;tr|Q3U5V2|Q3U5V2_MOUSE;tr|Q5QJQ9|Q5QJQ9_MOUSE;sp|P53996|CNBP_MOUSE	Cnbp		15.479	10.1	10.8	20.9	10.8	29.5	20.9
sp|P54071|IDHP_MOUSE;tr|D6RIL6|D6RIL6_MOUSE	Idh2		50.906	39.6	41.4	33.2	29.6	30.1	32.7
tr|Q75WC0|Q75WC0_MOUSE;tr|Q3UZX3|Q3UZX3_MOUSE;tr|Q3UG70|Q3UG70_MOUSE;sp|P54099|DPOG1_MOUSE;tr|D6RIP1|D6RIP1_MOUSE;tr|Q05BB8|Q05BB8_MOUSE	Polg		136.62	1.8	0	1.8	3.4	1.8	3.4
tr|E9Q9H3|E9Q9H3_MOUSE;sp|P54103|DNJC2_MOUSE;tr|Q3TRX6|Q3TRX6_MOUSE;tr|Q3UVT4|Q3UVT4_MOUSE;tr|Q3TTG9|Q3TTG9_MOUSE;tr|E9Q9H2|E9Q9H2_MOUSE;tr|Q3TTI5|Q3TTI5_MOUSE;tr|Q3TE39|Q3TE39_MOUSE	Dnajc2		71.274	10.3	7.4	10.3	10.3	7.4	10.3
sp|P54116|STOM_MOUSE	Stom		31.375	4.2	4.2	0	4.2	0	4.2
tr|D3Z1Z8|D3Z1Z8_MOUSE;tr|D3Z5N2|D3Z5N2_MOUSE;tr|Q9DCP3|Q9DCP3_MOUSE;tr|Q9CYU5|Q9CYU5_MOUSE;tr|Q9CXQ8|Q9CXQ8_MOUSE;tr|Q91XT3|Q91XT3_MOUSE;tr|Q8C2H3|Q8C2H3_MOUSE;tr|Q545B6|Q545B6_MOUSE;sp|P54227|STMN1_MOUSE	Stmn1		11.729	12.7	12.7	12.7	12.7	12.7	12.7
tr|Q8C2N9|Q8C2N9_MOUSE;sp|P54276|MSH6_MOUSE;tr|Q9CRH0|Q9CRH0_MOUSE;tr|Q61061|Q61061_MOUSE	Msh6		150.98	35.3	35.5	33.2	29.9	28.4	33.3
tr|Q3UJP0|Q3UJP0_MOUSE;tr|B9EJ22|B9EJ22_MOUSE;sp|P54279|PMS2_MOUSE;tr|E9QLM4|E9QLM4_MOUSE;tr|F6X8D5|F6X8D5_MOUSE;tr|F6TK25|F6TK25_MOUSE;tr|A4QPD7|A4QPD7_MOUSE	Pms2		95.212	3.1	5	0	3.7	6.6	1.9
tr|Q3UQN3|Q3UQN3_MOUSE;tr|Q3U041|Q3U041_MOUSE;sp|P54728|RD23B_MOUSE;tr|Q3TJ52|Q3TJ52_MOUSE	Rad23b		43.227	19.2	20.2	4.1	24.6	16.1	20.2
tr|Q3UYM1|Q3UYM1_MOUSE;sp|P54729|NUB1_MOUSE;tr|A0PJ90|A0PJ90_MOUSE;tr|A0JLP6|A0JLP6_MOUSE	Nub1		70.306	10.3	10.3	7.2	17.4	7.2	9.9
sp|P54731|FAF1_MOUSE	Faf1		73.862	9.4	5.2	5.2	6.9	2.8	5.4
sp|P54754|EPHB3_MOUSE;tr|Q60669|Q60669_MOUSE;tr|E9PWK7|E9PWK7_MOUSE;sp|Q8CBF3-2|EPHB1_MOUSE;sp|Q8CBF3|EPHB1_MOUSE;tr|Q91YM0|Q91YM0_MOUSE;tr|Q8C7S3|Q8C7S3_MOUSE;tr|Q3V1K8|Q3V1K8_MOUSE;sp|P54761|EPHB4_MOUSE;tr|Q8C8K1|Q8C8K1_MOUSE	Ephb3		109.66	2.9	4	3.3	1.4	2.9	0
tr|A3KG01|A3KG01_MOUSE;tr|A3KG02|A3KG02_MOUSE;tr|A3KG00|A3KG00_MOUSE;sp|P54763|EPHB2_MOUSE;sp|P54763-2|EPHB2_MOUSE;tr|Q6P5F1|Q6P5F1_MOUSE	Ephb2		109.9	1.6	1.1	0	0	2.4	0
tr|Q8BKU2|Q8BKU2_MOUSE;sp|P54775|PRS6B_MOUSE;tr|Q3TJ97|Q3TJ97_MOUSE;tr|Q3TFA5|Q3TFA5_MOUSE;tr|Q569X4|Q569X4_MOUSE;tr|Q3TUN5|Q3TUN5_MOUSE;tr|Q3UBF0|Q3UBF0_MOUSE;tr|Q52L53|Q52L53_MOUSE	Psmc4		47.394	34.4	46.4	31.8	39.7	32.3	36.4
tr|Q3TMB8|Q3TMB8_MOUSE;sp|P54822|PUR8_MOUSE;tr|E9Q3T7|E9Q3T7_MOUSE;tr|E9Q242|E9Q242_MOUSE;tr|E9Q0A0|E9Q0A0_MOUSE	Adsl		54.865	4.8	22.1	17.1	4.8	15.1	11.2
sp|P54823|DDX6_MOUSE	Ddx6		54.191	30.2	30.2	34.4	24.4	32.3	28.4
tr|Q9CTF5|Q9CTF5_MOUSE;tr|Q3U5N4|Q3U5N4_MOUSE;sp|P54923|ADPRH_MOUSE	Adprh		13.55	14.5	14.5	0	14.5	14.5	14.5
tr|A2A5K2|A2A5K2_MOUSE;tr|Q4FJT5|Q4FJT5_MOUSE;tr|Q3UFS5|Q3UFS5_MOUSE;sp|P55065|PLTP_MOUSE;tr|Q3UE59|Q3UE59_MOUSE	Pltp		49.022	7.7	9.1	0	12.2	9.1	7.7
tr|Q8R3I1|Q8R3I1_MOUSE;tr|Q3TYP1|Q3TYP1_MOUSE;tr|Q3TU81|Q3TU81_MOUSE;sp|P55086|PAR2_MOUSE	F2rl1		44.679	5.3	5.3	5.3	5.3	5.3	5.3
sp|P55200-2|KMT2A_MOUSE;sp|P55200|KMT2A_MOUSE;tr|Q5DTR3|Q5DTR3_MOUSE;tr|D3Z5H5|D3Z5H5_MOUSE	Kmt2a		429.36	1.1	0.8	1.9	0.8	1.7	1.5
tr|Q0PD50|Q0PD50_MOUSE;sp|P55258|RAB8A_MOUSE;tr|Q3UHW5|Q3UHW5_MOUSE	Rab8a		23.668	17.9	17.9	17.9	17.9	17.9	27.1
tr|Q8BMC5|Q8BMC5_MOUSE;sp|P55264-2|ADK_MOUSE;sp|P55264|ADK_MOUSE	Adk		29.153	4.6	4.6	4.6	4.6	4.6	4.6
tr|Q6PB52|Q6PB52_MOUSE;tr|Q6PEM5|Q6PEM5_MOUSE;tr|Q5D0B0|Q5D0B0_MOUSE;tr|Q8C252|Q8C252_MOUSE;tr|Q6ZY49|Q6ZY49_MOUSE;tr|Q52KI7|Q52KI7_MOUSE;tr|Q3TL96|Q3TL96_MOUSE;sp|P55302|AMRP_MOUSE;tr|Q8K295|Q8K295_MOUSE;tr|F6WMD1|F6WMD1_MOUSE	Lrpap1		35.491	11.3	8	3.3	8	8	8
sp|P55937-1|GOGA3_MOUSE;tr|E9QP99|E9QP99_MOUSE;sp|P55937|GOGA3_MOUSE;tr|Q3UZV1|Q3UZV1_MOUSE	Golga3		162.82	2.4	3.3	2.4	1.6	4.9	4.9
tr|F8WHP8|F8WHP8_MOUSE;sp|P56135|ATPK_MOUSE	Atp5j2		9.0054	15.8	15.8	15.8	15.8	15.8	15.8
sp|P56183-2|RRP1_MOUSE;sp|P56183-3|RRP1_MOUSE;sp|P56183|RRP1_MOUSE;tr|Q05CN2|Q05CN2_MOUSE	Rrp1		50.012	14.7	14.7	19.2	14.7	14.7	19.2
tr|H3BJ18|H3BJ18_MOUSE;sp|P56280|TCL1A_MOUSE	Tcl1		7.191	32.2	32.2	32.2	32.2	32.2	32.2
tr|Q3ULK1|Q3ULK1_MOUSE;sp|P56371|RAB4A_MOUSE;tr|B2RRN5|B2RRN5_MOUSE	Rab4a		24.336	19.7	19.7	26.1	26.1	26.1	26.1
tr|Q6VEU5|Q6VEU5_MOUSE;tr|Q545F5|Q545F5_MOUSE;sp|P56382|ATP5E_MOUSE;tr|G8DXU5|G8DXU5_MUSMC;tr|G8DXS2|G8DXS2_MOUSE;tr|G8DXR6|G8DXR6_MOUSE	Atp5e		5.8218	0	13.5	0	0	13.5	28.8
tr|Q545R9|Q545R9_MOUSE;sp|P56390|CKS2_MOUSE	Cks2		9.8742	20.3	20.3	20.3	20.3	20.3	20.3
sp|P56391|CX6B1_MOUSE	Cox6b1		10.071	29.1	12.8	24.4	29.1	24.4	12.8
tr|G5E850|G5E850_MOUSE;tr|Q544Z9|Q544Z9_MOUSE;sp|P56395|CYB5_MOUSE;tr|E0CY88|E0CY88_MOUSE	Cyb5a		11.142	46.9	46.9	46.9	33.7	46.9	46.9
tr|Q3U4W8|Q3U4W8_MOUSE;sp|P56399|UBP5_MOUSE;tr|D3YYA5|D3YYA5_MOUSE;tr|D3Z4K7|D3Z4K7_MOUSE	Usp5		93.354	9.9	11.4	6.7	8.9	6.7	10.9
sp|P56480|ATPB_MOUSE	Atp5b		56.3	69.2	70.9	78.6	73.9	76.4	73.9
tr|Q4FJL8|Q4FJL8_MOUSE;sp|P56528|CD38_MOUSE;tr|Q76N18|Q76N18_MOUSE;tr|Q3UCS6|Q3UCS6_MOUSE	Cd38		34.407	8.6	0	5.6	5.6	5.6	5.6
tr|Q91YZ2|Q91YZ2_MOUSE;tr|Q3UIX8|Q3UIX8_MOUSE;tr|Q3UGL5|Q3UGL5_MOUSE;sp|P56546|CTBP2_MOUSE;sp|P56546-2|CTBP2_MOUSE;tr|E9PWQ9|E9PWQ9_MOUSE;tr|E9Q0T4|E9Q0T4_MOUSE	Ctbp2		45.971	20.7	21.9	34.3	20.2	21.9	26.7
tr|Q8C7W8|Q8C7W8_MOUSE;tr|Q8C3T7|Q8C3T7_MOUSE;tr|Q543U3|Q543U3_MOUSE;sp|P56564|EAA1_MOUSE	Slc1a3		59.592	0	0	0	0	3.7	0
tr|Q543E3|Q543E3_MOUSE;sp|P56677|ST14_MOUSE	St14		94.654	4.2	1.4	11.8	8.7	6.1	7.7
tr|Q3UN10|Q3UN10_MOUSE;tr|Q80UI9|Q80UI9_MOUSE;tr|Q3UMA8|Q3UMA8_MOUSE;tr|Q3TDI2|Q3TDI2_MOUSE;sp|P56695|WFS1_MOUSE	Wfs1		91.816	6.9	1.6	8.6	7	6	5
tr|Q564F6|Q564F6_MOUSE;sp|P56812|PDCD5_MOUSE;tr|D3Z7Q5|D3Z7Q5_MOUSE	Pdcd5		14.275	10.3	10.3	10.3	10.3	10.3	10.3
tr|Q8CFQ9|Q8CFQ9_MOUSE;tr|Q564D0|Q564D0_MOUSE;tr|Q3USY4|Q3USY4_MOUSE;sp|P56959|FUS_MOUSE;tr|G3UXT7|G3UXT7_MOUSE;tr|Q3UK30|Q3UK30_MOUSE	Fus		52.601	12.6	9.3	11.6	12.6	10.3	11.6
tr|Q9CYJ3|Q9CYJ3_MOUSE;tr|Q8K366|Q8K366_MOUSE;tr|Q8R2R0|Q8R2R0_MOUSE;tr|Q3UNK6|Q3UNK6_MOUSE;sp|P56960|EXOSX_MOUSE;tr|F6VYQ6|F6VYQ6_MOUSE;tr|Q3TRD0|Q3TRD0_MOUSE;tr|Q99KY7|Q99KY7_MOUSE;tr|Q9CVF6|Q9CVF6_MOUSE	Exosc10		80.765	21.8	16.9	18.2	23.1	20	27.2
tr|Q3TDE4|Q3TDE4_MOUSE;tr|Q3TD54|Q3TD54_MOUSE;tr|Q3T9E5|Q3T9E5_MOUSE;sp|P57716|NICA_MOUSE;tr|Q6ZQF2|Q6ZQF2_MOUSE;tr|Q3TV74|Q3TV74_MOUSE	Ncstn		60.662	2.9	4.4	2.9	4.4	2.9	2.9
sp|P57722-2|PCBP3_MOUSE;sp|P57722|PCBP3_MOUSE;tr|E9Q7D8|E9Q7D8_MOUSE;tr|Q8CFQ6|Q8CFQ6_MOUSE;tr|G3UYM5|G3UYM5_MOUSE	Pcbp3		39.166	8.6	17.8	8.6	17.8	14.3	14.3
tr|Q9DB01|Q9DB01_MOUSE;tr|Q8BP63|Q8BP63_MOUSE;sp|P57724|PCBP4_MOUSE	Pcbp4		41.366	4	4	4	4	4	4
tr|Q3UK81|Q3UK81_MOUSE;tr|Q3UJH5|Q3UJH5_MOUSE;tr|Q3U861|Q3U861_MOUSE;sp|P57746|VATD_MOUSE;tr|Q9CTI8|Q9CTI8_MOUSE;tr|Q3U684|Q3U684_MOUSE	Atp6v1d		22.598	8.1	28.4	22.3	22.3	22.3	22.3
sp|P57759|ERP29_MOUSE;tr|F8WJI4|F8WJI4_MOUSE;tr|F8WIM7|F8WIM7_MOUSE;tr|A8C1V9|A8C1V9_MOUSE;tr|D6RG87|D6RG87_MOUSE	Erp29		28.823	26	26.3	29.8	26	25.2	29.8
tr|Q3ULT2|Q3ULT2_MOUSE;sp|P57780|ACTN4_MOUSE;tr|Q1A602|Q1A602_MOUSE;tr|Q3UDJ7|Q3UDJ7_MOUSE;tr|E9Q2W9|E9Q2W9_MOUSE;tr|Q8BP35|Q8BP35_MOUSE;tr|D3Z0L8|D3Z0L8_MOUSE;tr|D3Z761|D3Z761_MOUSE;tr|Q61063|Q61063_MOUSE;tr|Q61064|Q61064_MOUSE;tr|Q91ZE6|Q91ZE6_MOUSE;tr|Q8VIE5|Q8VIE5_MOUSE;tr|E9PX29|E9PX29_MOUSE	Actn4		104.98	28.6	29.6	28.9	28.4	29.6	29.3
sp|P57784|RU2A_MOUSE;tr|G5E883|G5E883_MOUSE;tr|Q8BSH5|Q8BSH5_MOUSE	Snrpa1		28.357	32.9	32.2	32.9	32.9	46.7	36.1
tr|Q99KQ3|Q99KQ3_MOUSE;sp|P57791|FACE2_MOUSE	Rce1		24.791	6.2	6.2	6.2	6.2	6.2	6.2
tr|Q8C7F9|Q8C7F9_MOUSE;tr|Q8C6H4|Q8C6H4_MOUSE;tr|Q542E4|Q542E4_MOUSE;sp|P58021|TM9S2_MOUSE;tr|Q3TWB8|Q3TWB8_MOUSE;tr|E9PZ69|E9PZ69_MOUSE	Tm9sf2		75.357	15.6	12.4	14.5	16.5	13.7	14.5
tr|Q3TDF4|Q3TDF4_MOUSE;tr|Q3TCT3|Q3TCT3_MOUSE;sp|P58043|SESN2_MOUSE	Sesn2		54.438	0	7.7	0	0	0	7.7
sp|P58044|IDI1_MOUSE;tr|G3XA48|G3XA48_MOUSE;tr|H3BLF8|H3BLF8_MOUSE;tr|H3BLP1|H3BLP1_MOUSE;tr|H3BKD7|H3BKD7_MOUSE	Idi1		26.289	32.6	18.9	28.6	28.6	15	27.8
tr|D3YVZ9|D3YVZ9_MOUSE;tr|Q059G7|Q059G7_MOUSE;sp|P58059|RT21_MOUSE	Mrps21		5.1089	29.5	29.5	29.5	0	29.5	29.5
tr|Q3TLQ4|Q3TLQ4_MOUSE;sp|P58064|RT06_MOUSE	Mrps6		14.308	8	8	8	8	8	8
sp|P58069|RASA2_MOUSE;tr|Q3U405|Q3U405_MOUSE;tr|D3YZE9|D3YZE9_MOUSE	Rasa2		96.4	4.4	3.8	1.9	2.4	1.9	0
tr|Q3U965|Q3U965_MOUSE;sp|P58137|ACOT8_MOUSE;tr|Q8BZR4|Q8BZR4_MOUSE;tr|G3UXJ8|G3UXJ8_MOUSE	Acot8		35.827	28.4	15.9	21.2	21.2	15.6	33.4
tr|Q3USF3|Q3USF3_MOUSE;tr|Q3UN75|Q3UN75_MOUSE;tr|Q3UJY2|Q3UJY2_MOUSE;tr|D4Q8F9|D4Q8F9_MOUSE;sp|P58158|B3GA3_MOUSE	B3gat3		26.812	11.2	11.2	11.2	11.2	11.2	11.2
tr|Q3UDC8|Q3UDC8_MOUSE;tr|Q3TWX1|Q3TWX1_MOUSE;tr|Q3TK17|Q3TK17_MOUSE;sp|P58252|EF2_MOUSE;tr|Q3UZ14|Q3UZ14_MOUSE;tr|Q3UMI7|Q3UMI7_MOUSE;tr|Q3TLB1|Q3TLB1_MOUSE;tr|Q3TJZ1|Q3TJZ1_MOUSE;tr|Q3TX47|Q3TX47_MOUSE;tr|Q6P9L9|Q6P9L9_MOUSE;tr|Q3UBL9|Q3UBL9_MOUSE;tr|Q8BMA8|Q8BMA8_MOUSE;tr|Q8C153|Q8C153_MOUSE;tr|Q3TW58|Q3TW58_MOUSE;tr|Q3TSK4|Q3TSK4_MOUSE;tr|Q3TPG2|Q3TPG2_MOUSE;tr|Q99LT6|Q99LT6_MOUSE;tr|Q61509|Q…	Eef2		95.267	19.9	35.9	36.2	21.4	25.5	32.6
sp|P58281|OPA1_MOUSE;tr|H7BX01|H7BX01_MOUSE;sp|P58281-2|OPA1_MOUSE;tr|Q80TX7|Q80TX7_MOUSE;tr|E0CXD1|E0CXD1_MOUSE;tr|Q8BK99|Q8BK99_MOUSE;tr|F6U775|F6U775_MOUSE	Opa1		111.34	9.9	21.1	24	13.4	18	18.4
tr|Q8BWQ9|Q8BWQ9_MOUSE;sp|Q9JKB1|UCHL3_MOUSE;tr|B2RTM4|B2RTM4_MOUSE;sp|P58321|UCHL4_MOUSE	Uchl3		23.662	6.2	0	0	0	0	0
tr|Q811R6|Q811R6_MOUSE;tr|B2RPU7|B2RPU7_MOUSE;sp|P58334|KLF16_MOUSE			14.622	25.8	25.8	0	25.8	0	25.8
tr|Q8C0E1|Q8C0E1_MOUSE;tr|Q543N6|Q543N6_MOUSE;sp|P58389|PTPA_MOUSE;tr|A2AWE9|A2AWE9_MOUSE	Ppp2r4		36.755	0	12.1	12.1	0	9	12.1
tr|Q3U3S0|Q3U3S0_MOUSE;sp|P58404-2|STRN4_MOUSE;sp|P58404|STRN4_MOUSE	Strn4		80.964	4.6	1.9	4.6	4.6	4.6	4.6
tr|Q3TVF6|Q3TVF6_MOUSE;tr|Q8C660|Q8C660_MOUSE;sp|P58468|F207A_MOUSE	Fam207a		22.944	10.5	10.5	10.5	10.5	0	10.5
sp|P58501|PAXB1_MOUSE;tr|F6YY19|F6YY19_MOUSE;sp|P58501-2|PAXB1_MOUSE	Paxbp1		104.83	5.7	6.6	8.2	5.7	4.9	6.3
tr|Q8JZZ1|Q8JZZ1_MOUSE;tr|Q8K156|Q8K156_MOUSE;sp|P58710|GGLO_MOUSE	Gulo		47.282	12.1	12.1	4.8	4.8	12.1	12.1
tr|Q8R3F7|Q8R3F7_MOUSE;tr|Q3TEP0|Q3TEP0_MOUSE;sp|P58742|AAAS_MOUSE;tr|Q8BU75|Q8BU75_MOUSE	Aaas		59.444	28.6	22.2	24.9	21.4	22.2	27.3
tr|G5E8R0|G5E8R0_MOUSE;tr|G5E8R1|G5E8R1_MOUSE;tr|E9Q455|E9Q455_MOUSE;tr|E9Q452|E9Q452_MOUSE;tr|Q8BSH3|Q8BSH3_MOUSE;tr|Q564G1|Q564G1_MOUSE;tr|Q545Y3|Q545Y3_MOUSE;tr|B7ZNL3|B7ZNL3_MOUSE;sp|P58771-2|TPM1_MOUSE;sp|P58771|TPM1_MOUSE;tr|E9Q454|E9Q454_MOUSE;tr|F8WID5|F8WID5_MOUSE;tr|E9Q453|E9Q453_MOUSE;tr|G5E8R2|G5E8R2_MOUSE;tr|E9Q456|E9Q456_MOUSE;tr|Q8BP43|Q8BP43_MOUSE;tr|E9Q450|E9Q450_MOUSE;tr|E9Q448|…	Tpm1		28.343	12.2	12.2	10.2	9	8.6	9
tr|Q3US32|Q3US32_MOUSE;sp|P58802|TB10A_MOUSE;tr|Q5SPX8|Q5SPX8_MOUSE;tr|Q571E6|Q571E6_MOUSE;tr|Q8K2U6|Q8K2U6_MOUSE;tr|Q8CI62|Q8CI62_MOUSE	Tbc1d10a		56.201	8.4	4.6	8.4	11.8	4.6	11.8
tr|Q3TN67|Q3TN67_MOUSE;tr|Q3TAJ6|Q3TAJ6_MOUSE;sp|P58854|GCP3_MOUSE;tr|Q80U29|Q80U29_MOUSE	Tubgcp3		65.281	0	0	0	2.8	0	0
tr|B9EKJ7|B9EKJ7_MOUSE;sp|P58871|TB182_MOUSE	Tnks1bp1		181.82	3.1	3.1	3.7	1.8	0	2.3
sp|P58929|GMEB2_MOUSE;tr|Q6ZPV0|Q6ZPV0_MOUSE;tr|D6RG43|D6RG43_MOUSE;tr|D6RGU7|D6RGU7_MOUSE;tr|A2AS07|A2AS07_MOUSE	Gmeb2		56.631	4	4	4	7.5	10.9	4
tr|Q8C076|Q8C076_MOUSE;sp|P59016|VP33B_MOUSE;tr|S4R227|S4R227_MOUSE;tr|S4R1H4|S4R1H4_MOUSE	Vps33b		70.526	2.3	2.3	2.3	6	2.3	2.3
tr|Q3UGC5|Q3UGC5_MOUSE;sp|P59017|B2L13_MOUSE;tr|Q3TNR7|Q3TNR7_MOUSE	Bcl2l13		46.647	29.3	24.4	28.1	24.4	30.6	30.6
tr|Q7TMI2|Q7TMI2_MOUSE;tr|Q6IS32|Q6IS32_MOUSE;tr|Q9DBI3|Q9DBI3_MOUSE;tr|Q6P8Z3|Q6P8Z3_MOUSE;sp|P59041|DJC30_MOUSE;tr|Q9CY89|Q9CY89_MOUSE	Dnajc30		24.154	8.9	8.9	8.9	8.9	15.4	15.4
tr|D6RFQ5|D6RFQ5_MOUSE;tr|D6RFC3|D6RFC3_MOUSE;tr|Q3UKN2|Q3UKN2_MOUSE;sp|P59048|PDRG1_MOUSE	Pdrg1		3.8163	48.6	48.6	48.6	48.6	48.6	0
sp|P59110|SENP1_MOUSE;tr|M0QWX4|M0QWX4_MOUSE;tr|Q8C187|Q8C187_MOUSE;tr|M0QWV7|M0QWV7_MOUSE	Senp1		72.51	11.9	14.2	2.7	11.9	8.9	14.2
sp|P59178|LMBL2_MOUSE;tr|Q3U164|Q3U164_MOUSE;tr|G3UY70|G3UY70_MOUSE;tr|Q3ULD8|Q3ULD8_MOUSE;tr|Q80XB1|Q80XB1_MOUSE;tr|Q80XB0|Q80XB0_MOUSE	L3mbtl2		78.97	11.4	6.5	6.5	9.8	11.4	8.1
tr|Q7TT04|Q7TT04_MOUSE;tr|Q3UJY4|Q3UJY4_MOUSE;sp|P59235|NUP43_MOUSE;tr|Q3URN3|Q3URN3_MOUSE;tr|Q921S9|Q921S9_MOUSE;tr|Q8BT98|Q8BT98_MOUSE	Nup43		41.32	22.1	22.1	22.1	28.5	22.1	22.1
sp|P59242-2|CING_MOUSE;tr|D3YUW7|D3YUW7_MOUSE;sp|P59242|CING_MOUSE;tr|E9QMC1|E9QMC1_MOUSE	Cgn		135.64	1.5	0	0	0	0	1.5
tr|Q6PAT3|Q6PAT3_MOUSE;sp|P59281-2|RHG39_MOUSE;tr|H7BX46|H7BX46_MOUSE;sp|P59281|RHG39_MOUSE;tr|G3X932|G3X932_MOUSE	Arhgap39		77.363	4.8	0	0	0	0	0
tr|Q3TKY2|Q3TKY2_MOUSE;tr|Q3TQR3|Q3TQR3_MOUSE;sp|P59325|IF5_MOUSE;tr|Q05CM5|Q05CM5_MOUSE;tr|Q05CH7|Q05CH7_MOUSE;tr|Q8BVV6|Q8BVV6_MOUSE;tr|Q05CY6|Q05CY6_MOUSE;tr|Q3TT65|Q3TT65_MOUSE;tr|Q6PHA6|Q6PHA6_MOUSE;tr|Q05C65|Q05C65_MOUSE	Eif5		43.958	17.7	12.8	12.8	10.2	8.9	12.8
sp|P59328-3|WDHD1_MOUSE;sp|P59328|WDHD1_MOUSE;tr|E9QPB3|E9QPB3_MOUSE;sp|P59328-2|WDHD1_MOUSE	Wdhd1		120.22	5.7	8.8	5.8	6.2	3.7	5
tr|Q3TMK3|Q3TMK3_MOUSE;sp|P59470|RPC2_MOUSE	Polr3b		41.84	17.6	6.8	10.6	7.9	6.5	10.6
sp|P59481|LMA2L_MOUSE;tr|D3Z4P2|D3Z4P2_MOUSE;tr|F6QN75|F6QN75_MOUSE;tr|Q05CD1|Q05CD1_MOUSE	Lman2l		39.881	6.6	4.6	11.2	6.6	4.6	11.2
sp|P59708|PM14_MOUSE	Sf3b6		14.585	20.8	40.8	40.8	20.8	20	29.6
tr|Q3UKP1|Q3UKP1_MOUSE;sp|P59941|SIR6_MOUSE	Sirt6		32.443	13.9	8.8	0	8.5	8.5	8.5
tr|F6YRW4|F6YRW4_MOUSE;sp|P59997|KDM2A_MOUSE;tr|I6L9G0|I6L9G0_MOUSE;tr|H3BLD4|H3BLD4_MOUSE;sp|P59997-2|KDM2A_MOUSE;tr|H3BL82|H3BL82_MOUSE;sp|P59997-3|KDM2A_MOUSE	Kdm2a		132.67	8.3	7.1	3	5.1	6.2	6.2
tr|Q9D3C4|Q9D3C4_MOUSE;tr|Q8BVW6|Q8BVW6_MOUSE;tr|Q7TPD9|Q7TPD9_MOUSE;sp|P59999|ARPC4_MOUSE;tr|Q3TX55|Q3TX55_MOUSE;tr|E9PWA7|E9PWA7_MOUSE	Arpc4		19.653	24.4	17.9	17.9	17.9	17.9	31.5
tr|Q545S6|Q545S6_MOUSE;sp|P60003|ELOF1_MOUSE	Elof1		9.4618	0	21.7	21.7	21.7	0	21.7
tr|Q5SWJ8|Q5SWJ8_MOUSE;sp|P60060|SC61G_MOUSE;tr|G3UWH0|G3UWH0_MOUSE			7.7412	19.1	0	36.8	19.1	0	36.8
tr|Q3U1C2|Q3U1C2_MOUSE;sp|P60122|RUVB1_MOUSE;tr|Q3UJN2|Q3UJN2_MOUSE;tr|D3YW60|D3YW60_MOUSE	Ruvbl1		50.213	42.1	41.7	35.7	42.1	46.3	48
tr|Q9CT23|Q9CT23_MOUSE;tr|Q3UIG0|Q3UIG0_MOUSE;sp|P60229|EIF3E_MOUSE	Eif3e		49.567	9	15.9	12.1	13.7	11.1	12.1
tr|Q56TS3|Q56TS3_MOUSE;tr|Q0VGV2|Q0VGV2_MOUSE;tr|A6H6E1|A6H6E1_MOUSE;sp|P60330|ESPL1_MOUSE	Espl1		233.2	3.2	4.7	3.8	4.1	2.6	1.9
sp|P60335|PCBP1_MOUSE	Pcbp1		37.497	50.3	55.3	61.8	52.2	54.8	61.8
sp|P60603|ROMO1_MOUSE	Romo1		8.1828	0	30.4	21.5	0	51.9	77.2
tr|Q9QX59|Q9QX59_MOUSE;tr|Q3U431|Q3U431_MOUSE;sp|P60605|UB2G2_MOUSE;tr|Q3UWG7|Q3UWG7_MOUSE;tr|G3UZX2|G3UZX2_MOUSE	Ube2g2		16.677	31.1	16.2	0	16.2	16.2	16.2
sp|P60670-2|NPL4_MOUSE;tr|Q3UE06|Q3UE06_MOUSE;sp|P60670|NPL4_MOUSE;tr|Q3UDU9|Q3UDU9_MOUSE	Nploc4		64.378	11.3	18.6	8.7	11.3	11.3	11.3
tr|Q3UAF7|Q3UAF7_MOUSE;tr|Q3UAF6|Q3UAF6_MOUSE;tr|Q3U5R4|Q3U5R4_MOUSE;tr|B2RRX1|B2RRX1_MOUSE;sp|P60710|ACTB_MOUSE;tr|Q3UAA9|Q3UAA9_MOUSE;tr|Q3UGS0|Q3UGS0_MOUSE;tr|Q3UA89|Q3UA89_MOUSE;tr|Q3U939|Q3U939_MOUSE;tr|Q3U804|Q3U804_MOUSE;tr|Q61276|Q61276_MOUSE;tr|Q3TIJ9|Q3TIJ9_MOUSE;tr|E9Q1F2|E9Q1F2_MOUSE;tr|Q3UCF8|Q3UCF8_MOUSE;tr|E9Q5F4|E9Q5F4_MOUSE;tr|G3UZ07|G3UZ07_MOUSE;tr|A1E281|A1E281_MOUSE;tr|E9Q606|…	Actb		41.75	56.8	57.1	50.9	49.6	54.9	57.9
tr|Q3UIS6|Q3UIS6_MOUSE;tr|Q569V4|Q569V4_MOUSE;tr|Q3UBK1|Q3UBK1_MOUSE;sp|P60762-2|MO4L1_MOUSE;sp|P60762|MO4L1_MOUSE;tr|Q3U5J6|Q3U5J6_MOUSE;tr|Q5DTS9|Q5DTS9_MOUSE	Morf4l1		36.238	4.8	13.7	6.4	4.8	4.1	8.9
tr|Q8C4N8|Q8C4N8_MOUSE;tr|A2AC13|A2AC13_MOUSE;tr|Q9D859|Q9D859_MOUSE;tr|Q8BPG5|Q8BPG5_MOUSE;tr|Q14A12|Q14A12_MOUSE;tr|K7Q7T7|K7Q7T7_MOUSE;sp|Q05144|RAC2_MOUSE;sp|P63001|RAC1_MOUSE;sp|P60764|RAC3_MOUSE;tr|Q8QZS2|Q8QZS2_MOUSE;tr|Q3TLP8|Q3TLP8_MOUSE	Rac1		11.409	10	0	0	0	0	0
sp|P60766|CDC42_MOUSE;tr|Q3UL78|Q3UL78_MOUSE;sp|P60766-1|CDC42_MOUSE	Cdc42		21.258	19.9	19.9	25.7	25.7	25.7	25.7
tr|D3YU80|D3YU80_MOUSE;tr|K4DI65|K4DI65_MOUSE;sp|P60824|CIRBP_MOUSE	Cirbp		11.782	50	50	44.4	50	44.4	44.4
tr|Q4FZL1|Q4FZL1_MOUSE;tr|Q5F2A7|Q5F2A7_MOUSE;sp|P60843|IF4A1_MOUSE;tr|Q3TFG3|Q3TFG3_MOUSE;tr|Q3UXC2|Q3UXC2_MOUSE;tr|Q3TGK7|Q3TGK7_MOUSE;tr|Q3TLL6|Q3TLL6_MOUSE;tr|Q3U8I0|Q3U8I0_MOUSE;tr|Q78WR5|Q78WR5_MOUSE;tr|Q3TSJ4|Q3TSJ4_MOUSE;tr|Q99LR0|Q99LR0_MOUSE	Eif4a1		46.022	49.9	54.8	56	47.7	53.1	51.4
tr|Q5BLK2|Q5BLK2_MOUSE;sp|P60867|RS20_MOUSE	Rps20		13.373	40.3	36.1	27.7	27.7	40.3	39.5
tr|D3Z3Z8|D3Z3Z8_MOUSE;tr|D3YYI3|D3YYI3_MOUSE;sp|P60898|RPB9_MOUSE	Polr2i		9.6426	27.7	27.7	27.7	27.7	27.7	27.7
sp|P60904|DNJC5_MOUSE;tr|G5E8T0|G5E8T0_MOUSE;tr|Q921J3|Q921J3_MOUSE	Dnajc5		22.101	29.8	12.6	29.8	12.6	29.8	29.8
tr|B2RPS1|B2RPS1_MOUSE;sp|P61021|RAB5B_MOUSE;tr|Q0PD56|Q0PD56_MOUSE;tr|Q8C458|Q8C458_MOUSE	Rab5b		23.707	31.6	31.6	36.3	31.6	31.6	36.3
tr|B0R091|B0R091_MOUSE;sp|P61022|CHP1_MOUSE	Chp1		21.997	8.4	8.4	8.4	8.4	8.4	8.4
sp|P61025|CKS1_MOUSE;tr|Q3UNC9|Q3UNC9_MOUSE	Cks1b		9.6601	20.3	20.3	20.3	20.3	20.3	20.3
tr|Q4FJL0|Q4FJL0_MOUSE;sp|P61027|RAB10_MOUSE;tr|Q3U621|Q3U621_MOUSE;tr|Q91YW0|Q91YW0_MOUSE;tr|Q8BKQ0|Q8BKQ0_MOUSE;tr|Q0PD42|Q0PD42_MOUSE;sp|Q9DD03|RAB13_MOUSE;tr|Q0PD49|Q0PD49_MOUSE;sp|P61028|RAB8B_MOUSE;tr|Q3TYH2|Q3TYH2_MOUSE;tr|Q3TYB1|Q3TYB1_MOUSE;tr|Q0PD40|Q0PD40_MOUSE;sp|Q8K386|RAB15_MOUSE	Rab10		22.541	17	17.5	11.5	17.5	11.5	27
tr|Q9D1S1|Q9D1S1_MOUSE;tr|Q4QQL2|Q4QQL2_MOUSE;tr|Q3UT95|Q3UT95_MOUSE;sp|P62838|UB2D2_MOUSE;sp|P61079|UB2D3_MOUSE;tr|Q9D7F5|Q9D7F5_MOUSE;tr|Q3UFQ4|Q3UFQ4_MOUSE;tr|Q3U5V6|Q3U5V6_MOUSE;sp|P61080|UB2D1_MOUSE	Ube2d3		16.629	28.6	28.6	28.6	28.6	28.6	28.6
tr|F7CDT0|F7CDT0_MOUSE;tr|F6WMC0|F6WMC0_MOUSE;sp|P61082|UBC12_MOUSE	Ube2m		19.823	12.9	0	0	0	0	0
tr|Q3V3R8|Q3V3R8_MOUSE;tr|Q3TL77|Q3TL77_MOUSE;tr|Q6ZWQ6|Q6ZWQ6_MOUSE;sp|P61087|UBE2K_MOUSE	Ube2k		10.667	0	28.9	0	0	0	0
tr|A2RTT4|A2RTT4_MOUSE;sp|P61089|UBE2N_MOUSE	Ube2n		17.138	13.2	13.2	13.2	13.2	13.2	13.2
tr|Q5SW83|Q5SW83_MOUSE;sp|P61161|ARP2_MOUSE;tr|Q8BMA4|Q8BMA4_MOUSE	Actr2		44.76	0	8.9	0	5.8	5.8	10.4
sp|P61164|ACTZ_MOUSE	Actr1a		42.613	4.3	11.7	0	4.3	4.3	4.3
tr|Q3UK65|Q3UK65_MOUSE;sp|P61202|CSN2_MOUSE;tr|A2AQE4|A2AQE4_MOUSE;tr|Q3V3N6|Q3V3N6_MOUSE;sp|P61202-2|CSN2_MOUSE	Cops2		51.609	0	13.5	9	0	0	0
tr|Q3U344|Q3U344_MOUSE;sp|P84078|ARF1_MOUSE;sp|P61205|ARF3_MOUSE	Arf3		20.601	58.6	59.7	59.7	58.6	59.7	59.7
tr|F8WIB1|F8WIB1_MOUSE;tr|Q3TIR2|Q3TIR2_MOUSE;tr|Q14AC7|Q14AC7_MOUSE;sp|P61211|ARL1_MOUSE;tr|Q9D7H9|Q9D7H9_MOUSE;tr|Q4V9U3|Q4V9U3_MOUSE;tr|E9Q006|E9Q006_MOUSE	Arl1		15.65	41.3	33.3	26.8	31.2	41.3	49.3
tr|Q3TN04|Q3TN04_MOUSE;sp|P61219|RPAB2_MOUSE;tr|Q3TES3|Q3TES3_MOUSE	Polr2f		14.437	36.2	36.2	20.5	0	36.2	36.2
tr|Q6NXX7|Q6NXX7_MOUSE;tr|Q3UHY8|Q3UHY8_MOUSE;tr|Q3TJM9|Q3TJM9_MOUSE;tr|Q3TIU8|Q3TIU8_MOUSE;sp|P61222|ABCE1_MOUSE	Abce1		64.505	33	24.9	23.7	26.6	19.7	26.4
tr|Q6ZWR0|Q6ZWR0_MOUSE;sp|P61226|RAP2B_MOUSE	Rap2b		20.504	22.4	35.5	23	35.5	35.5	35.5
tr|B1ARA3|B1ARA3_MOUSE;tr|Q4FZH2|Q4FZH2_MOUSE;sp|P61255|RL26_MOUSE;tr|Q3U7N1|Q3U7N1_MOUSE;tr|B1ARA5|B1ARA5_MOUSE	Rpl26		12.217	33	25.2	25.2	25.2	16.5	25.2
tr|Q99K09|Q99K09_MOUSE;tr|Q4FK54|Q4FK54_MOUSE;sp|P61290|PSME3_MOUSE	Psme3		8.3916	20	20	20	20	20	0
tr|Q0PD53|Q0PD53_MOUSE;sp|P61294|RAB6B_MOUSE	Rab6b		23.461	26.9	26.9	30.8	26.9	26.9	26.9
sp|P61327|MGN_MOUSE;sp|Q9CQL1|MGN2_MOUSE;tr|G3UZW7|G3UZW7_MOUSE;tr|G3UYI5|G3UYI5_MOUSE	Magoh		17.163	43.2	50	43.2	50	55.5	50
tr|Q5BLJ9|Q5BLJ9_MOUSE;sp|P61358|RL27_MOUSE;tr|Q9CSM4|Q9CSM4_MOUSE;tr|A2A4Q0|A2A4Q0_MOUSE;tr|E9PV49|E9PV49_MOUSE	Rpl27		15.798	41.9	36	36	39	27.9	48.5
sp|P61406|EST1A_MOUSE;tr|B1ARG9|B1ARG9_MOUSE	Smg6		160.49	0	2.9	2.9	1.7	1.2	1.2
tr|Q6GQV2|Q6GQV2_MOUSE;sp|P61460-2|DEPD5_MOUSE;sp|P61460|DEPD5_MOUSE;tr|D3Z7M7|D3Z7M7_MOUSE;tr|D3Z5Y4|D3Z5Y4_MOUSE;tr|Q8BXW3|Q8BXW3_MOUSE;tr|E9PWF2|E9PWF2_MOUSE;tr|F6TK47|F6TK47_MOUSE;tr|Q8BVE2|Q8BVE2_MOUSE;tr|E9QAT3|E9QAT3_MOUSE	Depdc5		171.76	0	0.9	0	0	0.9	0.8
tr|Q3TJD0|Q3TJD0_MOUSE;sp|P61620|S61A1_MOUSE;tr|Q9CYJ6|Q9CYJ6_MOUSE;sp|Q9JLR1|S61A2_MOUSE;tr|Q3TTK6|Q3TTK6_MOUSE;tr|A2ATT9|A2ATT9_MOUSE	Sec61a1		52.234	6.5	10.7	4.2	6.5	6.5	4.2
tr|Q14BR4|Q14BR4_MOUSE;sp|P61750|ARF4_MOUSE;tr|Q9DD04|Q9DD04_MOUSE;tr|E9Q798|E9Q798_MOUSE;tr|F6UFB9|F6UFB9_MOUSE	Arf4		20.396	46.7	47.8	40	38.9	47.8	47.8
tr|A3KMJ8|A3KMJ8_MOUSE;sp|P61759|PFD3_MOUSE;tr|Q3TIR6|Q3TIR6_MOUSE	Vbp1		21.963	23	23	23	23	23	23
sp|P61804|DAD1_MOUSE	Dad1		12.497	0	0	10.6	0	0	0
sp|P61922-2|GABT_MOUSE;sp|P61922|GABT_MOUSE;tr|Q3U0M2|Q3U0M2_MOUSE;tr|Q3TUE8|Q3TUE8_MOUSE;tr|Q3V1S0|Q3V1S0_MOUSE	Abat		50.236	0	2.7	7.7	2.7	2.7	2.7
tr|Q542M2|Q542M2_MOUSE;sp|P61924|COPZ1_MOUSE;tr|Q8R3M1|Q8R3M1_MOUSE	Copz1		20.198	20.9	20.9	13	20.9	13	13
sp|P61961|UFM1_MOUSE;tr|F6XUP5|F6XUP5_MOUSE	Ufm1		9.1175	41.2	41.2	41.2	0	41.2	41.2
tr|Q80ZU1|Q80ZU1_MOUSE;tr|Q3U3H9|Q3U3H9_MOUSE;sp|P61963|DCAF7_MOUSE	Dcaf7		38.813	4.7	4.7	4.7	4.7	4.7	4.7
sp|P61965|WDR5_MOUSE;tr|F6Q3W0|F6Q3W0_MOUSE;tr|Q3UNQ3|Q3UNQ3_MOUSE	Wdr5		36.588	40.1	34.7	40.1	40.1	40.1	35.6
tr|Q3U8H8|Q3U8H8_MOUSE;sp|P61971|NTF2_MOUSE			14.379	12.6	21.3	33.9	21.3	21.3	21.3
tr|Q3TUA1|Q3TUA1_MOUSE;sp|P61979|HNRPK_MOUSE;tr|Q5FWJ5|Q5FWJ5_MOUSE;sp|P61979-2|HNRPK_MOUSE;tr|Q3TJ38|Q3TJ38_MOUSE;tr|Q3TG17|Q3TG17_MOUSE;tr|H3BLL4|H3BLL4_MOUSE;tr|H3BK96|H3BK96_MOUSE;tr|D3YWG1|D3YWG1_MOUSE	Hnrnpk		51.006	46.2	46.7	44.1	40.8	45.6	46
tr|A8IP69|A8IP69_MOUSE;sp|P61982|1433G_MOUSE	Ywhag		28.302	23.5	26.7	30	11.7	22.7	23.5
sp|P62046|LRCH1_MOUSE;tr|Q3UP01|Q3UP01_MOUSE;tr|Q3TU90|Q3TU90_MOUSE;tr|Q3UWY4|Q3UWY4_MOUSE;tr|Q3TSE7|Q3TSE7_MOUSE;tr|Q3TU52|Q3TU52_MOUSE	Lrch1		79.075	7.5	5.2	5.2	5.2	5.2	10
sp|P62071|RRAS2_MOUSE;tr|Q3U1N3|Q3U1N3_MOUSE;sp|P10833|RRAS_MOUSE	Rras2		23.399	14.7	14.7	14.7	14.7	7.8	14.7
sp|P62073|TIM10_MOUSE	Timm10		10.333	36.7	21.1	36.7	15.6	21.1	15.6
sp|P62075|TIM13_MOUSE	Timm13		10.458	14.7	14.7	14.7	14.7	14.7	14.7
sp|P62077|TIM8B_MOUSE	Timm8b		9.2864	28.9	13.3	13.3	13.3	13.3	13.3
tr|F6SVV1|F6SVV1_MOUSE;tr|Q4FZE6|Q4FZE6_MOUSE;sp|P62082|RS7_MOUSE;tr|J3QJZ3|J3QJZ3_MOUSE	Gm9493		21.882	51.6	40.1	53.6	53.6	44.8	53.6
tr|Q3U8W0|Q3U8W0_MOUSE;sp|P62137|PP1A_MOUSE;tr|Q3TYF5|Q3TYF5_MOUSE	Ppp1ca		37.526	40.3	40.3	40.3	40.3	50	41.8
sp|P62141|PP1B_MOUSE	Ppp1cb		37.186	45	55	45	41.9	45	45
tr|Q542I9|Q542I9_MOUSE;sp|P62192|PRS4_MOUSE	Psmc1		49.184	19.3	18.6	18.6	19.5	22.3	25.2
sp|P62196|PRS8_MOUSE;tr|Q99KR1|Q99KR1_MOUSE;tr|Q8K1K2|Q8K1K2_MOUSE	Psmc5		45.626	37.7	30.5	36	25.9	33.5	37.4
sp|P62204|CALM_MOUSE;tr|Q3UKW2|Q3UKW2_MOUSE;sp|Q9D6P8|CALL3_MOUSE	Calm1		16.837	45.6	45.6	45.6	45	45.6	45.6
tr|Q5M9L9|Q5M9L9_MOUSE;tr|Q497E9|Q497E9_MOUSE;sp|P62242|RS8_MOUSE;tr|Q3UJU6|Q3UJU6_MOUSE;tr|Q9CQW4|Q9CQW4_MOUSE;tr|Q3UA25|Q3UA25_MOUSE;tr|Q9CRJ5|Q9CRJ5_MOUSE	Rps8		24.263	45.7	40.4	39.9	36.5	40.4	36.5
tr|Q5M9M4|Q5M9M4_MOUSE;sp|P62245|RS15A_MOUSE;tr|F8WJ41|F8WJ41_MOUSE;tr|D3Z712|D3Z712_MOUSE;tr|D3YVB4|D3YVB4_MOUSE	Rps15a		14.839	36.2	43.8	46.9	40	40	48.5
tr|Q5SS40|Q5SS40_MOUSE;sp|P62259|1433E_MOUSE;tr|Q8BPH1|Q8BPH1_MOUSE;tr|F6WA09|F6WA09_MOUSE;tr|D6REF3|D6REF3_MOUSE;tr|Q3V453|Q3V453_MOUSE	Ywhae		29.174	30.6	33.7	35.3	26.3	33.7	31
tr|O70569|O70569_MOUSE;sp|P62264|RS14_MOUSE;tr|D3YVF4|D3YVF4_MOUSE;tr|D3Z7I1|D3Z7I1_MOUSE;tr|Q3UJS5|Q3UJS5_MOUSE	rps14		16.301	31.1	43	43	29.8	58.3	57
tr|Q9CWI9|Q9CWI9_MOUSE;sp|P62267|RS23_MOUSE;tr|Q9CZI5|Q9CZI5_MOUSE;tr|Q9CSN9|Q9CSN9_MOUSE;tr|Q497E1|Q497E1_MOUSE	Rps23		15.835	27.3	35	27.3	35	27.3	35.7
tr|Q561N5|Q561N5_MOUSE;tr|F6YVP7|F6YVP7_MOUSE;sp|P62270|RS18_MOUSE;tr|S4R1N6|S4R1N6_MOUSE;tr|Q3TW65|Q3TW65_MOUSE;tr|F5H8M6|F5H8M6_MOUSE	Rps18		17.718	30.3	34.9	28.3	29.6	27.6	36.2
tr|Q9D0P6|Q9D0P6_MOUSE;tr|Q3UC02|Q3UC02_MOUSE;sp|P62281|RS11_MOUSE;tr|Q9DB79|Q9DB79_MOUSE;tr|Q9CW75|Q9CW75_MOUSE			17.497	24.5	29.1	24.5	17.2	19.2	21.9
tr|Q5BLJ7|Q5BLJ7_MOUSE;sp|P62301|RS13_MOUSE;tr|Q921R2|Q921R2_MOUSE	Rps13		17.222	32.5	25.2	32.5	25.2	33.1	39.1
sp|P62305|RUXE_MOUSE;tr|E9Q4F4|E9Q4F4_MOUSE;tr|E9Q0W8|E9Q0W8_MOUSE	Snrpe		10.803	65.2	65.2	69.6	65.2	65.2	69.6
tr|Q497K3|Q497K3_MOUSE;sp|P62307|RUXF_MOUSE;tr|Q3UX80|Q3UX80_MOUSE;tr|Q6NZQ3|Q6NZQ3_MOUSE	Snrpf		9.7251	15.1	0	15.1	33.7	39.5	48.8
tr|Q3V424|Q3V424_MOUSE;sp|P62309|RUXG_MOUSE			7.1013	68.8	68.8	68.8	68.8	68.8	68.8
sp|P62311|LSM3_MOUSE	Lsm3		11.845	0	33.3	11.8	0	0	0
sp|P62315|SMD1_MOUSE	Snrpd1		13.281	54.6	54.6	43.7	54.6	54.6	54.6
tr|Q14AF6|Q14AF6_MOUSE;sp|P62317|SMD2_MOUSE	Snrpd2		13.527	32.2	35.6	23.7	32.2	35.6	32.2
tr|Q91VM2|Q91VM2_MOUSE;sp|P62320|SMD3_MOUSE	Snrpd3		13.985	49.2	54.8	49.2	47.6	54.8	49.2
sp|P62322|LSM5_MOUSE	Lsm5		9.9374	0	20.9	20.9	20.9	20.9	25.3
tr|Q3U0D7|Q3U0D7_MOUSE;sp|P62331|ARF6_MOUSE	Arf6		20.082	29.7	28.6	29.7	29.7	30.9	29.7
tr|Q14AQ1|Q14AQ1_MOUSE;sp|P62334|PRS10_MOUSE;tr|Q8QZS9|Q8QZS9_MOUSE	Psmc6		44.172	36.2	36.8	29.3	33.2	36.8	36.8
sp|P62342|SELT_MOUSE	Selt		22.292	0	0	10.8	0	0	10.8
sp|P62488|RPB7_MOUSE	Polr2g		19.294	36.6	37.2	25	27.9	27.9	34.3
tr|H3BLI9|H3BLI9_MOUSE;tr|D3YW86|D3YW86_MOUSE;tr|Q3UXU0|Q3UXU0_MOUSE;sp|P62500-2|T22D1_MOUSE;tr|D3Z0V7|D3Z0V7_MOUSE;sp|P62500-3|T22D1_MOUSE;tr|E9QLZ1|E9QLZ1_MOUSE;sp|P62500|T22D1_MOUSE	Tsc22d1		9.3584	0	0	0	0	52.3	0
sp|P62627|DLRB1_MOUSE;tr|A2AVR9|A2AVR9_MOUSE	Dynlrb1		10.99	39.6	16.7	16.7	16.7	38.5	16.7
tr|Q545F8|Q545F8_MOUSE;tr|Q545X8|Q545X8_MOUSE;tr|Q3UXQ6|Q3UXQ6_MOUSE;sp|P62702|RS4X_MOUSE;tr|D3Z2E6|D3Z2E6_MOUSE	Rps4x		27.504	33.5	44.5	43.3	40.8	38.4	50.2
tr|Q8VED4|Q8VED4_MOUSE;tr|Q8BN07|Q8BN07_MOUSE;sp|P63330|PP2AA_MOUSE;sp|P62715|PP2AB_MOUSE	Ppp2cb		32.058	23.4	23.4	30.2	19.4	28.8	34.2
sp|P62717|RL18A_MOUSE;tr|Q3THJ0|Q3THJ0_MOUSE;tr|Q05CK2|Q05CK2_MOUSE;tr|F6YJW4|F6YJW4_MOUSE	Rpl18a		20.732	23.9	19.9	22.2	26.7	19.9	31.2
tr|Q3UJ76|Q3UJ76_MOUSE;sp|P62743|AP2S1_MOUSE;tr|Q7TT10|Q7TT10_MOUSE	Ap2s1		17.018	8.5	13.4	8.5	8.5	8.5	8.5
sp|P62748|HPCL1_MOUSE	Hpcal1		22.338	0	0	4.1	4.1	4.1	0
tr|D3YU45|D3YU45_MOUSE;tr|Q91YK6|Q91YK6_MOUSE;tr|Q4V9X9|Q4V9X9_MOUSE;tr|Q5M9M5|Q5M9M5_MOUSE;tr|D3YWP3|D3YWP3_MOUSE;sp|P62751|RL23A_MOUSE;tr|D3Z1D6|D3Z1D6_MOUSE;tr|D3YU46|D3YU46_MOUSE;tr|D3YTY6|D3YTY6_MOUSE;tr|D3YW68|D3YW68_MOUSE			16.225	33.6	33.6	39.9	39.9	38.5	37.8
tr|Q8BT09|Q8BT09_MOUSE;tr|Q5BLK1|Q5BLK1_MOUSE;sp|P62754|RS6_MOUSE;tr|Q3TL53|Q3TL53_MOUSE	Rps6		28.667	18.1	24.9	22.5	22.5	24.9	26.1
tr|B2RTM0|B2RTM0_MOUSE;sp|P62806|H4_MOUSE;tr|Q6B822|Q6B822_MOUSE	Hist2h4		11.367	58.3	58.3	58.3	58.3	58.3	58.3
sp|P62814|VATB2_MOUSE;tr|B0LAC8|B0LAC8_MOUSE;tr|Q99KA3|Q99KA3_MOUSE;tr|Q6P6I3|Q6P6I3_MOUSE;tr|Q91YH6|Q91YH6_MOUSE;tr|Q8C3L6|Q8C3L6_MOUSE	Atp6v1b2		56.55	32.9	43.2	40.3	32.9	40.3	36
tr|Q5SW88|Q5SW88_MOUSE;tr|Q3UB66|Q3UB66_MOUSE;tr|Q0PD67|Q0PD67_MOUSE;sp|P62821|RAB1A_MOUSE;tr|Q6ZPF0|Q6ZPF0_MOUSE;tr|Q5SW86|Q5SW86_MOUSE;tr|Q5SW87|Q5SW87_MOUSE	Rab1		22.372	42.1	42.1	46	42.1	42.1	42.1
tr|Q3ULW0|Q3ULW0_MOUSE;sp|P62827|RAN_MOUSE;tr|A6H622|A6H622_MOUSE;sp|Q61820|RANT_MOUSE	Ran		24.351	33.8	41.7	33.3	33.8	25.9	34.7
sp|P62830|RL23_MOUSE;tr|A2A6F8|A2A6F8_MOUSE	Rpl23		14.865	47.9	37.1	47.9	47.9	31.4	47.9
sp|P62835|RAP1A_MOUSE;tr|C5H0E8|C5H0E8_MOUSE;tr|Q3V3W9|Q3V3W9_MOUSE;tr|Q3U7U8|Q3U7U8_MOUSE;tr|C5H0E9|C5H0E9_MOUSE	Rap1a		20.987	29.9	21.7	15.8	15.8	15.8	28.8
tr|D3YTQ9|D3YTQ9_MOUSE;tr|Q3UK70|Q3UK70_MOUSE;sp|P62843|RS15_MOUSE;tr|Q3UXS6|Q3UXS6_MOUSE	Rps15		13.742	16.1	39	39	16.1	39	16.1
sp|P62849-2|RS24_MOUSE;sp|P62849-3|RS24_MOUSE;tr|Q9D7P1|Q9D7P1_MOUSE;tr|Q9CY61|Q9CY61_MOUSE;tr|Q5M9M7|Q5M9M7_MOUSE;tr|Q3TIF8|Q3TIF8_MOUSE;sp|P62849|RS24_MOUSE;tr|Q9CQK2|Q9CQK2_MOUSE;tr|Q9DCA4|Q9DCA4_MOUSE	Rps24		15.069	20.8	20.8	20.8	21.5	20.8	21.5
tr|Q58EA6|Q58EA6_MOUSE;sp|P62852|RS25_MOUSE	Rps25		13.742	24	29.6	24	24	24	24
tr|Q497N1|Q497N1_MOUSE;sp|P62855|RS26_MOUSE	Rps26		13.015	13	13	23.5	13	13	20.9
tr|G3UYV7|G3UYV7_MOUSE;tr|Q059I1|Q059I1_MOUSE;sp|P62858|RS28_MOUSE	Rps28		6.3442	21.4	21.4	21.4	21.4	21.4	21.4
sp|P62862|RS30_MOUSE;tr|Q642K5|Q642K5_MOUSE;tr|Q3THB2|Q3THB2_MOUSE;tr|Q920W8|Q920W8_MOUSE;tr|Q91V99|Q91V99_MOUSE	Fau		6.6478	16.9	16.9	16.9	16.9	16.9	16.9
sp|P62869|ELOB_MOUSE;tr|A6PWE0|A6PWE0_MOUSE	Tceb2		13.17	0	6.8	6.8	0	6.8	6.8
tr|Q3TQ70|Q3TQ70_MOUSE;sp|P62874|GBB1_MOUSE;tr|Q3U1B1|Q3U1B1_MOUSE;tr|H3BKR2|H3BKR2_MOUSE;tr|H3BLF7|H3BLF7_MOUSE	Gnb1		37.377	27.6	30.6	30.9	33.8	30.9	37.6
tr|E9Q3B5|E9Q3B5_MOUSE;sp|P62876|RPAB5_MOUSE	Gm10774		7.6441	16.4	16.4	17.9	17.9	17.9	31.3
tr|Q3U9V4|Q3U9V4_MOUSE;sp|P62880|GBB2_MOUSE;tr|E9QKR0|E9QKR0_MOUSE;tr|D3Z1M1|D3Z1M1_MOUSE;tr|D3YZX3|D3YZX3_MOUSE;tr|D3Z1T4|D3Z1T4_MOUSE;tr|E9PWM7|E9PWM7_MOUSE;tr|Q61621|Q61621_MOUSE;tr|Q8BMQ1|Q8BMQ1_MOUSE;tr|Q54AE3|Q54AE3_MOUSE;sp|Q61011|GBB3_MOUSE	Gnb2		37.331	30	36.5	33.2	32.6	29.7	36.5
tr|Q497D7|Q497D7_MOUSE;tr|Q58DZ3|Q58DZ3_MOUSE;sp|P62889|RL30_MOUSE;tr|Q5PR15|Q5PR15_MOUSE	Rpl30		12.656	51.8	51.8	51.8	51.8	51.8	51.8
tr|Q56A15|Q56A15_MOUSE;tr|G3UWG1|G3UWG1_MOUSE;sp|P62897|CYC_MOUSE;CON__P62894	Cycs		11.605	7.6	18.1	24.8	7.6	18.1	7.6
tr|Q9CY93|Q9CY93_MOUSE;tr|Q5M9K9|Q5M9K9_MOUSE;sp|P62900|RL31_MOUSE;tr|Q58DZ1|Q58DZ1_MOUSE	Rpl31		14.411	25.6	18.4	18.4	18.4	25.6	25.6
tr|Q5YLW3|Q5YLW3_MOUSE;sp|P62908|RS3_MOUSE;tr|Q3UCL7|Q3UCL7_MOUSE;tr|Q9CZP6|Q9CZP6_MOUSE;tr|Q9D0A2|Q9D0A2_MOUSE;tr|Q3UK56|Q3UK56_MOUSE;tr|D3YV43|D3YV43_MOUSE;tr|O89068|O89068_MOUSE	Rps3		26.674	46.9	50.2	50.6	50.2	46.9	46.9
tr|Q5PR09|Q5PR09_MOUSE;tr|A2AD25|A2AD25_MOUSE;sp|P62911|RL32_MOUSE;tr|F6WJV0|F6WJV0_MOUSE	Rpl32		15.874	17	17	17	17	7.4	17
tr|Q3UZJ3|Q3UZJ3_MOUSE;tr|Q3ULN2|Q3ULN2_MOUSE;sp|P62915|TF2B_MOUSE;tr|Q3UNY0|Q3UNY0_MOUSE	Gtf2b		34.8	9.2	15.8	9.2	9.2	15.8	15.8
tr|Q3UJS0|Q3UJS0_MOUSE;sp|P62918|RL8_MOUSE;tr|Q9Z237|Q9Z237_MOUSE;tr|Q3THC7|Q3THC7_MOUSE	Rpl8		28.066	24.9	24.9	34.2	31.1	24.9	34.2
tr|Q60951|Q60951_MOUSE;tr|Q3UBT1|Q3UBT1_MOUSE;sp|P62960|YBOX1_MOUSE;tr|Q71V06|Q71V06_MOUSE;tr|Q60950|Q60950_MOUSE;tr|Q810K5|Q810K5_MOUSE;tr|A2BGG7|A2BGG7_MOUSE;sp|Q9Z2C8-2|YBOX2_MOUSE;tr|B2RUF0|B2RUF0_MOUSE;sp|Q9Z2C8|YBOX2_MOUSE;tr|Q497N3|Q497N3_MOUSE	Ybx1		35.7	20.5	26.7	20.5	36	39.4	36
tr|Q5SX49|Q5SX49_MOUSE;tr|Q8CEH8|Q8CEH8_MOUSE;tr|Q5SX50|Q5SX50_MOUSE;sp|P62962|PROF1_MOUSE;tr|Q3U7V7|Q3U7V7_MOUSE;tr|J3QMC2|J3QMC2_MOUSE	Pfn1		11.82	63.4	43.8	50.9	28.6	42	50.9
tr|Q642L7|Q642L7_MOUSE;sp|P62983|RS27A_MOUSE;tr|Q3TWD1|Q3TWD1_MOUSE	Rps27a		17.951	47.4	43.6	52.6	43.6	43.6	51.3
tr|F8WJG3|F8WJG3_MOUSE;sp|P62996|TRA2B_MOUSE;tr|Q5PR75|Q5PR75_MOUSE	Tra2b		21.935	34.6	34.6	38.8	39.9	38.8	38.8
tr|Q5SW18|Q5SW18_MOUSE;tr|Q3UGR6|Q3UGR6_MOUSE;tr|Q3TJG1|Q3TJG1_MOUSE;tr|Q3TIK0|Q3TIK0_MOUSE;sp|P63005|LIS1_MOUSE;tr|Q3UH92|Q3UH92_MOUSE;tr|Q3UHM0|Q3UHM0_MOUSE;sp|P63005-2|LIS1_MOUSE	Pafah1b1		46.67	10.5	0	0	0	0	0
tr|Q3UBA6|Q3UBA6_MOUSE;tr|Q3TQ13|Q3TQ13_MOUSE;tr|Q3TH56|Q3TH56_MOUSE;sp|P63017|HSP7C_MOUSE;tr|Q504P4|Q504P4_MOUSE;tr|Q3TZJ3|Q3TZJ3_MOUSE;tr|Q3TF16|Q3TF16_MOUSE;tr|Q3U9L2|Q3U9L2_MOUSE;tr|Q3TEK2|Q3TEK2_MOUSE;tr|Q3UDS0|Q3UDS0_MOUSE;tr|Q3ULM1|Q3ULM1_MOUSE;tr|Q3TRH3|Q3TRH3_MOUSE;tr|Q3TB63|Q3TB63_MOUSE;tr|Q3KQJ4|Q3KQJ4_MOUSE;tr|Q3TH04|Q3TH04_MOUSE;tr|Q3UXU1|Q3UXU1_MOUSE;tr|B7U582|B7U582_MOUSE;sp|P17156…	Hspa8		70.898	39.8	49.2	49.2	46	54.5	50.8
sp|P63028|TCTP_MOUSE;tr|D3YU75|D3YU75_MOUSE	Tpt1		19.462	23.8	23.8	23.8	23.8	16.9	23.8
tr|Q5NTY0|Q5NTY0_MOUSE;sp|P63037|DNJA1_MOUSE;tr|Q3TK61|Q3TK61_MOUSE;tr|B1AXY1|B1AXY1_MOUSE;tr|B1AXY0|B1AXY0_MOUSE;tr|B1AXX9|B1AXX9_MOUSE	Dnaja1		44.868	23.4	29.2	43.8	21.7	21.7	35.3
sp|P63038|CH60_MOUSE;tr|D3Z2F2|D3Z2F2_MOUSE;tr|D3Z7J9|D3Z7J9_MOUSE	Hspd1		60.955	73.8	72.4	73.6	74	75.4	75.4
sp|P63038-2|CH60_MOUSE	Hspd1		27.015	80.2	69.4	80.6	72.9	83.7	72.9
tr|Q8CHR4|Q8CHR4_MOUSE;tr|O35619|O35619_MOUSE;sp|P63044|VAMP2_MOUSE;tr|B0QZN5|B0QZN5_MOUSE;sp|P63024|VAMP3_MOUSE	Vamp2		12.691	13.8	0	13.8	14.7	28.4	0
tr|Q3TK95|Q3TK95_MOUSE;sp|P63073|IF4E_MOUSE;tr|Q8C470|Q8C470_MOUSE	Eif4e		25.053	6.5	11.5	5.1	6.5	11.5	5.1
tr|Q3UF82|Q3UF82_MOUSE;sp|P63085|MK01_MOUSE;tr|Q922X7|Q922X7_MOUSE;tr|F6VEI7|F6VEI7_MOUSE;tr|O35558|O35558_MOUSE	Mapk1		40.652	7.7	18.8	18.8	7.7	18.8	18.8
tr|Q6ZWM8|Q6ZWM8_MOUSE;tr|Q3U7K1|Q3U7K1_MOUSE;sp|P63087|PP1G_MOUSE;sp|P63087-2|PP1G_MOUSE			36.983	42.7	45.8	42.7	42.7	49.5	45.8
sp|P63094-2|GNAS2_MOUSE;sp|P63094|GNAS2_MOUSE;sp|Q6R0H7-4|GNAS1_MOUSE;sp|Q6R0H7|GNAS1_MOUSE;sp|P63094-3|GNAS2_MOUSE	Gnas		44.265	8.4	20.5	12.6	11.1	11.1	11.1
sp|P63101|1433Z_MOUSE;tr|Q3UA58|Q3UA58_MOUSE	Ywhaz		27.771	31.8	35.9	27.8	31.8	31.4	31.8
tr|D3Z723|D3Z723_MOUSE;tr|Q9D056|Q9D056_MOUSE;tr|Q3U1S7|Q3U1S7_MOUSE;sp|P63139|NFYB_MOUSE;tr|Q8C590|Q8C590_MOUSE	Nfyb		11.676	19.8	19.8	19.8	19.8	19.8	19.8
tr|A2RSE4|A2RSE4_MOUSE;sp|P63147|UBE2B_MOUSE	Ube2b		17.312	0	11.2	11.2	11.2	11.2	11.2
sp|P63154|CRNL1_MOUSE	Crnkl1		83.415	14.1	17	13.8	12.3	13.8	12.2
tr|D3YZ18|D3YZ18_MOUSE;tr|Q8C7C4|Q8C7C4_MOUSE;tr|Q8BNM0|Q8BNM0_MOUSE;tr|Q58EV5|Q58EV5_MOUSE;tr|Q497Z6|Q497Z6_MOUSE;tr|Q3UJK0|Q3UJK0_MOUSE;tr|Q3UBK2|Q3UBK2_MOUSE;sp|P63158|HMGB1_MOUSE;tr|D3YVC6|D3YVC6_MOUSE;tr|Q8BQ02|Q8BQ02_MOUSE;tr|Q6P202|Q6P202_MOUSE;tr|Q8CH24|Q8CH24_MOUSE	Hmgb1		14.427	33.6	33.6	20.8	33.6	33.6	33.6
sp|P63166|SUMO1_MOUSE	Sumo1		11.557	13.9	6.9	11.9	0	20.8	11.9
tr|Q9D6F6|Q9D6F6_MOUSE;sp|P63168|DYL1_MOUSE;tr|Q80ZS7|Q80ZS7_MOUSE	Dynll1		10.336	38.2	38.2	50.6	50.6	13.5	50.6
sp|P63242|IF5A1_MOUSE;tr|J3QPS8|J3QPS8_MOUSE;sp|Q8BGY2|IF5A2_MOUSE	Eif5a		16.832	63.6	63.6	63.6	58.4	58.4	63.6
tr|Q4KL81|Q4KL81_MOUSE;sp|P63260|ACTG_MOUSE;tr|Q3TSB7|Q3TSB7_MOUSE;tr|Q3UD81|Q3UD81_MOUSE;tr|G3UYG0|G3UYG0_MOUSE;tr|B1ATY1|B1ATY1_MOUSE	Actg1		41.792	56.8	57.1	50.9	49.6	54.9	57.9
tr|Q5M9L7|Q5M9L7_MOUSE;sp|P63276|RS17_MOUSE;tr|Q8BT90|Q8BT90_MOUSE;tr|Q3TK12|Q3TK12_MOUSE	Rps17		15.524	45.2	45.2	45.2	45.2	45.2	45.9
tr|G3UZL6|G3UZL6_MOUSE;sp|P63280|UBC9_MOUSE	Ube2i		11.24	30.7	30.7	30.7	30.7	30.7	30.7
sp|P63321|RALA_MOUSE;sp|Q9JIW9|RALB_MOUSE;tr|Q8CCG5|Q8CCG5_MOUSE;tr|Q9CXY0|Q9CXY0_MOUSE;tr|F6QC68|F6QC68_MOUSE	Rala		23.553	33.5	31.1	31.1	26.2	38.3	38.3
tr|Q5M9K7|Q5M9K7_MOUSE;tr|Q3U9P0|Q3U9P0_MOUSE;sp|P63325|RS10_MOUSE;tr|Q3UW83|Q3UW83_MOUSE;tr|J3QNI7|J3QNI7_MOUSE	Rps10		18.916	24.2	24.2	24.2	24.2	24.2	24.2
sp|P67778|PHB_MOUSE;tr|Q5SQG5|Q5SQG5_MOUSE;tr|Q3TV00|Q3TV00_MOUSE;tr|Q3V2K0|Q3V2K0_MOUSE	Phb		29.82	53.7	68.4	53.7	53.7	53.7	61.8
tr|N0E4C0|N0E4C0_MOUSE;sp|P67871|CSK2B_MOUSE;tr|G3UZJ5|G3UZJ5_MOUSE;tr|N0E4C5|N0E4C5_MOUSE;tr|N0E463|N0E463_MOUSE;tr|G3UZA4|G3UZA4_MOUSE;tr|N0E462|N0E462_MOUSE;tr|G3UZX4|G3UZX4_MOUSE;tr|G3UWU5|G3UWU5_MOUSE;tr|N0E636|N0E636_MOUSE;tr|G3UXG7|G3UXG7_MOUSE;tr|G3UXU2|G3UXU2_MOUSE	Csnk2b		24.912	32.6	21.9	21.9	21.9	27	32.6
tr|Q4VAG4|Q4VAG4_MOUSE;sp|P67984|RL22_MOUSE	Rpl22		14.759	40.6	50.8	50.8	50.8	50.8	40.6
tr|Q9CXK3|Q9CXK3_MOUSE;tr|Q497E4|Q497E4_MOUSE;tr|Q3UIJ3|Q3UIJ3_MOUSE;sp|P68134|ACTS_MOUSE;sp|P68033|ACTC_MOUSE;tr|Q61275|Q61275_MOUSE;tr|Q3UJ36|Q3UJ36_MOUSE;sp|P63268|ACTH_MOUSE;tr|Q3TG92|Q3TG92_MOUSE;tr|Q3U122|Q3U122_MOUSE;sp|P62737|ACTA_MOUSE;tr|D3YZY0|D3YZY0_MOUSE;tr|Q61264|Q61264_MOUSE;tr|Q61852|Q61852_MOUSE;tr|Q61272|Q61272_MOUSE;tr|Q61274|Q61274_MOUSE;tr|Q61273|Q61273_MOUSE;tr|D3Z2K3|D3Z2K3…	Actc1		41.946	28.9	23.1	17	16.2	21	23.9
tr|Q561N4|Q561N4_MOUSE;sp|P68037|UB2L3_MOUSE;tr|D3YZS3|D3YZS3_MOUSE;tr|Q3TIH9|Q3TIH9_MOUSE	Ube2l3		17.861	20.1	0	0	0	0	9.7
sp|P68040|GBLP_MOUSE	Gnb2l1		35.076	46.7	57.4	54.3	42.9	42.9	57.1
sp|P68181-2|KAPCB_MOUSE;sp|P68181-3|KAPCB_MOUSE;sp|P68181|KAPCB_MOUSE;sp|P68181-4|KAPCB_MOUSE;tr|H6TMF6|H6TMF6_MOUSE;tr|H6TMF5|H6TMF5_MOUSE	Prkacb		39.449	2.7	15.4	6.2	13.3	13.3	10.9
sp|P68254-2|1433T_MOUSE;tr|A3KML3|A3KML3_MOUSE;sp|P68254|1433T_MOUSE;tr|F6YY69|F6YY69_MOUSE;tr|F6VW30|F6VW30_MOUSE;tr|Q9JJ20|Q9JJ20_MOUSE;sp|O70456|1433S_MOUSE;tr|D3YXN6|D3YXN6_MOUSE;tr|Q8BWN0|Q8BWN0_MOUSE	Ywhaq		27.7	29.6	32.9	29.6	21.8	20.6	25.1
sp|P68368|TBA4A_MOUSE	Tuba4a		49.924	48	52.9	56.2	51.3	53.6	56
sp|P68369|TBA1A_MOUSE	Tuba1a		50.135	61.4	70.3	68.3	60.1	59.9	70.7
sp|P68372|TBB4B_MOUSE;sp|Q9D6F9|TBB4A_MOUSE;tr|Q9CVR0|Q9CVR0_MOUSE;tr|Q9DCR1|Q9DCR1_MOUSE;tr|Q62363|Q62363_MOUSE;tr|G3UZR1|G3UZR1_MOUSE;sp|A2AQ07|TBB1_MOUSE;CON__ENSEMBL:ENSBTAP00000025008;tr|D5MR34|D5MR34_MOUSE	Tubb4b		49.83	68.3	68.3	74.8	65.6	62.2	73
tr|Q52L87|Q52L87_MOUSE;tr|Q3TIZ0|Q3TIZ0_MOUSE;sp|P68373|TBA1C_MOUSE;sp|Q9JJZ2|TBA8_MOUSE	Tuba1c		49.909	52.1	65.9	67	55.7	55.5	66.4
tr|A1L0V4|A1L0V4_MOUSE;sp|P68433|H31_MOUSE	Hist1h3i		15.273	27.4	55.6	45.9	22.2	43.7	45.9
sp|P68510|1433F_MOUSE	Ywhah		28.211	19.1	22.4	19.1	11.4	14.6	19.1
tr|H3BK31|H3BK31_MOUSE;sp|P70121|ZHX1_MOUSE;tr|Q5DTL2|Q5DTL2_MOUSE	Zhx1		68.625	0	5.9	0	0	0	0
sp|P70122|SBDS_MOUSE;tr|F6TN03|F6TN03_MOUSE	Sbds		28.78	16	7.2	6.8	16	14	7.2
tr|Q3TFE8|Q3TFE8_MOUSE;tr|Q7TSZ6|Q7TSZ6_MOUSE;tr|Q3UHW8|Q3UHW8_MOUSE;sp|P70168|IMB1_MOUSE	Kpnb1		97.112	27.3	40.8	26.9	29.5	35.5	36.7
sp|P70188-2|KIFA3_MOUSE;sp|P70188|KIFA3_MOUSE	Kifap3		89.015	2.6	0	0	2.6	2.6	2.6
tr|Q5D098|Q5D098_MOUSE;sp|P70195|PSB7_MOUSE	Psmb7		29.76	6.9	17	6.9	6.9	20.7	13.8
tr|Q14BZ3|Q14BZ3_MOUSE;sp|P70202|LXN_MOUSE	Lxn		25.492	8.1	0	0	0	0	0
sp|P70206|PLXA1_MOUSE;tr|Q3U3W7|Q3U3W7_MOUSE	Plxna1		211.1	8.4	6.7	8.1	7.1	6.6	7.2
sp|P70227|ITPR3_MOUSE;tr|Q0IJ80|Q0IJ80_MOUSE;sp|Q9Z329-2|ITPR2_MOUSE;sp|Q9Z329-3|ITPR2_MOUSE;sp|Q9Z329|ITPR2_MOUSE;tr|Q922U9|Q922U9_MOUSE	Itpr3		304.27	10.5	8.8	7	8.4	7.5	8.4
tr|Q3TYK3|Q3TYK3_MOUSE;sp|P70257-2|NFIX_MOUSE;sp|P70257-1|NFIX_MOUSE;tr|D3YZ00|D3YZ00_MOUSE;sp|P70257|NFIX_MOUSE;tr|E9PUH7|E9PUH7_MOUSE;tr|Q5CZY4|Q5CZY4_MOUSE	Nfix		43.594	3.1	0	3.1	0	3.1	3.1
tr|D6RH37|D6RH37_MOUSE;sp|P70268|PKN1_MOUSE;sp|P70268-2|PKN1_MOUSE	Pkn1		87.194	0	1.3	1.3	1.3	1.3	1.3
sp|P70270|RAD54_MOUSE	Rad54l		84.693	0	0	3.9	4.4	0	0
sp|P70278|STRA8_MOUSE	Stra8		44.554	11.5	8.4	5.6	8.4	5.6	8.7
tr|Q3V1X4|Q3V1X4_MOUSE;sp|P70279|SURF6_MOUSE;tr|A2ALA0|A2ALA0_MOUSE	Surf6		41.234	9	9	9	9	9	9
sp|P70280|VAMP7_MOUSE	Vamp7		24.967	15.9	15.9	15.9	15.9	15.9	15.9
tr|D3Z0Q5|D3Z0Q5_MOUSE;tr|Q3TVD4|Q3TVD4_MOUSE;sp|P70284-2|TGIF1_MOUSE;sp|P70284|TGIF1_MOUSE;tr|G3UWC5|G3UWC5_MOUSE;tr|E0CYI0|E0CYI0_MOUSE	Tgif1		26.435	0	0	5.8	21.9	0	5.8
sp|P70288|HDAC2_MOUSE;tr|Q8BQ10|Q8BQ10_MOUSE;tr|Q3UXH8|Q3UXH8_MOUSE	Hdac2		55.302	11.3	19.5	16	11.3	19.5	14.8
tr|B7ZCL8|B7ZCL8_MOUSE;tr|Q542P4|Q542P4_MOUSE;sp|P70290|EM55_MOUSE;tr|Q684Q6|Q684Q6_MOUSE;tr|A2AN84|A2AN84_MOUSE;tr|B7ZCL9|B7ZCL9_MOUSE;tr|B7ZCM0|B7ZCM0_MOUSE;tr|Q3THA8|Q3THA8_MOUSE	Mpp1		49.784	17.9	4	11.7	11.4	11.7	11.4
tr|I6L970|I6L970_MOUSE;tr|Q3TBX5|Q3TBX5_MOUSE;sp|P70295|AUP1_MOUSE;tr|Q3U3K9|Q3U3K9_MOUSE;tr|Q3U0H4|Q3U0H4_MOUSE;tr|Q3TAZ9|Q3TAZ9_MOUSE	Aup1		31.826	8.9	4.6	8.9	4.6	8.9	0
tr|Q5EBQ2|Q5EBQ2_MOUSE;tr|Q3TGC5|Q3TGC5_MOUSE;sp|P70296|PEBP1_MOUSE;tr|D3Z1V4|D3Z1V4_MOUSE;tr|D6RHS6|D6RHS6_MOUSE	Pebp1		20.83	13.9	18.7	18.7	11.8	11.8	11.8
tr|Q3UGN9|Q3UGN9_MOUSE;tr|Q3TQ49|Q3TQ49_MOUSE;sp|P70297|STAM1_MOUSE;tr|Q3UMC8|Q3UMC8_MOUSE;tr|Q3TPR2|Q3TPR2_MOUSE	Stam		51.144	5.4	7.6	3.5	5.4	1.9	3.5
sp|P70302|STIM1_MOUSE	Stim1		77.566	4.5	2	6.6	2	2	6.6
sp|P70303-2|PYRG2_MOUSE;sp|P70303|PYRG2_MOUSE;sp|P70303-3|PYRG2_MOUSE;tr|A2AEQ5|A2AEQ5_MOUSE	Ctps2		59.381	7.7	7.9	2.6	11.6	12.9	7.7
tr|E9Q9X4|E9Q9X4_MOUSE;tr|Q8C5P3|Q8C5P3_MOUSE;sp|P70313|NOS3_MOUSE	Nos3		122.09	0	0	0	2	0	0
tr|Q4VA43|Q4VA43_MOUSE;tr|Q3U043|Q3U043_MOUSE;sp|P70324-2|TBX3_MOUSE;sp|P70324|TBX3_MOUSE;tr|Q3ULL3|Q3ULL3_MOUSE;tr|Q8CJ82|Q8CJ82_MOUSE;tr|Q8BG45|Q8BG45_MOUSE	Tbx3		76.948	2.6	8.6	2.6	2.6	9.7	8.6
sp|P70333|HNRH2_MOUSE;tr|Q3UR26|Q3UR26_MOUSE	Hnrnph2		49.279	22.9	22	27.6	20	25.6	33.2
tr|F8VPK5|F8VPK5_MOUSE;sp|P70336|ROCK2_MOUSE;sp|P70336-2|ROCK2_MOUSE;tr|Q3UMT5|Q3UMT5_MOUSE;tr|Q3TR46|Q3TR46_MOUSE;tr|Q6A035|Q6A035_MOUSE;tr|Q8CC95|Q8CC95_MOUSE	Rock2		160.61	2.2	0.6	0.6	3.2	0.6	1.8
sp|P70349|HINT1_MOUSE;tr|B0R1E3|B0R1E3_MOUSE	Hint1		13.777	54.8	54.8	54.8	15.9	34.9	54.8
sp|P70351|EZH1_MOUSE	Ezh1		85.187	4.4	4.4	2.7	2.7	2.7	2.7
tr|Q7TPS7|Q7TPS7_MOUSE;sp|P70353|NFYC_MOUSE;tr|A2A763|A2A763_MOUSE;tr|A2A762|A2A762_MOUSE;tr|Q3U114|Q3U114_MOUSE	Nfyc		30.646	4.4	9.1	4.4	4.4	4.4	0
tr|Q9CZJ3|Q9CZJ3_MOUSE;tr|Q8C2D2|Q8C2D2_MOUSE;sp|P70362|UFD1_MOUSE	Ufd1l		30.071	6.7	0	0	0	0	0
tr|Q7TSK8|Q7TSK8_MOUSE;sp|P70371|TERF1_MOUSE;tr|Q3V252|Q3V252_MOUSE	Terf1		48.15	13.3	3.3	5.9	2.6	5.9	13.3
tr|Q8BW03|Q8BW03_MOUSE;tr|Q8BM84|Q8BM84_MOUSE;sp|P70372|ELAV1_MOUSE;tr|Q8BTQ1|Q8BTQ1_MOUSE;tr|Q8BVF8|Q8BVF8_MOUSE;tr|Q3TT05|Q3TT05_MOUSE;tr|Q3UFF9|Q3UFF9_MOUSE	Elavl1		36.153	37.7	27.9	24.5	27.9	32.2	30.1
sp|P70388-2|RAD50_MOUSE;tr|Q5SV02|Q5SV02_MOUSE;sp|P70388|RAD50_MOUSE;tr|A8Y5I3|A8Y5I3_MOUSE;tr|Q3UNL2|Q3UNL2_MOUSE;sp|P70388-4|RAD50_MOUSE;tr|E9PUJ2|E9PUJ2_MOUSE;sp|P70388-3|RAD50_MOUSE;tr|Q3V0R5|Q3V0R5_MOUSE;tr|Q99M38|Q99M38_MOUSE	Rad50		146.31	9	13.8	7.4	8	12.6	8.8
tr|Q4FE56|Q4FE56_MOUSE;sp|P70398|USP9X_MOUSE;tr|Q8C7T5|Q8C7T5_MOUSE;tr|E9PWA9|E9PWA9_MOUSE;tr|Q8BS89|Q8BS89_MOUSE;tr|F8VPU6|F8VPU6_MOUSE;tr|G3UZS3|G3UZS3_MOUSE;tr|Q91XW2|Q91XW2_MOUSE	Usp9x		290.21	6.9	4.4	4.9	5.1	7.2	9.6
sp|P70399|TP53B_MOUSE;sp|P70399-3|TP53B_MOUSE;tr|A2AU91|A2AU91_MOUSE;tr|A2AU89|A2AU89_MOUSE;sp|P70399-2|TP53B_MOUSE;tr|Q3V1P7|Q3V1P7_MOUSE;tr|Q8BZ87|Q8BZ87_MOUSE;tr|Q8C0U1|Q8C0U1_MOUSE;tr|Q8BLA0|Q8BLA0_MOUSE;tr|A2AU90|A2AU90_MOUSE;tr|Q3UG49|Q3UG49_MOUSE;tr|F6QNC8|F6QNC8_MOUSE;tr|F6ZRL3|F6ZRL3_MOUSE;tr|F6S5E4|F6S5E4_MOUSE	Tp53bp1		211.34	22.2	18.4	23.4	19.3	18.5	21.6
tr|Q3TKM5|Q3TKM5_MOUSE;tr|Q3TGZ3|Q3TGZ3_MOUSE;sp|P70404|IDHG1_MOUSE;tr|Q684I8|Q684I8_MOUSE;tr|Q9CW65|Q9CW65_MOUSE	Idh3g		42.314	40.9	40.6	47.6	40.9	40.9	47.6
sp|P70423|CTR3_MOUSE;tr|Q3TMH5|Q3TMH5_MOUSE	Slc7a3		67.459	10.7	12.3	12.3	12.3	10.7	15.5
tr|E9Q1M5|E9Q1M5_MOUSE;tr|Q3U8D5|Q3U8D5_MOUSE;tr|Q3UFQ0|Q3UFQ0_MOUSE;sp|P70428|EXT2_MOUSE;tr|Q3UDB5|Q3UDB5_MOUSE;tr|Q8BUJ1|Q8BUJ1_MOUSE;tr|A2AIG3|A2AIG3_MOUSE;tr|Q3UYR9|Q3UYR9_MOUSE	Ext2		45.926	7.6	4.2	4.2	4.2	4.2	4.2
tr|Q6PB99|Q6PB99_MOUSE;sp|P70429-2|EVL_MOUSE;tr|F8WJB9|F8WJB9_MOUSE;tr|E9PVP4|E9PVP4_MOUSE;sp|P70429|EVL_MOUSE	Evl		42.092	0	3.6	0	0	0	0
tr|Q3TG37|Q3TG37_MOUSE;sp|P70441|NHRF1_MOUSE	Slc9a3r1		38.6	7.9	11.8	0	11.8	7.9	0
sp|P70452|STX4_MOUSE	Stx4		34.165	18.5	0	0	0	0	0
sp|P70459|ERF_MOUSE;tr|D3YXK6|D3YXK6_MOUSE	Erf		59.05	8.2	0	0	3.3	3.3	0
sp|P70460|VASP_MOUSE	Vasp		39.666	3.7	3.7	3.7	3.7	3.7	3.7
sp|P70662-2|LDB1_MOUSE;tr|D3Z1C5|D3Z1C5_MOUSE;sp|P70662-3|LDB1_MOUSE;sp|P70662|LDB1_MOUSE	Ldb1		36.667	0	0	0	4.7	0	0
sp|Q60817|NACA_MOUSE;sp|P70670|NACAM_MOUSE;tr|Q3UK68|Q3UK68_MOUSE	Naca		23.384	32.6	32.6	32.6	32.6	25.6	26
tr|Q78Z65|Q78Z65_MOUSE;tr|F8SHC6|F8SHC6_MOUSE;tr|F8SHA8|F8SHA8_MOUSE;sp|P70675|TSX_MOUSE	Tsx		15.978	27.8	0	0	27.8	0	0
sp|P70697|DCUP_MOUSE	Urod		40.691	6	6	6	6	6	6
sp|P70698|PYRG1_MOUSE;tr|Q3TPP2|Q3TPP2_MOUSE	Ctps1		66.682	17.1	23.7	19.8	21	19.8	23.7
sp|P70699|LYAG_MOUSE;tr|A2AFL5|A2AFL5_MOUSE;tr|F6VEG4|F6VEG4_MOUSE;tr|A2AFL3|A2AFL3_MOUSE	Gaa		106.25	8.8	12.8	10.4	8.7	7.6	8.4
tr|Q6P9Q2|Q6P9Q2_MOUSE;sp|P70700|RPA2_MOUSE;tr|A2AP84|A2AP84_MOUSE	Polr1b		128.25	4.6	1.5	1.5	4.8	4.5	7
tr|Q3TJN2|Q3TJN2_MOUSE;tr|Q3TIJ7|Q3TIJ7_MOUSE;sp|P80313|TCPH_MOUSE;tr|Q3UIJ0|Q3UIJ0_MOUSE;tr|Q3THH8|Q3THH8_MOUSE;tr|Q3UDB1|Q3UDB1_MOUSE;tr|Q8C5Q5|Q8C5Q5_MOUSE;tr|Q3TET0|Q3TET0_MOUSE	Cct7		59.637	37.5	43.4	39	30.5	44.7	44.5
tr|Q542X7|Q542X7_MOUSE;sp|P80314|TCPB_MOUSE;tr|Q9JJD8|Q9JJD8_MOUSE	Cct2		57.477	32.7	43.7	43.7	33.6	49.5	43.9
tr|Q564F4|Q564F4_MOUSE;tr|Q3UJZ8|Q3UJZ8_MOUSE;tr|Q3TII0|Q3TII0_MOUSE;sp|P80315|TCPD_MOUSE;tr|G5E839|G5E839_MOUSE;tr|G3UYW5|G3UYW5_MOUSE	Cct4		58.066	47.5	38.8	41.2	43.6	36.2	45.1
sp|P80316|TCPE_MOUSE;tr|E0CZA1|E0CZA1_MOUSE	Cct5		59.623	36.2	46.4	46.4	47.1	46.2	45.5
tr|Q52KG9|Q52KG9_MOUSE;tr|Q3TIX8|Q3TIX8_MOUSE;tr|Q3TI05|Q3TI05_MOUSE;sp|P80317|TCPZ_MOUSE;tr|Q3TI62|Q3TI62_MOUSE;tr|Q3TW97|Q3TW97_MOUSE;tr|E9QPA6|E9QPA6_MOUSE;tr|Q8VEI1|Q8VEI1_MOUSE;tr|Q8BVT1|Q8BVT1_MOUSE;tr|B1AT05|B1AT05_MOUSE;tr|Q497N0|Q497N0_MOUSE;sp|Q61390|TCPW_MOUSE	Cct6a		58.076	32.4	38.2	41.1	27.3	35.4	35.8
tr|E9Q133|E9Q133_MOUSE;tr|Q3U4U6|Q3U4U6_MOUSE;sp|P80318|TCPG_MOUSE;tr|Q3U0I3|Q3U0I3_MOUSE;tr|F6Q609|F6Q609_MOUSE;tr|Q3UJP4|Q3UJP4_MOUSE;tr|Q3TBM6|Q3TBM6_MOUSE	Cct3		56.526	24.7	26.8	19.9	18.9	27.2	27.2
sp|P81069-2|GABP2_MOUSE;sp|P81069|GABP2_MOUSE;tr|Q8C359|Q8C359_MOUSE;tr|Q8C2T8|Q8C2T8_MOUSE	Gabpb2		39.282	2.3	2.3	2.3	2.3	11.9	11.9
tr|Q3UKN6|Q3UKN6_MOUSE;sp|P81117|NUCB2_MOUSE	Nucb2		50.353	7.1	2.1	7.1	5	5	5
tr|Q8BIM2|Q8BIM2_MOUSE;tr|F6WBP9|F6WBP9_MOUSE;tr|A5CVE4|A5CVE4_MOUSE;sp|P83093|STIM2_MOUSE;tr|I1E4X8|I1E4X8_MOUSE;tr|B7ZN44|B7ZN44_MOUSE;tr|B2RQE3|B2RQE3_MOUSE	Stim2		42.329	3.6	0	3.6	3.6	3.6	3.6
sp|P83870|PHF5A_MOUSE	Phf5a		12.405	0	0	8.2	0	8.2	21.8
sp|P83877|TXN4A_MOUSE;tr|F8WGE7|F8WGE7_MOUSE	Txnl4a		16.786	0	12.7	12.7	0	14.1	12.7
tr|Q6F4J1|Q6F4J1_MOUSE;tr|Q6F4J0|Q6F4J0_MOUSE;sp|Q8VCK3|TBG2_MOUSE;sp|P83887|TBG1_MOUSE	Tubg1		51.1	15.7	9.3	14.6	0	3.3	11.8
sp|P83917|CBX1_MOUSE;tr|Q7TPM0|Q7TPM0_MOUSE;tr|Q9CYJ8|Q9CYJ8_MOUSE	Cbx1		21.418	41.6	41.6	41.6	45.9	41.6	40.5
sp|P83940|ELOC_MOUSE	Tceb1		12.473	25	0	25	0	0	7.1
sp|P84084|ARF5_MOUSE;tr|D3YV25|D3YV25_MOUSE;tr|E9Q2C2|E9Q2C2_MOUSE	Arf5		20.529	46.7	43.3	35.6	38.9	47.8	47.8
tr|Q4FZH7|Q4FZH7_MOUSE;sp|P84089|ERH_MOUSE	Erh		12.259	26.9	26.9	41.3	26.9	26.9	26.9
tr|Q3TWV4|Q3TWV4_MOUSE;tr|Q5FWI9|Q5FWI9_MOUSE;sp|P84091|AP2M1_MOUSE;tr|Q6A0C9|Q6A0C9_MOUSE;tr|Q3TH69|Q3TH69_MOUSE;tr|Q3UCW9|Q3UCW9_MOUSE	Ap2m1		49.389	10.6	11.5	6.9	7.2	15.2	15.5
tr|B2KKU6|B2KKU6_MOUSE;tr|Q3UDZ1|Q3UDZ1_MOUSE;sp|P84096|RHOG_MOUSE	Rhog		12.764	0	12.3	0	0	0	0
tr|A2A547|A2A547_MOUSE;tr|Q5I0T8|Q5I0T8_MOUSE;sp|P84099|RL19_MOUSE	Rpl19		23.247	4.6	4.6	4.6	0	4.6	0
tr|Q3U781|Q3U781_MOUSE;sp|P84104-2|SRSF3_MOUSE;tr|Q9D6W4|Q9D6W4_MOUSE;sp|P84104|SRSF3_MOUSE;tr|A2A4X6|A2A4X6_MOUSE	Srsf3		14.203	46	24.2	24.2	46	24.2	46
tr|A1L0U3|A1L0U3_MOUSE;tr|B9EI85|B9EI85_MOUSE;sp|P84228|H32_MOUSE	Hist1h3e		15.029	51.9	56.4	46.6	46.6	44.4	46.6
sp|P85094|ISC2A_MOUSE;tr|B2RY90|B2RY90_MOUSE	Isoc2a		22.417	43.2	43.2	43.2	43.2	59.2	43.2
sp|P86174|BEND4_MOUSE	Bend4		58.721	0	3.1	3.1	0	3.1	3.1
sp|P97287|MCL1_MOUSE;sp|P97287-2|MCL1_MOUSE	Mcl1		35.217	31.7	12.7	17.5	17.5	17.5	17.5
tr|A2ATR8|A2ATR8_MOUSE;sp|P97290|IC1_MOUSE	Serping1		37.672	4.9	0	0	0	0	0
tr|H3BIX4|H3BIX4_MOUSE;sp|P97300-3|NPTN_MOUSE;sp|P97300-1|NPTN_MOUSE;sp|P97300|NPTN_MOUSE	Nptn		24.293	4.5	4.5	4.5	4.5	4.5	4.5
tr|Q3US63|Q3US63_MOUSE;tr|Q3US24|Q3US24_MOUSE;tr|Q3URL4|Q3URL4_MOUSE;sp|P97302|BACH1_MOUSE	Bach1		81.358	0	0	3.5	0	0	0
tr|Q545W2|Q545W2_MOUSE;sp|P97304|RPAC2_MOUSE	Polr1d		15.072	39.1	39.1	39.1	39.1	25.6	39.1
sp|P97310|MCM2_MOUSE;tr|Q3UJN1|Q3UJN1_MOUSE;tr|Q3UK39|Q3UK39_MOUSE	Mcm2		102.08	31.4	29.3	26.7	21.3	21.7	27.9
tr|Q542I2|Q542I2_MOUSE;sp|P97311|MCM6_MOUSE;tr|Q3UC10|Q3UC10_MOUSE;tr|Q3ULG5|Q3ULG5_MOUSE;tr|Q8C5L1|Q8C5L1_MOUSE	Mcm6		92.866	37.9	32.4	37.4	33.3	42.8	39.5
sp|P97313|PRKDC_MOUSE;sp|P97313-2|PRKDC_MOUSE	Prkdc		471.47	1.3	2.5	2.3	1.9	1.8	1.1
tr|Q6QMT3|Q6QMT3_MOUSE;tr|Q9D1M8|Q9D1M8_MOUSE;tr|Q71V27|Q71V27_MOUSE;sp|P97314|CSRP2_MOUSE			16.734	11	11	11	11	11	11
tr|Q4FJX4|Q4FJX4_MOUSE;sp|P97315|CSRP1_MOUSE	Csrp1		20.583	0	8.8	8.8	0	0	20.2
sp|P97318-4|DAB1_MOUSE;sp|P97318-5|DAB1_MOUSE;tr|F6VRL0|F6VRL0_MOUSE;sp|P97318-6|DAB1_MOUSE;tr|F2Z465|F2Z465_MOUSE;sp|P97318-3|DAB1_MOUSE;sp|P97318-8|DAB1_MOUSE;tr|B2RRQ8|B2RRQ8_MOUSE;sp|P97318-2|DAB1_MOUSE;sp|P97318|DAB1_MOUSE	Dab1		22.236	0	5.1	0	0	0	5.1
sp|P97329|KI20A_MOUSE	Kif20a		99.875	27.3	24	19.8	24.2	22.8	26.2
sp|P97346-2|NXN_MOUSE;sp|P97346|NXN_MOUSE	Nxn		43.283	0	11.3	0	0	11.3	11.3
tr|Q564F3|Q564F3_MOUSE;tr|Q3UAC2|Q3UAC2_MOUSE;tr|D3Z6C3|D3Z6C3_MOUSE;sp|P97351|RS3A_MOUSE;tr|Q3U5P8|Q3U5P8_MOUSE;tr|Q9D1S3|Q9D1S3_MOUSE;tr|D3Z7W7|D3Z7W7_MOUSE;tr|Q3UJU5|Q3UJU5_MOUSE	Rps3a1		29.885	23.5	28	28	28	33	28
sp|P97355|SPSY_MOUSE;tr|E9PZ58|E9PZ58_MOUSE;tr|A2AC81|A2AC81_MOUSE	Sms		41.313	12.8	18	15	6.6	12.8	27.3
tr|B9EHT7|B9EHT7_MOUSE;tr|J3KMG9|J3KMG9_MOUSE;sp|P97357|TAF1A_MOUSE;tr|Q3V054|Q3V054_MOUSE	Taf1a		51.446	3.4	3.4	7.7	3.4	3.4	7.7
sp|P97358-2|TAF1B_MOUSE;sp|P97358|TAF1B_MOUSE	Taf1b		56.6	3.5	3.5	3.5	3.5	3.5	3.5
tr|Q542D6|Q542D6_MOUSE;sp|P97363|SPTC2_MOUSE;tr|Q3UZQ0|Q3UZQ0_MOUSE;tr|Q8BNV0|Q8BNV0_MOUSE;tr|Q6A053|Q6A053_MOUSE;tr|Q8C9F8|Q8C9F8_MOUSE;tr|Q3UT78|Q3UT78_MOUSE	Sptlc2		62.981	25.5	23.6	28	21.1	24.1	29.6
sp|P97364|SPS2_MOUSE	Sephs2		47.833	3.3	3.3	0	0	0	0
tr|Q544Q7|Q544Q7_MOUSE;sp|P97370|AT1B3_MOUSE;tr|Q3U9D4|Q3U9D4_MOUSE;tr|Q3UFH4|Q3UFH4_MOUSE;tr|Q1WWL1|Q1WWL1_MOUSE;tr|Q71VC6|Q71VC6_MOUSE	Atp1b3		31.775	30.9	35.6	35.6	30.9	30.9	25.2
tr|G3UWN9|G3UWN9_MOUSE;tr|G3UXY0|G3UXY0_MOUSE;tr|G3X9K9|G3X9K9_MOUSE;tr|G3UXZ5|G3UXZ5_MOUSE;tr|Q5HZK3|Q5HZK3_MOUSE;sp|P97371|PSME1_MOUSE	Psme1		19.774	13.3	13.3	0	13.3	0	13.3
tr|E0CZ90|E0CZ90_MOUSE;tr|G3X9V0|G3X9V0_MOUSE;tr|Q5SVP3|Q5SVP3_MOUSE;sp|P97372|PSME2_MOUSE	Psme2		18.679	8.5	8.5	8.5	8.5	0	8.5
tr|Q3V3M3|Q3V3M3_MOUSE;tr|Q78P92|Q78P92_MOUSE;sp|P97376|FRG1_MOUSE	Frg1		25.801	5.7	14	14	14	14	14
tr|Q3UGB9|Q3UGB9_MOUSE;tr|Q3U307|Q3U307_MOUSE;sp|P97377|CDK2_MOUSE;tr|Q3U6X7|Q3U6X7_MOUSE;sp|P97377-2|CDK2_MOUSE;sp|Q80YP0-2|CDK3_MOUSE;sp|Q80YP0|CDK3_MOUSE	Cdk2		38.978	13.3	21.7	12.7	12.7	17.3	17.6
tr|Q3U931|Q3U931_MOUSE;tr|Q542W3|Q542W3_MOUSE;sp|P97379-2|G3BP2_MOUSE;tr|Q3U541|Q3U541_MOUSE;sp|P97379|G3BP2_MOUSE;tr|Q3U6B1|Q3U6B1_MOUSE	G3bp2		50.647	10	16.5	10	10	10	10
sp|P97384|ANX11_MOUSE;tr|D3Z7U0|D3Z7U0_MOUSE	Anxa11		54.079	17.1	14.7	14.1	14.1	10.1	10.1
tr|Q3THX4|Q3THX4_MOUSE;sp|P97390|VPS45_MOUSE	Vps45		65.038	16.3	8.4	3.7	11.6	4.6	7
sp|P97393|RHG05_MOUSE;tr|E9PYT0|E9PYT0_MOUSE;tr|B9EKC3|B9EKC3_MOUSE	Arhgap5		172.11	1.3	0.7	1.3	1.3	1.3	0
tr|Q8BW63|Q8BW63_MOUSE;tr|A2IQH5|A2IQH5_MOUSE;sp|P97402|GCNT2_MOUSE	Gcnt2		45.738	8.2	8.2	4.5	11.5	4.5	8.2
sp|P97427|DPYL1_MOUSE;tr|Q3TXY0|Q3TXY0_MOUSE;tr|Q6P1J1|Q6P1J1_MOUSE;tr|Q3TY94|Q3TY94_MOUSE	Crmp1		62.167	14.5	0	14.5	0	6.8	9.8
tr|F7ANV6|F7ANV6_MOUSE;tr|D3Z0S1|D3Z0S1_MOUSE;tr|Q7TMN7|Q7TMN7_MOUSE;sp|P97429|ANXA4_MOUSE;tr|Q8BSL2|Q8BSL2_MOUSE;tr|S4R1F2|S4R1F2_MOUSE;tr|Q9R0V2|Q9R0V2_MOUSE	Anxa4		24.226	14.9	3.7	3.7	14.9	0	3.7
tr|Q05BC8|Q05BC8_MOUSE;tr|A2A4N5|A2A4N5_MOUSE;tr|A2A4N8|A2A4N8_MOUSE;tr|A2A4N7|A2A4N7_MOUSE;tr|K3W4P1|K3W4P1_MOUSE;tr|A1L329|A1L329_MOUSE;sp|P97432|NBR1_MOUSE;tr|Q6ZQK3|Q6ZQK3_MOUSE;tr|F6S397|F6S397_MOUSE;tr|Q91ZQ8|Q91ZQ8_MOUSE;tr|G3UZH6|G3UZH6_MOUSE;tr|A2A4R0|A2A4R0_MOUSE	Nbr1		98.815	8.9	4.2	0	4.2	1.2	6.3
sp|P97434-4|MPRIP_MOUSE;sp|P97434-3|MPRIP_MOUSE;sp|P97434|MPRIP_MOUSE;sp|P97434-5|MPRIP_MOUSE;sp|P97434-2|MPRIP_MOUSE;tr|Q5SWZ5|Q5SWZ5_MOUSE;tr|F6S5I0|F6S5I0_MOUSE;tr|F6RND9|F6RND9_MOUSE;tr|Q8C8T6|Q8C8T6_MOUSE;tr|Q8CHC7|Q8CHC7_MOUSE;tr|F6XZM9|F6XZM9_MOUSE;tr|Q8CBS0|Q8CBS0_MOUSE	Mprip		112.7	4	2.1	1	3.7	2.5	5.2
tr|Q3UP74|Q3UP74_MOUSE;sp|P97449|AMPN_MOUSE;tr|Q3TB69|Q3TB69_MOUSE	Anpep		109.65	3.9	4.7	3.4	3.9	3	3.9
sp|P97450|ATP5J_MOUSE;tr|E9QAD6|E9QAD6_MOUSE	Atp5j		12.496	34.3	13	34.3	34.3	34.3	34.3
tr|Q3TIJ5|Q3TIJ5_MOUSE;sp|P97452|BOP1_MOUSE;tr|Q3TJZ5|Q3TJZ5_MOUSE;tr|Q3THV0|Q3THV0_MOUSE	Bop1		83.124	28.6	30.5	33	28.6	33	29
tr|Q3V1P4|Q3V1P4_MOUSE;sp|P97464|EXT1_MOUSE;tr|D3YVY6|D3YVY6_MOUSE	Ext1		86.307	0	3.2	2.8	0	0	0
sp|P97465|DOK1_MOUSE	Dok1		52.451	0	6.2	0	0	0	0
tr|Q3UNF2|Q3UNF2_MOUSE;sp|P97470|PP4C_MOUSE	Ppp4c		35.08	14.7	30.3	20.8	19.9	14.7	20.8
tr|E3SRG7|E3SRG7_MOUSE;tr|E3SRG8|E3SRG8_MOUSE;tr|E3SRH0|E3SRH0_MOUSE;tr|Q811W8|Q811W8_MOUSE;sp|P97471|SMAD4_MOUSE	Smad4		44.715	0	8	8	0	0	8
tr|D3YZS5|D3YZS5_MOUSE;tr|Q3UNH9|Q3UNH9_MOUSE;sp|P97473|TRBP2_MOUSE	Tarbp2		26.108	7.8	0	7.8	7.8	0	0
tr|Q7TNK2|Q7TNK2_MOUSE;tr|Q3TEY6|Q3TEY6_MOUSE;sp|P97477|AURKA_MOUSE;sp|P97477-2|AURKA_MOUSE;tr|Q8BP87|Q8BP87_MOUSE	Aurka		44.771	8.1	4.6	4.6	0	4.6	7.1
tr|Q8K359|Q8K359_MOUSE;sp|P97478|COQ7_MOUSE;tr|Q3TYT1|Q3TYT1_MOUSE	Coq7		14.852	49.6	32.1	32.1	38.2	32.1	18.3
tr|Q3TPT0|Q3TPT0_MOUSE;sp|P97480-2|EYA3_MOUSE;sp|P97480|EYA3_MOUSE;tr|Q6P4T3|Q6P4T3_MOUSE	Eya3		5.0977	0	43.2	0	0	0	0
tr|G3UZY2|G3UZY2_MOUSE;sp|P97493|THIOM_MOUSE;tr|G3UX99|G3UX99_MOUSE;tr|A2A439|A2A439_MOUSE	Txn2		14.099	53.1	47.7	47.7	53.1	47.7	47.7
tr|D3Z1X8|D3Z1X8_MOUSE;sp|P97496-2|SMRC1_MOUSE;tr|Q3UNN4|Q3UNN4_MOUSE;tr|Q3UPK0|Q3UPK0_MOUSE;sp|P97496|SMRC1_MOUSE;tr|Q3UMX0|Q3UMX0_MOUSE;tr|Q3UZD0|Q3UZD0_MOUSE	Smarcc1		107.01	23.2	20.2	29.9	23.4	18.6	19.7
tr|Q5XKB2|Q5XKB2_MOUSE;sp|P97499|TEP1_MOUSE	Tep1		291.41	0.8	0.8	0	0	0.8	0.8
tr|Q7TQD5|Q7TQD5_MOUSE;tr|Q3UGT1|Q3UGT1_MOUSE;tr|A8ASF5|A8ASF5_MOUSE;sp|P97742|CPT1A_MOUSE	Cpt1a		88.25	12.2	15.1	13.7	9.8	9.1	12.2
sp|P97770-2|THUM3_MOUSE;sp|P97770|THUM3_MOUSE;tr|D3YYB2|D3YYB2_MOUSE;sp|P97770-3|THUM3_MOUSE	Thumpd3		56.327	11.9	10.9	12.7	8.3	10.9	15.3
sp|P97772-2|GRM1_MOUSE;sp|P97772|GRM1_MOUSE	Grm1		101.71	0.9	0.8	0.8	0.8	0.8	0.8
sp|P97784|CRY1_MOUSE	Cry1		68.001	0	2.3	0	0	0	0
sp|P97789-2|XRN1_MOUSE;sp|P97789|XRN1_MOUSE;tr|F8VQ87|F8VQ87_MOUSE;sp|P97789-3|XRN1_MOUSE	Xrn1		192.98	3	2.3	0.7	4.2	1.2	2.6
tr|Q3TV22|Q3TV22_MOUSE;sp|P97792-2|CXAR_MOUSE;sp|P97792|CXAR_MOUSE	Cxadr		38.968	0	0	0	4	3.7	0
tr|Q6P6I8|Q6P6I8_MOUSE;tr|Q2M4I8|Q2M4I8_MOUSE;sp|P97797-2|SHPS1_MOUSE;tr|E0CYM8|E0CYM8_MOUSE;sp|P97797|SHPS1_MOUSE;tr|E0CX65|E0CX65_MOUSE;tr|E9QPT7|E9QPT7_MOUSE;sp|P97797-3|SHPS1_MOUSE	Sirpa		55.986	0	6.5	4.1	6.5	0	2.4
sp|P97798-5|NEO1_MOUSE;tr|Q7TQG5|Q7TQG5_MOUSE;sp|P97798-2|NEO1_MOUSE;sp|P97798-3|NEO1_MOUSE;sp|P97798-4|NEO1_MOUSE;tr|E9QK04|E9QK04_MOUSE;sp|P97798|NEO1_MOUSE	Neo1		157.42	6.6	2.8	3.9	4.4	4	0
tr|B8JJX7|B8JJX7_MOUSE;tr|Q8CH69|Q8CH69_MOUSE;tr|Q549F9|Q549F9_MOUSE;tr|Q3UMN7|Q3UMN7_MOUSE;sp|P97801|SMN_MOUSE	Smn1		17.563	8	8	8	8	8	8
sp|P97807-2|FUMH_MOUSE;sp|P97807|FUMH_MOUSE;tr|H3BKG7|H3BKG7_MOUSE	Fh		50.052	46.9	42.2	53.7	39	51	45.2
tr|Q3TAP7|Q3TAP7_MOUSE;sp|P97817|CDR2_MOUSE	Cdr2		52.072	0	0	0	2.2	0	0
tr|Q7TPX2|Q7TPX2_MOUSE;tr|Q3UN31|Q3UN31_MOUSE;tr|Q3U613|Q3U613_MOUSE;sp|P97819-2|PLPL9_MOUSE;sp|P97819|PLPL9_MOUSE;tr|G3UX52|G3UX52_MOUSE;tr|G3UY97|G3UY97_MOUSE;tr|G3UX73|G3UX73_MOUSE	Pla2g6		83.717	5.5	3.6	2.1	3.3	7.7	4.4
tr|Q8C2L5|Q8C2L5_MOUSE;tr|Q3U8J6|Q3U8J6_MOUSE;tr|Q3U9B7|Q3U9B7_MOUSE;tr|Q9DCV1|Q9DCV1_MOUSE;tr|Q8BQL3|Q8BQL3_MOUSE;tr|Q3UBY5|Q3UBY5_MOUSE;tr|Q3UAF5|Q3UAF5_MOUSE;tr|Q3TIF1|Q3TIF1_MOUSE;sp|P97821|CATC_MOUSE	Ctsc		7.3633	30.3	30.3	30.3	30.3	0	30.3
sp|P97822-2|AN32E_MOUSE;sp|P97822|AN32E_MOUSE;tr|Q3TX26|Q3TX26_MOUSE;tr|E9Q5H2|E9Q5H2_MOUSE;tr|E9PZF5|E9PZF5_MOUSE;tr|E9Q0X5|E9Q0X5_MOUSE;tr|E9Q2G1|E9Q2G1_MOUSE	Anp32e		28.245	26.6	38.7	26.6	26.6	26.6	26.6
tr|D3YUG4|D3YUG4_MOUSE;tr|J3QK48|J3QK48_MOUSE;sp|P97823-2|LYPA1_MOUSE;tr|J3QP56|J3QP56_MOUSE;sp|P97823|LYPA1_MOUSE;tr|D3Z269|D3Z269_MOUSE;tr|D3Z111|D3Z111_MOUSE;tr|Q4FK51|Q4FK51_MOUSE	Lypla1		15.176	18.3	34.5	18.3	34.5	34.5	34.5
sp|P97825|HN1_MOUSE	Hn1		16.08	16.2	16.2	16.2	16.2	16.2	0
sp|P97855|G3BP1_MOUSE;tr|Q571F9|Q571F9_MOUSE;tr|Q3UR88|Q3UR88_MOUSE	G3bp1		51.828	18.5	27.7	27.7	18.5	27.7	27.7
sp|P97858|S35B1_MOUSE;tr|E0CZ89|E0CZ89_MOUSE;sp|P97858-2|S35B1_MOUSE	Slc35b1		35.882	0	3.1	3.1	5	3.1	8.1
sp|P97868-2|RBBP6_MOUSE;sp|P97868|RBBP6_MOUSE;tr|D3YZU8|D3YZU8_MOUSE;sp|P97868-3|RBBP6_MOUSE;tr|A0PJG9|A0PJG9_MOUSE	Rbbp6		195.31	3.8	2.8	3.8	3.8	3.8	5.2
tr|Q8VHD0|Q8VHD0_MOUSE;sp|P97929|BRCA2_MOUSE;tr|Q6PB43|Q6PB43_MOUSE;tr|Q3TN53|Q3TN53_MOUSE	Brca2		370.69	4.5	5.1	2.5	2.5	2.9	3.1
sp|P97930|KTHY_MOUSE;tr|Q6GRA7|Q6GRA7_MOUSE;sp|P97930-2|KTHY_MOUSE;tr|D3Z3R3|D3Z3R3_MOUSE	Dtymk		23.914	34.4	25	25	25	25	28.8
tr|D3YW18|D3YW18_MOUSE;tr|D3Z1G1|D3Z1G1_MOUSE;tr|Q791V7|Q791V7_MOUSE;sp|P97931-2|UNG_MOUSE;sp|P97931|UNG_MOUSE	Ung		20.857	7	7	0	7	27	7
tr|Q3UZE8|Q3UZE8_MOUSE;tr|Q6ZQH9|Q6ZQH9_MOUSE;tr|Q3TQ62|Q3TQ62_MOUSE;tr|E9QNU3|E9QNU3_MOUSE;sp|P98154|IDD_MOUSE;tr|Q6P5A9|Q6P5A9_MOUSE;tr|Q8CB23|Q8CB23_MOUSE;tr|E9Q548|E9Q548_MOUSE	Dgcr2		44.439	0	0	5.2	0	0	0
tr|F8WGI9|F8WGI9_MOUSE;tr|Q91YY0|Q91YY0_MOUSE;sp|P98156|VLDLR_MOUSE;tr|F6RKS4|F6RKS4_MOUSE;tr|F8WIN7|F8WIN7_MOUSE;tr|Q3UVX6|Q3UVX6_MOUSE	Vldlr		89.004	2.9	2.9	2.9	4.5	4.5	2.9
tr|Q8R390|Q8R390_MOUSE;tr|Q545P6|Q545P6_MOUSE;tr|Q3TKG9|Q3TKG9_MOUSE;sp|P98192|GNPAT_MOUSE;tr|Q05DV2|Q05DV2_MOUSE;tr|Q3UBU1|Q3UBU1_MOUSE;tr|Q9CT84|Q9CT84_MOUSE	Gnpat		76.883	9.6	7.2	10.6	11.9	7.8	9.9
tr|E9Q3G7|E9Q3G7_MOUSE;sp|P98197|AT11A_MOUSE;tr|Q69ZT0|Q69ZT0_MOUSE;tr|D6RII8|D6RII8_MOUSE;tr|F6Z4J2|F6Z4J2_MOUSE	Atp11a		130.68	6.7	5	3	2.7	5	3
sp|P98203-4|ARVC_MOUSE;sp|P98203-5|ARVC_MOUSE;sp|P98203-2|ARVC_MOUSE;sp|P98203|ARVC_MOUSE;sp|P98203-3|ARVC_MOUSE;tr|Q80WW5|Q80WW5_MOUSE	Arvcf		97.164	10.1	12.4	7.7	8	9.8	9.3
sp|P99024|TBB5_MOUSE;tr|Q80ZV2|Q80ZV2_MOUSE	Tubb5		49.67	64.6	64.6	71.2	61.9	61.9	69.4
sp|P99026|PSB4_MOUSE	Psmb4		29.116	8.3	7.6	8.3	15.9	0	15.9
sp|P99027|RLA2_MOUSE	Rplp2		11.651	75.7	65.2	78.3	80	88.7	80
sp|P99028|QCR6_MOUSE;tr|Q8BMU6|Q8BMU6_MOUSE	Uqcrh		10.435	57.3	30.3	30.3	20.2	20.2	30.3
sp|P99029-2|PRDX5_MOUSE;tr|Q3UWS9|Q3UWS9_MOUSE;tr|Q3U7H9|Q3U7H9_MOUSE;sp|P99029|PRDX5_MOUSE;tr|G3UZJ4|G3UZJ4_MOUSE;tr|H3BJQ7|H3BJQ7_MOUSE;tr|Q9D6X2|Q9D6X2_MOUSE;tr|Q91YU9|Q91YU9_MOUSE;tr|Q9JHL8|Q9JHL8_MOUSE	Prdx5		17.015	51.9	56.8	51.9	51.9	51.9	51.9
tr|Q3TN38|Q3TN38_MOUSE;tr|Q3TJ55|Q3TJ55_MOUSE;tr|Q80W45|Q80W45_MOUSE;sp|Q00262|STX2_MOUSE	Stx2		29.903	12	0	0	12	0	0
tr|Q6HAA1|Q6HAA1_MOUSE;sp|Q00422|GABPA_MOUSE;tr|Q91YY8|Q91YY8_MOUSE;tr|Q6WJ14|Q6WJ14_MOUSE;tr|Q9CT91|Q9CT91_MOUSE;tr|Q6WJ17|Q6WJ17_MOUSE			51.363	11.9	28	10.1	10.1	10.1	15.2
sp|Q00547-2|HMMR_MOUSE;sp|Q00547|HMMR_MOUSE;tr|Q8VDR2|Q8VDR2_MOUSE;tr|Q3UPW7|Q3UPW7_MOUSE	Hmmr		88.805	6.8	4.6	5.2	4.6	3.4	1.4
tr|Q6PDI9|Q6PDI9_MOUSE;tr|H6WCS3|H6WCS3_MOUSE;sp|Q00560|IL6RB_MOUSE;tr|Q3UQA0|Q3UQA0_MOUSE	Il6st		102.44	2.3	4.8	1.9	4.8	2.3	0
tr|Q9JHC3|Q9JHC3_MOUSE;sp|Q00609-2|CD80_MOUSE;tr|Q9R1Z9|Q9R1Z9_MOUSE;tr|Q549R2|Q549R2_MOUSE;sp|Q00609|CD80_MOUSE;tr|Q3U4B5|Q3U4B5_MOUSE	mB7-1		6.9719	32.8	0	0	32.8	0	0
tr|Q790Y8|Q790Y8_MOUSE;sp|Q00612|G6PD1_MOUSE;tr|A3KG36|A3KG36_MOUSE;tr|Q3TNL1|Q3TNL1_MOUSE;tr|G3UWD6|G3UWD6_MOUSE;sp|P97324|G6PD2_MOUSE;tr|A0FF38|A0FF38_MOUSE	G6pdx		59.262	15.3	14	14	15.3	15	17.1
tr|Q3TLF0|Q3TLF0_MOUSE;tr|Q8C6B5|Q8C6B5_MOUSE;sp|Q00899|TYY1_MOUSE;sp|Q3TTC2|TYY2_MOUSE	Yy1		21.765	18.8	18.8	18.8	25	4.2	25
sp|Q00PI9|HNRL2_MOUSE;tr|Q8BIQ7|Q8BIQ7_MOUSE	Hnrnpul2		84.939	29.4	29.9	30.9	33	25.2	32.5
tr|F2Z470|F2Z470_MOUSE;sp|Q01237|HMDH_MOUSE;tr|Q6PB59|Q6PB59_MOUSE;tr|F7CA39|F7CA39_MOUSE;tr|F6X166|F6X166_MOUSE;tr|Q8BV96|Q8BV96_MOUSE	Hmgcr		89.898	1.3	1.3	3.5	1.3	0	2.9
sp|Q01320|TOP2A_MOUSE;tr|Q8CCE5|Q8CCE5_MOUSE;tr|Q6PET9|Q6PET9_MOUSE;tr|Q3TTG4|Q3TTG4_MOUSE;tr|Q3UUS6|Q3UUS6_MOUSE;tr|Q52KI5|Q52KI5_MOUSE	Top2a		172.79	24.5	28.4	27.7	24	27.3	28.5
tr|Q8C1E4|Q8C1E4_MOUSE;sp|Q01405|SC23A_MOUSE;tr|E9Q1S3|E9Q1S3_MOUSE;tr|Q8CDS4|Q8CDS4_MOUSE;tr|Q3UKB4|Q3UKB4_MOUSE;tr|Q3TYS4|Q3TYS4_MOUSE;tr|Q3TIS3|Q3TIS3_MOUSE;tr|Q3TAW4|Q3TAW4_MOUSE;sp|Q9D662|SC23B_MOUSE;tr|A2ANA0|A2ANA0_MOUSE;tr|Q3U2Q0|Q3U2Q0_MOUSE	Sec23a		86.088	4.4	8	1.8	0	3.1	1.8
sp|Q01705-2|NOTC1_MOUSE;sp|Q01705-4|NOTC1_MOUSE;sp|Q01705-3|NOTC1_MOUSE;sp|Q01705|NOTC1_MOUSE	Notch1		237.41	1.6	0.4	0.4	1.6	1.1	1.6
tr|A2AUR7|A2AUR7_MOUSE;tr|Q9D031|Q9D031_MOUSE;sp|Q01730|RSU1_MOUSE;tr|Q9CSE4|Q9CSE4_MOUSE;tr|Q3TFN7|Q3TFN7_MOUSE;tr|B1AYQ0|B1AYQ0_MOUSE;tr|Q9CUS2|Q9CUS2_MOUSE	Rsu1		29.543	15.8	9.2	22.7	16.2	15.8	15.8
sp|Q01853|TERA_MOUSE;tr|Q8BNF8|Q8BNF8_MOUSE	Vcp		89.321	36.2	38.2	36.6	41.4	38.7	39.8
tr|B9EHN0|B9EHN0_MOUSE;sp|Q02053|UBA1_MOUSE	Uba1		117.81	13.2	22.8	18.4	12.6	16.4	23.6
tr|Q3UZT7|Q3UZT7_MOUSE;sp|Q02248|CTNB1_MOUSE;tr|Q80VE7|Q80VE7_MOUSE;tr|E9Q6A9|E9Q6A9_MOUSE;tr|F7CRC6|F7CRC6_MOUSE;tr|F7BAC9|F7BAC9_MOUSE;tr|D3YUH4|D3YUH4_MOUSE;tr|D3Z5Q1|D3Z5Q1_MOUSE;tr|E9PW26|E9PW26_MOUSE;tr|F6QZ47|F6QZ47_MOUSE	Ctnnb1		85.496	24.6	26.5	26.6	25.5	21.8	25.6
sp|Q02257|PLAK_MOUSE	Jup		81.8	25.1	21.7	30.1	26.7	29.1	26.6
tr|Q9QYS6|Q9QYS6_MOUSE;tr|S4R2C4|S4R2C4_MOUSE;sp|Q02384|SOS2_MOUSE			60.255	2.8	0	0	0	0	0
tr|E9QAD3|E9QAD3_MOUSE;sp|Q02395|MTF2_MOUSE;sp|Q02395-2|MTF2_MOUSE;tr|E9Q8G7|E9Q8G7_MOUSE;tr|M0QWI3|M0QWI3_MOUSE;tr|F6Q1Z6|F6Q1Z6_MOUSE;tr|E9PZE8|E9PZE8_MOUSE;tr|Q924U2|Q924U2_MOUSE;tr|E9Q5U4|E9Q5U4_MOUSE;tr|E9PZQ6|E9PZQ6_MOUSE	Mtf2		60.495	14	21.6	14	15.1	14.9	15.1
tr|E0CX66|E0CX66_MOUSE;sp|Q02526|ZFP41_MOUSE	Zfp41		16.986	0	24.3	24.3	0	24.3	24.3
sp|Q02614|S30BP_MOUSE	Sap30bp		33.832	15.6	11.4	11.4	11.4	11.4	11.4
tr|Q91XA4|Q91XA4_MOUSE;tr|Q542M8|Q542M8_MOUSE;sp|Q02739|CXB5_MOUSE	Gjb5		31.18	9.6	8.9	8.9	9.6	8.9	8.9
tr|Q8BRD3|Q8BRD3_MOUSE;sp|Q02819|NUCB1_MOUSE;tr|Q3TCI1|Q3TCI1_MOUSE;tr|H3BK79|H3BK79_MOUSE;tr|D3Z7D7|D3Z7D7_MOUSE;tr|D3Z1N1|D3Z1N1_MOUSE	Nucb1		53.457	16.6	16.6	22	16.6	16.6	16.8
tr|Q80YS4|Q80YS4_MOUSE;sp|Q02858|TIE2_MOUSE;tr|B1AWS8|B1AWS8_MOUSE	Tek		120.05	2.8	3	0	0	3	3
tr|Q99KA8|Q99KA8_MOUSE;sp|Q03137-2|EPHA4_MOUSE;sp|Q03137|EPHA4_MOUSE;tr|Q3V1W9|Q3V1W9_MOUSE;tr|E9PUK8|E9PUK8_MOUSE;tr|Q3V2Z8|Q3V2Z8_MOUSE;sp|Q62413|EPHA6_MOUSE;tr|G1K381|G1K381_MOUSE	Epha4		103.44	14.8	16	11.3	8.5	13.3	12.8
sp|Q03145|EPHA2_MOUSE	Epha2		108.85	6.9	8.7	11.6	8.6	8.6	8.6
tr|Q8CAC4|Q8CAC4_MOUSE;tr|Q3THG5|Q3THG5_MOUSE;sp|Q03147|CDK7_MOUSE	Cdk7		28.596	6.3	5.6	5.6	0	5.6	5.6
sp|Q03160|GRB7_MOUSE;tr|A2A555|A2A555_MOUSE;tr|Q571B2|Q571B2_MOUSE	Grb7		59.959	4.3	0	0	0	0	2.1
sp|Q03173-2|ENAH_MOUSE;sp|Q03173-6|ENAH_MOUSE;sp|Q03173-3|ENAH_MOUSE;sp|Q03173-4|ENAH_MOUSE;tr|E9QKR1|E9QKR1_MOUSE;sp|Q03173-5|ENAH_MOUSE;tr|J3QNM3|J3QNM3_MOUSE;tr|E9QKQ9|E9QKQ9_MOUSE;sp|Q03173|ENAH_MOUSE;tr|E9QLZ9|E9QLZ9_MOUSE	Enah		39.306	0	0	5.6	0	0	0
sp|Q03265|ATPA_MOUSE;tr|D3Z6F5|D3Z6F5_MOUSE;tr|Q3U452|Q3U452_MOUSE;tr|D6RJ16|D6RJ16_MOUSE	Atp5a1		59.752	51.9	52.3	57	51.5	55.9	58.6
tr|G3UYF9|G3UYF9_MOUSE;tr|Q792E4|Q792E4_MOUSE;sp|Q03958|PFD6_MOUSE	Pfdn6		11.409	27.7	27.7	27.7	27.7	27.7	27.7
tr|Q91YN2|Q91YN2_MOUSE;sp|Q03963|E2AK2_MOUSE	Eif2ak2		58.265	4.1	4.1	4.1	4.1	4.1	4.1
sp|Q04447|KCRB_MOUSE	Ckb		42.713	21.3	19.2	23.4	17.1	19.2	16.3
sp|Q04692|SMRCD_MOUSE;sp|Q04692-2|SMRCD_MOUSE	Smarcad1		116.45	10.1	3.2	6.9	8.7	4.5	7.2
tr|Q8CBP1|Q8CBP1_MOUSE;tr|Q8C762|Q8C762_MOUSE;tr|Q3TJI7|Q3TJI7_MOUSE;sp|Q04736|YES_MOUSE	Yes1		60.657	0	3.7	3.7	3.7	0	3.7
sp|Q04750|TOP1_MOUSE;tr|Q3TSR2|Q3TSR2_MOUSE;tr|Q3ULF5|Q3ULF5_MOUSE;tr|Q3TUS4|Q3TUS4_MOUSE;tr|Q569Q5|Q569Q5_MOUSE;tr|Q6LBJ1|Q6LBJ1_MOUSE;tr|Q3TPX7|Q3TPX7_MOUSE	Top1		90.875	12.1	12.4	16.2	13.6	13	16
tr|F2Z3Y1|F2Z3Y1_MOUSE;sp|Q04841|3MG_MOUSE	Mpg		15.769	15.1	15.1	15.1	15.1	15.1	15.1
tr|Q38RM9|Q38RM9_MOUSE;sp|Q05117|PPA5_MOUSE			8.14	16.9	16.9	16.9	0	0	0
sp|Q05186|RCN1_MOUSE	Rcn1		38.113	14.5	5.8	9.5	9.5	5.8	10.8
tr|E9Q9N6|E9Q9N6_MOUSE;tr|E9PYX3|E9PYX3_MOUSE;sp|Q05512-3|MARK2_MOUSE;sp|Q05512-4|MARK2_MOUSE;tr|Q3U3A1|Q3U3A1_MOUSE;tr|Q3T9A3|Q3T9A3_MOUSE;tr|F6ZS70|F6ZS70_MOUSE;tr|E9QMP6|E9QMP6_MOUSE;sp|Q05512|MARK2_MOUSE;tr|Q571J8|Q571J8_MOUSE;tr|E9Q2J6|E9Q2J6_MOUSE;sp|Q05512-2|MARK2_MOUSE;tr|Q5DTG3|Q5DTG3_MOUSE;sp|Q03141-2|MARK3_MOUSE;tr|Q9JKE5|Q9JKE5_MOUSE;sp|Q03141-3|MARK3_MOUSE;sp|Q03141|MARK3_MOUSE;tr|Q1…	Mark2		79.091	3.5	0	5	0	0	2.3
tr|Q3TLH6|Q3TLH6_MOUSE;tr|Q497I3|Q497I3_MOUSE;sp|Q05816|FABP5_MOUSE	Fabp5		14.415	6.9	6.9	6.9	0	6.9	0
tr|F8VQD7|F8VQD7_MOUSE;sp|Q05909|PTPRG_MOUSE	Ptprg		161.29	0	0	1	0	1	1
sp|Q05A80-2|CAPR2_MOUSE;tr|E4NKG5|E4NKG5_MOUSE;sp|Q05A80|CAPR2_MOUSE;tr|D3Z2D4|D3Z2D4_MOUSE;tr|Q0P6A6|Q0P6A6_MOUSE	Caprin2		89.744	0	7.4	7.4	3.6	0	3.8
sp|Q05AH6-2|CK084_MOUSE;sp|Q05AH6|CK084_MOUSE			34.345	7.6	0	9.8	4.1	4.1	11.7
tr|I3PQW3|I3PQW3_MOUSE;sp|Q05CL8|LARP7_MOUSE;sp|Q05CL8-2|LARP7_MOUSE;tr|A3KML4|A3KML4_MOUSE	Larp7		64.705	11.1	16.5	8.8	7.2	7.9	13.5
sp|Q05D44|IF2P_MOUSE;tr|Q8BYY7|Q8BYY7_MOUSE;tr|Q7TPC0|Q7TPC0_MOUSE;tr|Q6A002|Q6A002_MOUSE;tr|Q8BYX3|Q8BYX3_MOUSE	Eif5b		137.61	14.3	13.4	14.6	9.7	12.5	17.6
sp|Q06138|CAB39_MOUSE;tr|Q8K312|Q8K312_MOUSE	Cab39		39.842	0	6.2	3.2	0	6.2	6.2
tr|D3Z6W2|D3Z6W2_MOUSE;sp|Q06180-2|PTN2_MOUSE;sp|Q06180|PTN2_MOUSE	Ptpn2		42.291	5.2	4.4	11	5.8	0	3.9
tr|Q5EBI8|Q5EBI8_MOUSE;sp|Q06185|ATP5I_MOUSE;tr|Q8BTB6|Q8BTB6_MOUSE	Atp5k		8.2364	50.7	50.7	50.7	35.2	50.7	50.7
tr|Q3TPZ7|Q3TPZ7_MOUSE;tr|Q7TT34|Q7TT34_MOUSE;tr|Q64348|Q64348_MOUSE;sp|Q06335-2|APLP2_MOUSE;sp|Q06335|APLP2_MOUSE;tr|Q60709|Q60709_MOUSE;tr|Q3UDL6|Q3UDL6_MOUSE;tr|Q61482|Q61482_MOUSE;tr|Q3U775|Q3U775_MOUSE;tr|Q3U9N6|Q3U9N6_MOUSE;tr|Q9CYS4|Q9CYS4_MOUSE;tr|Q3TV12|Q3TV12_MOUSE	Aplp2		71.805	3.2	10	6.2	3.2	10	10
tr|Q3TZI8|Q3TZI8_MOUSE;tr|Q794G7|Q794G7_MOUSE;tr|Q3U2J1|Q3U2J1_MOUSE;sp|Q06507|ATF4_MOUSE;tr|Q8CF69|Q8CF69_MOUSE;tr|Q61328|Q61328_MOUSE	Atf4		16.836	5.9	5.9	5.9	5.9	5.9	5.9
tr|Q922A2|Q922A2_MOUSE;tr|Q8BP75|Q8BP75_MOUSE;tr|Q3TJ49|Q3TJ49_MOUSE;sp|Q07076|ANXA7_MOUSE;tr|Q3UYL7|Q3UYL7_MOUSE;tr|Q8CCV9|Q8CCV9_MOUSE	Anxa7		49.909	12.7	16.2	12.7	12.7	7.8	12.7
tr|Q3ZB19|Q3ZB19_MOUSE;sp|Q07104|GDF3_MOUSE	Gdf3		41.527	19.9	37.4	27.9	19.9	32.5	28.1
tr|B7ZWC4|B7ZWC4_MOUSE;sp|Q07113|MPRI_MOUSE;tr|B9EKB8|B9EKB8_MOUSE;tr|Q8C2F9|Q8C2F9_MOUSE;tr|Q8C6V9|Q8C6V9_MOUSE;tr|Q8K0J1|Q8K0J1_MOUSE;tr|Q80VF2|Q80VF2_MOUSE;tr|Q7TMR1|Q7TMR1_MOUSE;tr|Q4L138|Q4L138_MUSMM;tr|F6SFP4|F6SFP4_MOUSE;tr|E0CXV7|E0CXV7_MOUSE	Igf2r		273.86	19.1	15.7	13.9	17.6	12.2	13.5
sp|Q07139-2|ECT2_MOUSE;sp|Q07139|ECT2_MOUSE;tr|Q8C9Y7|Q8C9Y7_MOUSE;tr|H3BIZ5|H3BIZ5_MOUSE;tr|H3BL29|H3BL29_MOUSE	Ect2		99.647	13.2	17.6	17.1	7.5	7.4	9.1
tr|Q543R5|Q543R5_MOUSE;tr|Q4FJU1|Q4FJU1_MOUSE;tr|Q3TWH7|Q3TWH7_MOUSE;sp|Q07235|GDN_MOUSE	Serpine2		44.207	0	0	3	3	3	3
sp|Q07417|ACADS_MOUSE;tr|F6RAZ3|F6RAZ3_MOUSE	Acads		44.889	39.6	36.7	31.8	39.6	41	39.6
sp|Q07646-2|MEST_MOUSE;sp|Q07646|MEST_MOUSE;tr|D3Z328|D3Z328_MOUSE;tr|D3YV56|D3YV56_MOUSE;tr|D3Z383|D3Z383_MOUSE	Mest		37.667	5.5	11.3	11.3	12	11.3	11.3
tr|Q8K3J2|Q8K3J2_MOUSE;tr|Q544Z6|Q544Z6_MOUSE;tr|Q3TXJ7|Q3TXJ7_MOUSE;sp|Q07813|BAX_MOUSE	Bax		19.575	15.6	15	15.6	15.6	15	15
tr|Q3UG81|Q3UG81_MOUSE;tr|Q3TPZ2|Q3TPZ2_MOUSE;sp|Q07832|PLK1_MOUSE	Plk1		68.285	15.1	15.6	19.1	18.2	11.8	21.2
tr|Q3UYR3|Q3UYR3_MOUSE;sp|Q08024-4|PEBB_MOUSE;sp|Q08024-3|PEBB_MOUSE;sp|Q08024-2|PEBB_MOUSE;sp|Q08024|PEBB_MOUSE	Cbfb		15.959	0	0	9.4	0	0	9.4
tr|F6TS96|F6TS96_MOUSE;tr|Q3TY99|Q3TY99_MOUSE;tr|E0CXU1|E0CXU1_MOUSE;tr|E0CXS2|E0CXS2_MOUSE;tr|E0CY14|E0CY14_MOUSE;tr|F8WIE2|F8WIE2_MOUSE;tr|E0CXS9|E0CXS9_MOUSE;sp|Q08122-2|TLE3_MOUSE;sp|Q08122-1|TLE3_MOUSE;sp|Q08122|TLE3_MOUSE;sp|Q08122-4|TLE3_MOUSE;tr|J3KMT7|J3KMT7_MOUSE;tr|Q80TC1|Q80TC1_MOUSE;tr|Q6PDS9|Q6PDS9_MOUSE;tr|Q80VE9|Q80VE9_MOUSE;sp|Q62440-4|TLE1_MOUSE	Tle3		75.386	3	5.1	8.1	0	5.1	2
sp|Q08288|LYAR_MOUSE;tr|D3Z5X8|D3Z5X8_MOUSE;tr|D3Z7N3|D3Z7N3_MOUSE;tr|D3Z345|D3Z345_MOUSE;tr|D3Z009|D3Z009_MOUSE;tr|D3YU83|D3YU83_MOUSE;tr|D6RDT2|D6RDT2_MOUSE	Lyar		43.735	7	14.2	14.2	12.6	14.2	10.8
sp|Q08297|RAD51_MOUSE;tr|D6RCK1|D6RCK1_MOUSE;tr|F7AT35|F7AT35_MOUSE;tr|A3KGI2|A3KGI2_MOUSE	Rad51		36.971	4.1	14.7	4.1	5	11.8	9.1
tr|Q544H8|Q544H8_MOUSE;sp|Q08376|ZBT14_MOUSE	Zbtb14		50.899	3.8	0	3.8	3.8	0	3.8
sp|Q08481-2|PECA1_MOUSE;sp|Q08481-3|PECA1_MOUSE;sp|Q08481|PECA1_MOUSE;tr|B1ARB3|B1ARB3_MOUSE;tr|Q8CAW4|Q8CAW4_MOUSE;sp|Q08481-4|PECA1_MOUSE;tr|B1ARA9|B1ARA9_MOUSE	Pecam1		77.916	10.2	8.5	14.8	10.8	6.5	16.5
sp|Q08509|EPS8_MOUSE;tr|Q3U2Z5|Q3U2Z5_MOUSE;tr|Q3TMV3|Q3TMV3_MOUSE;tr|Q3UGL1|Q3UGL1_MOUSE;tr|Q3UFL4|Q3UFL4_MOUSE;tr|D3Z7F4|D3Z7F4_MOUSE;tr|D3Z5I5|D3Z5I5_MOUSE	Eps8		91.736	4.4	2.2	4.3	2.4	4.3	0
tr|Q9CYZ7|Q9CYZ7_MOUSE;tr|Q9D297|Q9D297_MOUSE;tr|Q3V3X3|Q3V3X3_MOUSE;sp|Q08639|TFDP1_MOUSE	Tfdp1		32.494	11.7	12.1	5.2	23.8	16.9	12.1
tr|Q3TR66|Q3TR66_MOUSE;sp|Q08761|PROS_MOUSE;tr|Q3V0M0|Q3V0M0_MOUSE;CON__P07224	Pros1		74.934	3.4	3.9	1.2	1.2	5.6	3.4
tr|I6L9I6|I6L9I6_MOUSE;sp|Q08874-6|MITF_MOUSE;sp|Q08874-5|MITF_MOUSE;sp|Q08874-9|MITF_MOUSE;tr|Q32MU7|Q32MU7_MOUSE;sp|Q08874-8|MITF_MOUSE;sp|Q08874-3|MITF_MOUSE;sp|Q08874-7|MITF_MOUSE;sp|Q08874-2|MITF_MOUSE;tr|E9PZ28|E9PZ28_MOUSE;tr|E9QL92|E9QL92_MOUSE;sp|Q08874-4|MITF_MOUSE;tr|Q3U2D2|Q3U2D2_MOUSE;sp|Q08874|MITF_MOUSE	Mitf		38.734	0	0	5.7	0	0	0
tr|A2AW05|A2AW05_MOUSE;tr|Q05DR5|Q05DR5_MOUSE;sp|Q08943|SSRP1_MOUSE;sp|Q08943-2|SSRP1_MOUSE	Ssrp1		71.527	32.1	32.9	40.1	30	32.9	36.8
tr|Q3TQZ8|Q3TQZ8_MOUSE;tr|E9Q3N1|E9Q3N1_MOUSE;tr|Q3UTL4|Q3UTL4_MOUSE;tr|Q3UGD6|Q3UGD6_MOUSE;tr|G3MV68|G3MV68_MUSMC;tr|G3MV66|G3MV66_MUSMM;sp|Q09143|CTR1_MOUSE;tr|G3MV65|G3MV65_MOUSE;tr|D3Z161|D3Z161_MOUSE;tr|Q8R2J2|Q8R2J2_MOUSE;sp|P18581-2|CTR2_MOUSE	Slc7a1		51.084	18.1	15.1	15.1	18.1	12.8	16.6
tr|Q8VDF0|Q8VDF0_MOUSE;tr|Q3UN35|Q3UN35_MOUSE;sp|Q09200|B4GN1_MOUSE	B4galnt1		26.45	0	11.5	11.5	0	11.5	11.5
tr|F7AL76|F7AL76_MOUSE;sp|Q09XV5|CHD8_MOUSE;sp|Q09XV5-2|CHD8_MOUSE	Chd8		263.84	2.2	0	1.3	0.8	0	1.6
sp|Q0GNC1-3|INF2_MOUSE;tr|E9QLA5|E9QLA5_MOUSE;sp|Q0GNC1|INF2_MOUSE	Inf2		137.49	1.7	0.7	0	0	0.7	1.6
tr|E9PVK4|E9PVK4_MOUSE;sp|Q0HA38|TT21B_MOUSE	Ttc21b		145.37	1.4	0	0	0	0	0
sp|Q0KL01|UBX2B_MOUSE	Ubxn2b		37.443	5.7	5.7	0	0	0	0
tr|B7ZN63|B7ZN63_MOUSE;sp|Q0VBB0|PRLD2_MOUSE	Prelid2		20.103	7.5	0	0	7.5	0	0
sp|Q0VBD2|MCM10_MOUSE	Mcm10		98.405	4.7	8.6	1.5	4.7	4.7	3.3
sp|Q0VBL1|TIGD2_MOUSE	Tigd2		59.651	2.9	0	0	0	0	0
sp|Q0VDN7|RUND1_MOUSE	Rundc1		67.864	3.1	3.1	0	3.1	3.1	3.1
tr|B7ZMR9|B7ZMR9_MOUSE;sp|Q0VEE6|ZN800_MOUSE	Zfp800		74.812	1.2	1.2	1.2	1.2	1.2	3
sp|Q0VGM9-6|RTEL1_MOUSE;sp|Q0VGM9-4|RTEL1_MOUSE;sp|Q0VGM9-5|RTEL1_MOUSE;sp|Q0VGM9-3|RTEL1_MOUSE;sp|Q0VGM9|RTEL1_MOUSE;sp|Q0VGM9-2|RTEL1_MOUSE	Rtel1		59.316	3.4	3.4	0	6.8	0	0
tr|Q0VGV1|Q0VGV1_MOUSE;sp|Q0VGT2|GLI2_MOUSE;tr|A5A9W4|A5A9W4_MOUSE;tr|A5A9W3|A5A9W3_MOUSE;tr|F6UUE3|F6UUE3_MOUSE;tr|A5AA27|A5AA27_MOUSE	Gli2		164.59	1.9	2.6	0	4.5	0	2.6
tr|E9QAF9|E9QAF9_MOUSE;tr|B9EJ77|B9EJ77_MOUSE;sp|Q0VGY8|TANC1_MOUSE;tr|Q8CHA0|Q8CHA0_MOUSE;sp|Q0VGY8-2|TANC1_MOUSE;tr|Q80YQ9|Q80YQ9_MOUSE	Tanc1		200.06	2.3	5.4	5.8	2.9	2	2.8
sp|Q11011|PSA_MOUSE;tr|E9Q039|E9Q039_MOUSE;tr|F6QYF8|F6QYF8_MOUSE;tr|E9Q6F4|E9Q6F4_MOUSE;tr|F6V7K3|F6V7K3_MOUSE;tr|F2Z3V5|F2Z3V5_MOUSE;tr|F7ANF4|F7ANF4_MOUSE	Npepps		103.32	5.8	13.3	15.8	10.5	11.6	14.9
tr|G3X9J4|G3X9J4_MOUSE;sp|Q148V7|K1468_MOUSE;tr|E9QM90|E9QM90_MOUSE;sp|Q148V7-2|K1468_MOUSE;sp|Q148V7-3|K1468_MOUSE;tr|Q8CAN3|Q8CAN3_MOUSE;tr|Q9D743|Q9D743_MOUSE	2310035C23Rik		134.57	1.8	3.1	4.1	0	1.3	4.1
sp|Q148V8|FA83H_MOUSE	Fam83h		131.11	1.6	3.6	0	5.1	5.1	4.9
sp|Q148W8|DUS27_MOUSE	Dusp27		128.57	1.1	1.1	1.1	1.1	1.1	1.1
sp|Q149L6-2|DJB14_MOUSE;sp|Q149L6|DJB14_MOUSE;sp|Q149L6-3|DJB14_MOUSE	Dnajb14		36.717	8.8	7.6	7.6	3.3	7.6	7.6
sp|Q14AI0|DCC1_MOUSE;tr|D3YVY9|D3YVY9_MOUSE;tr|Q8C1P7|Q8C1P7_MOUSE	DSCC1		45.521	6.8	6.8	5.5	2.3	5.5	2.3
sp|Q14AX6-3|CDK12_MOUSE;sp|Q14AX6|CDK12_MOUSE;sp|Q14AX6-2|CDK12_MOUSE	Cdk12		162.75	3.5	4.7	4.7	3.5	2.6	4.5
sp|Q14B71|CDCA2_MOUSE;tr|D3YZE8|D3YZE8_MOUSE;tr|F6VP65|F6VP65_MOUSE;tr|D3Z5P7|D3Z5P7_MOUSE;sp|Q14B71-2|CDCA2_MOUSE;tr|F6RTJ7|F6RTJ7_MOUSE	Cdca2		106.36	6.5	7.2	7.5	10.4	4.4	8.9
sp|Q14C51|PTCD3_MOUSE;tr|Q3UK51|Q3UK51_MOUSE;tr|Q8BSI7|Q8BSI7_MOUSE;tr|Q6NV85|Q6NV85_MOUSE	Ptcd3		77.795	23.1	18.7	26.9	23.1	21.5	21.5
sp|Q14CH7|SYAM_MOUSE	Aars2		106.78	26	19.6	22.7	25.4	19.7	29.4
sp|Q14DK4-2|GPAT2_MOUSE;sp|Q14DK4-3|GPAT2_MOUSE;sp|Q14DK4|GPAT2_MOUSE	Gpat2		88.714	0	0	2.1	0	2.1	2.1
sp|Q1HFZ0|NSUN2_MOUSE;tr|H3BKN0|H3BKN0_MOUSE;sp|Q1HFZ0-2|NSUN2_MOUSE;tr|H3BJF3|H3BJF3_MOUSE	Nsun2		85.451	27.7	31.6	25.2	28.9	29.6	26.3
sp|Q1PSW8|LIN41_MOUSE	Trim71		92.053	25.1	25.7	29.9	29.9	22.8	24.7
tr|B2RSI3|B2RSI3_MOUSE;sp|Q2EMV9|PAR14_MOUSE;tr|Q3U0S9|Q3U0S9_MOUSE;sp|Q2EMV9-2|PAR14_MOUSE	Parp14		203.77	3.1	3.1	3.1	2	1.2	2.2
tr|D3Z5N0|D3Z5N0_MOUSE;tr|B2RWB6|B2RWB6_MOUSE;sp|Q2HJ10|ZNT2_MOUSE	Slc30a2		35.287	7.1	0	0	0	0	0
sp|Q2HXL6|EDEM3_MOUSE;tr|B7ZNP0|B7ZNP0_MOUSE;tr|B7ZNN9|B7ZNN9_MOUSE	Edem3		104.2	5.6	5.3	3	4.4	3	3
tr|Q6GQV8|Q6GQV8_MOUSE;sp|Q2KN98|CYTSA_MOUSE;tr|Q8C714|Q8C714_MOUSE;tr|Q8CI53|Q8CI53_MOUSE;tr|Q8C9Q9|Q8C9Q9_MOUSE	Specc1l		115.7	5.9	6.5	14.5	11.3	4.4	4.4
tr|Q3V199|Q3V199_MOUSE;sp|Q91VK1|BZW2_MOUSE;sp|Q2L4X1|BZW2_MUSMM;tr|Q3TRM2|Q3TRM2_MOUSE	Bzw2		42.773	9.1	5.1	11	8.6	11	15
tr|D3YVN9|D3YVN9_MOUSE;sp|Q2MV57-2|TECT2_MOUSE;sp|Q2MV57|TECT2_MOUSE			50.634	7.8	7.8	0	7.8	10.8	7.8
tr|D3Z7E5|D3Z7E5_MOUSE;sp|Q2NL51|GSK3A_MOUSE	Gsk3a		51.245	3.1	4.1	6	7.2	3.1	3.1
sp|Q2TBE6|P4K2A_MOUSE	Pi4k2a		54.257	27.8	12.3	22.8	26.1	19.2	16.5
sp|Q2TPA8|HSDL2_MOUSE;tr|Q9D015|Q9D015_MOUSE;tr|Q99JH2|Q99JH2_MOUSE;tr|B1AX78|B1AX78_MOUSE;tr|B1AX77|B1AX77_MOUSE	Hsdl2		54.208	9	16.9	22.2	7.3	21	22
sp|Q2VPQ9|EAF6_MOUSE;sp|Q2VPQ9-2|EAF6_MOUSE;tr|B1ASC8|B1ASC8_MOUSE	Meaf6		21.649	19.4	23	12	30.4	12	19.4
tr|E9PUB7|E9PUB7_MOUSE;sp|Q2YDW2|MSTO1_MOUSE;tr|D3YX87|D3YX87_MOUSE;sp|Q2YDW2-2|MSTO1_MOUSE	Msto1		61.207	8.1	10.6	8.1	10.6	10.6	10.6
sp|Q32NY4-2|CNNM3_MOUSE;sp|Q32NY4|CNNM3_MOUSE;tr|C6KI94|C6KI94_MOUSE	Cnnm3		75.804	3.7	2.5	2.5	4.1	0	4.1
sp|Q32P12-2|CQ053_MOUSE;sp|Q32P12|CQ053_MOUSE			64.719	0	0	3.1	0	0	0
sp|Q33DR2|DPS1_MOUSE;tr|Q9CZQ1|Q9CZQ1_MOUSE	Pdss1		45.894	3.2	7.8	13	7.8	7.8	13.2
tr|F6T4Z4|F6T4Z4_MOUSE;sp|Q33DR3|DLP1_MOUSE;tr|E0CYM9|E0CYM9_MOUSE;sp|Q33DR3-2|DLP1_MOUSE	Pdss2		15.148	8.7	13	21.7	21.7	21.7	21.7
sp|Q3B7Z2-2|OSBP1_MOUSE;sp|Q3B7Z2|OSBP1_MOUSE	Osbp		61.67	4.7	2.4	2.4	2.4	2.4	2.4
tr|A2RTC8|A2RTC8_MOUSE;sp|Q3KNM2|MARH5_MOUSE;tr|F6W8T3|F6W8T3_MOUSE	2005-03-01		31.231	16.5	27	10.4	20.9	27	20.9
sp|Q3SXD3|HDDC2_MOUSE;tr|E0CYK6|E0CYK6_MOUSE	Hddc2		22.753	21.6	8.5	0	21.6	0	21.6
tr|E0CYA8|E0CYA8_MOUSE;tr|E0CX33|E0CX33_MOUSE;sp|Q3TA38-2|T120B_MOUSE;sp|Q3TA38|T120B_MOUSE	Tmem120b		12.963	0	0	0	17.4	0	0
sp|Q3TAA7|S11IP_MOUSE	Stk11ip		118	3.6	2.8	3.5	5	1.4	2.2
tr|D3Z665|D3Z665_MOUSE;sp|Q3TAS6-2|EMC10_MOUSE;sp|Q3TAS6|EMC10_MOUSE	Emc10		22.469	12.1	12.1	12.1	12.1	12.1	0
sp|Q3TB82|PKHF1_MOUSE	Plekhf1		31.157	7.2	7.9	15.1	15.1	15.1	0
sp|Q3TBT3-3|STING_MOUSE;sp|Q3TBT3|STING_MOUSE;sp|Q3TBT3-2|STING_MOUSE	Tmem173		38.036	0	6.8	0	0	0	6.8
sp|Q3TBW2|RM10_MOUSE;tr|A2A715|A2A715_MOUSE	Mrpl10		29.395	18.7	29	29	26	14.5	21.8
tr|E0CYX9|E0CYX9_MOUSE;sp|Q3TC33|CC127_MOUSE;sp|Q3TC33-2|CC127_MOUSE;tr|E0CYP1|E0CYP1_MOUSE	Ccdc127		27.735	16.8	15.1	16.4	15.1	15.1	16.4
sp|Q3TC46|PATL1_MOUSE	Patl1		86.769	1.8	1.8	0	1.8	0	1.8
sp|Q3TC72|FAHD2_MOUSE	Fahd2		34.69	22	23.6	28.4	22	28.4	28.4
sp|Q3TCH7|CUL4A_MOUSE;tr|Q8R1T2|Q8R1T2_MOUSE;tr|Q3UD60|Q3UD60_MOUSE;tr|Q9CTG1|Q9CTG1_MOUSE;tr|Q9CW15|Q9CW15_MOUSE	Cul4a		87.752	7.8	5.3	7.8	5.3	5.3	7.5
tr|D3Z4D8|D3Z4D8_MOUSE;sp|Q3TCJ1|F175B_MOUSE	Fam175b		33.527	5.9	5.9	0	5.9	0	0
sp|Q3TCN2-2|PLBL2_MOUSE;sp|Q3TCN2|PLBL2_MOUSE	Plbd2		49.935	2.7	0	6.4	2.7	2.7	2.7
sp|Q3TCX3-3|K0907_MOUSE;sp|Q3TCX3-2|K0907_MOUSE;sp|Q3TCX3|K0907_MOUSE	Kiaa0907		44.999	0	0	3.7	3.7	0	0
sp|Q3TDD9|PPR21_MOUSE;sp|Q3TDD9-2|PPR21_MOUSE	Ppp1r21		88.337	1.8	1.8	0	2.4	4.2	4.7
sp|Q3TDK6-3|ROGDI_MOUSE;sp|Q3TDK6|ROGDI_MOUSE;sp|Q3TDK6-2|ROGDI_MOUSE	Rogdi		23.796	8.9	0	0	8.9	0	0
sp|Q3TDN2|FAF2_MOUSE;sp|Q3TDN2-2|FAF2_MOUSE;tr|D3YUP4|D3YUP4_MOUSE;tr|D3Z2H4|D3Z2H4_MOUSE	Faf2		52.471	24.5	28.5	23.4	17.5	31.5	23.8
sp|Q3TDQ1|STT3B_MOUSE	Stt3b		93.245	4	6.4	4	1.5	5.3	4
tr|A2AM65|A2AM65_MOUSE;sp|Q3TEA8-3|HP1B3_MOUSE;sp|Q3TEA8-2|HP1B3_MOUSE;sp|Q3TEA8|HP1B3_MOUSE	Hp1bp3		32.539	0	0	0	0	7.5	6.5
sp|Q3TFD2-3|PCAT1_MOUSE;sp|Q3TFD2-2|PCAT1_MOUSE;sp|Q3TFD2|PCAT1_MOUSE;tr|Q8BJT4|Q8BJT4_MOUSE	Lpcat1		36.982	17.5	21.5	7.3	21.5	21.5	21.5
sp|Q3TFK5-2|GPTC4_MOUSE;sp|Q3TFK5|GPTC4_MOUSE	Gpatch4		36.85	9.1	9.1	5.2	5.2	9.1	5.2
sp|Q3TFQ1|SPRY7_MOUSE	Spryd7		21.681	16.3	16.3	0	16.3	16.3	16.3
sp|Q3TH73-2|TTYH2_MOUSE;sp|Q3TH73|TTYH2_MOUSE	Ttyh2		52.152	4.7	0	0	4.7	0	4.7
sp|Q3THE2|ML12B_MOUSE	Myl12b		19.779	18	23.8	5.8	18	18	5.8
sp|Q3THG9|AASD1_MOUSE;tr|A2A4P3|A2A4P3_MOUSE;tr|A2A4P4|A2A4P4_MOUSE	Aarsd1		44.97	0	0	0	0	0	6.3
sp|Q3THK3|T2FA_MOUSE;tr|Q8BVJ2|Q8BVJ2_MOUSE	Gtf2f1		57.241	6.5	3.3	3.3	3.1	6.5	6.5
tr|B2RRH9|B2RRH9_MOUSE;sp|Q3THK7|GUAA_MOUSE	Gmps		76.723	17.9	23.7	28.9	23.4	26.1	30.3
tr|Q6PE05|Q6PE05_MOUSE;tr|Q3TSS0|Q3TSS0_MOUSE;tr|Q3UZA2|Q3UZA2_MOUSE;tr|Q3UAP7|Q3UAP7_MOUSE;tr|Q99J57|Q99J57_MOUSE;sp|Q3THS6|METK2_MOUSE;tr|Q3TED1|Q3TED1_MOUSE	Mat2a		33.038	28	27.3	38.5	30.6	23.7	29.9
sp|Q3TIR1-3|TPC13_MOUSE;sp|Q3TIR1|TPC13_MOUSE;tr|J3QNW4|J3QNW4_MOUSE;sp|Q3TIR1-2|TPC13_MOUSE	Trappc13		45.975	0	5.1	5.1	5.1	5.1	5.1
sp|Q3TIR3|RIC8A_MOUSE	Ric8a		59.846	8.5	5.7	8.5	5.7	2.5	5.7
sp|Q3TIU4|PDE12_MOUSE	Pde12		67.513	4.4	7.2	7.2	7.2	9.5	4.4
sp|Q3TIV5|ZC3HF_MOUSE;sp|Q3TIV5-2|ZC3HF_MOUSE;sp|Q3TIV5-3|ZC3HF_MOUSE	Zc3h15		48.327	14.6	15	15.3	18.5	12.2	15.3
sp|Q3TIX9|SNUT2_MOUSE	Usp39		65.146	24.8	25	26.6	26.4	23.4	25
sp|Q3TJ91|L2GL2_MOUSE;tr|J3QJU5|J3QJU5_MOUSE;tr|Q8BVC8|Q8BVC8_MOUSE;tr|B1ATA7|B1ATA7_MOUSE;tr|B1ATA8|B1ATA8_MOUSE;tr|G3UXR0|G3UXR0_MOUSE;tr|B1ATA9|B1ATA9_MOUSE;tr|F6X6X1|F6X6X1_MOUSE;tr|G3UXS2|G3UXS2_MOUSE	Llgl2		114.32	9.1	13	12	8.9	10.7	17
sp|Q3TJD7|PDLI7_MOUSE	Pdlim7		50.118	2.4	2.4	2.4	0	0	2.4
sp|Q3TJM4|CENPT_MOUSE	Cenpt		56.242	9.1	17.1	17.1	14.4	23.5	23.5
sp|Q3TJZ6|FA98A_MOUSE	Fam98a		55.055	8.7	0	0	8.7	0	2.7
tr|Q0P520|Q0P520_MOUSE;sp|Q3TKR3|NAL4C_MOUSE;tr|Q99MW0|Q99MW0_MOUSE	Nlrp4c		84.832	4.3	2.4	0	0	3.1	4
sp|Q3TKT4|SMCA4_MOUSE;sp|Q3TKT4-2|SMCA4_MOUSE;tr|Q3URH5|Q3URH5_MOUSE;tr|G3UX35|G3UX35_MOUSE;tr|Q3UI73|Q3UI73_MOUSE;tr|Q8R0K1|Q8R0K1_MOUSE;tr|Q8R569|Q8R569_MOUSE;tr|Q8CGJ5|Q8CGJ5_MOUSE;tr|Q8BQ54|Q8BQ54_MOUSE;tr|Q7TQL1|Q7TQL1_MOUSE;tr|Q6P8K2|Q6P8K2_MOUSE	Smarca4		181.43	10.3	9.7	11.2	12	10.7	11.1
sp|Q3TKY6|CWC27_MOUSE;tr|D3Z2U3|D3Z2U3_MOUSE	Cwc27		53.542	11.5	13.4	15.6	11.5	17.1	22
tr|E9Q4A5|E9Q4A5_MOUSE;tr|B2RSE6|B2RSE6_MOUSE;sp|Q3TL26|TFB2M_MOUSE	Gm1818		45.862	13.1	10.1	10.1	13.1	13.1	13.1
tr|S4R294|S4R294_MOUSE;tr|S4R2J9|S4R2J9_MOUSE;sp|Q3TLH4-5|PRC2C_MOUSE;sp|Q3TLH4|PRC2C_MOUSE;tr|S4R209|S4R209_MOUSE;tr|S4R298|S4R298_MOUSE;tr|S4R2E2|S4R2E2_MOUSE;tr|S4R2L9|S4R2L9_MOUSE	Prrc2c		298.11	2	1.7	2.3	1.7	0.4	2.3
tr|F8VQF9|F8VQF9_MOUSE;sp|Q3TLI0|TPC10_MOUSE	Trappc10		141.49	1	0	0	1	0	0
sp|Q3TLP5|ECHD2_MOUSE;tr|F6YTG0|F6YTG0_MOUSE;sp|Q3TLP5-2|ECHD2_MOUSE;sp|Q3TLP5-3|ECHD2_MOUSE;tr|F6Z5N5|F6Z5N5_MOUSE;tr|Q8R3H3|Q8R3H3_MOUSE	Echdc2		31.852	23.3	15.5	22.6	16.2	10.8	15.5
sp|Q3TLS3|GDPP1_MOUSE	Gdpgp1		42.514	0	0	4.9	0	4.9	0
sp|Q3TMX7-3|QSOX2_MOUSE;sp|Q3TMX7-2|QSOX2_MOUSE;sp|Q3TMX7|QSOX2_MOUSE	Qsox2		59.567	3	3	3	3	3	3
tr|Q8R0U8|Q8R0U8_MOUSE;tr|Q3TMS3|Q3TMS3_MOUSE;tr|Q66JV3|Q66JV3_MOUSE;sp|Q3TNA1|XYLB_MOUSE	Xylb		21.095	0	9.2	0	0	0	0
tr|Q3V345|Q3V345_MOUSE;tr|E9QMA2|E9QMA2_MOUSE;sp|Q3TNH5|F172A_MOUSE;tr|Q6PFX1|Q6PFX1_MOUSE;sp|Q3TNH5-2|F172A_MOUSE;sp|Q3TNH5-3|F172A_MOUSE;tr|Q9Z106|Q9Z106_MOUSE			18.627	24.7	24.7	25.3	24.7	25.3	13.6
sp|Q3TNL8-2|IPRI_MOUSE;sp|Q3TNL8|IPRI_MOUSE	Itprip		62.379	0	1.8	0	3.1	0	0
sp|Q3TP92|CNEP1_MOUSE;tr|J3QPC9|J3QPC9_MOUSE	Ctdnep1		28.391	0	0	4.5	0	4.5	13.9
sp|Q3TPE9-2|ANKY2_MOUSE;sp|Q3TPE9|ANKY2_MOUSE	Ankmy2		33.626	5	5	0	5	0	5
tr|Q3U8A5|Q3U8A5_MOUSE;sp|Q3TPX4|EXOC5_MOUSE;tr|E9PZ92|E9PZ92_MOUSE	Exoc5		81.748	5.8	4.2	4.2	0	4.2	4.2
sp|Q3TQB2|FXRD1_MOUSE;sp|Q3TQB2-2|FXRD1_MOUSE;tr|Q8C6M7|Q8C6M7_MOUSE;tr|D6RG85|D6RG85_MOUSE;tr|D3Z5V7|D3Z5V7_MOUSE	Foxred1		54.177	2.5	6.2	8	2.5	3.1	3.1
sp|Q3TQQ9-3|CA112_MOUSE;sp|Q3TQQ9|CA112_MOUSE;sp|Q3TQQ9-2|CA112_MOUSE			94.566	0	0	0	0	2.1	2.1
sp|Q3TRM4-2|PLPL6_MOUSE;sp|Q3TRM4-3|PLPL6_MOUSE;sp|Q3TRM4|PLPL6_MOUSE;sp|Q3TRM4-4|PLPL6_MOUSE	Pnpla6		146.13	13.8	13.1	10.1	12.7	7.3	12.5
sp|Q3TSG4|ALKB5_MOUSE	Alkbh5		44.41	13.7	6.3	6.3	7.8	6.3	6.1
tr|Q9DCQ5|Q9DCQ5_MOUSE;sp|Q3TTL0|CC038_MOUSE	4930453N24Rik		30.533	0	0	7.8	0	0	0
sp|Q3TTY0|PLB1_MOUSE;sp|Q3TTY0-4|PLB1_MOUSE;sp|Q3TTY0-2|PLB1_MOUSE;sp|Q3TTY0-3|PLB1_MOUSE	Plb1		164.54	1	1.9	0.9	1	0.9	0.9
tr|B9EKJ4|B9EKJ4_MOUSE;sp|Q3TUF7-3|YETS2_MOUSE;sp|Q3TUF7|YETS2_MOUSE;sp|Q3TUF7-2|YETS2_MOUSE	Yeats2		142.58	2.6	1.1	2.1	3.4	2.6	1.3
tr|G5E881|G5E881_MOUSE;sp|Q3TUH1|TAM41_MOUSE;tr|G3UYJ1|G3UYJ1_MOUSE;tr|G3UWL8|G3UWL8_MOUSE;sp|Q3TUH1-2|TAM41_MOUSE;tr|D6RGT1|D6RGT1_MOUSE	Tamm41		37.896	13.1	22.3	9.8	13.1	5.9	9.2
tr|E0CXX6|E0CXX6_MOUSE;sp|Q3TV65|MPND_MOUSE;tr|F7BQ76|F7BQ76_MOUSE;tr|E0CYJ7|E0CYJ7_MOUSE;tr|F7BJW2|F7BJW2_MOUSE	Mpnd		49.901	0	9.4	9.4	4.6	15.8	15.8
sp|Q3TV70|NR2CA_MOUSE	Nr2c2ap		15.857	8.6	8.6	8.6	8.6	8.6	8.6
sp|Q3TVI8|PBIP1_MOUSE	Pbxip1		81.163	2.5	5.6	5.6	0	2.5	5.6
sp|Q3TW96|UAP1L_MOUSE;tr|Q8BVK3|Q8BVK3_MOUSE;sp|Q3TW96-2|UAP1L_MOUSE	Uap1l1		56.613	3.2	3.2	3.2	3.2	4.9	3.2
tr|G3X934|G3X934_MOUSE;sp|Q3TWF6|WDR70_MOUSE	Wdr70		73.06	5.2	0	2	0	2	2
tr|F8WHW3|F8WHW3_MOUSE;sp|Q3TWL2|TM55B_MOUSE;tr|E0CYE6|E0CYE6_MOUSE	Tmem55b		29.331	0	0	7.9	4	0	0
sp|Q3TWN3-2|CNNM2_MOUSE;sp|Q3TWN3|CNNM2_MOUSE;tr|C6KI93|C6KI93_MOUSE;tr|B0EVI6|B0EVI6_MOUSE;sp|Q0GA42|CNNM1_MOUSE	Cnnm2		94.435	5	10.8	6	6.4	6	6
tr|H3BK68|H3BK68_MOUSE;tr|D3Z413|D3Z413_MOUSE;tr|H3BL70|H3BL70_MOUSE;tr|H3BKB8|H3BKB8_MOUSE;tr|Q8R2M8|Q8R2M8_MOUSE;tr|H3BKS8|H3BKS8_MOUSE;tr|E9PWD4|E9PWD4_MOUSE;tr|Q3TD26|Q3TD26_MOUSE;sp|Q3TX08|TRM1_MOUSE;tr|H3BKV3|H3BKV3_MOUSE;tr|D6RFC0|D6RFC0_MOUSE;tr|D6RG86|D6RG86_MOUSE	Trmt1		24.164	23.1	23.1	23.1	17.2	8.6	25.8
sp|Q3TXS7|PSMD1_MOUSE;tr|Q8BU34|Q8BU34_MOUSE;tr|Q8CGG2|Q8CGG2_MOUSE;tr|Q05CG9|Q05CG9_MOUSE;tr|Q8CGI9|Q8CGI9_MOUSE;tr|Q5HZG6|Q5HZG6_MOUSE;tr|A0JLU3|A0JLU3_MOUSE;tr|J3QN38|J3QN38_MOUSE;tr|D6RGR5|D6RGR5_MOUSE	Psmd1		105.73	19	19.6	18.7	14.4	18.6	15.8
sp|Q3TYA6|MPP8_MOUSE;tr|Q9JJB4|Q9JJB4_MOUSE;tr|Q3ULG7|Q3ULG7_MOUSE;tr|Q3UFC8|Q3UFC8_MOUSE;tr|Q9CU16|Q9CU16_MOUSE;tr|Q3UX18|Q3UX18_MOUSE	Mphosph8		97.466	16.4	12.2	16.8	13.3	8.3	11.9
sp|Q3TYD6|LMTK2_MOUSE	Lmtk2		160.51	0	0	1.6	5.8	3.1	1.8
sp|Q3TYS2|CQ062_MOUSE			20.921	5.3	5.3	5.3	0	5.3	5.3
sp|Q3TZM9-3|ALG11_MOUSE;sp|Q3TZM9-2|ALG11_MOUSE;sp|Q3TZM9|ALG11_MOUSE;tr|F6R220|F6R220_MOUSE	Alg11		36.597	9.5	10.4	14.9	9.1	5.8	10.7
sp|Q3TZX8-2|NOL9_MOUSE;sp|Q3TZX8|NOL9_MOUSE;sp|Q3TZX8-3|NOL9_MOUSE	Nol9		75.943	10	14	13	8.9	14	14
sp|Q3TZZ7|ESYT2_MOUSE;sp|Q3TZZ7-2|ESYT2_MOUSE	Esyt2		94.138	12.4	13.4	13.1	14.8	8.9	14.2
tr|A4FTY8|A4FTY8_MOUSE;sp|Q3U034|METL4_MOUSE	Mettl4		50.785	3.3	0	0	0	3.3	0
sp|Q3U0K8-2|OGFD1_MOUSE;tr|D3YTU2|D3YTU2_MOUSE;sp|Q3U0K8-3|OGFD1_MOUSE;sp|Q3U0K8|OGFD1_MOUSE	Ogfod1		57.853	4.2	3.6	0	7.8	0	0
sp|Q3U0P1|PALB2_MOUSE;tr|D3YVU6|D3YVU6_MOUSE;sp|Q3U0P1-4|PALB2_MOUSE;tr|Q80VS5|Q80VS5_MOUSE;sp|Q3U0P1-3|PALB2_MOUSE;sp|Q3U0P1-2|PALB2_MOUSE	Palb2		119.1	1.6	2.9	4.5	5.4	1.6	3.3
sp|Q3U0V1|FUBP2_MOUSE;tr|Q9R1J3|Q9R1J3_MOUSE	Khsrp		76.775	11.2	12.7	19	8.8	12	8.8
tr|B2RRZ7|B2RRZ7_MOUSE;sp|Q3U0V2|TRADD_MOUSE	Tradd		34.577	4.2	4.2	4.2	4.2	4.2	4.2
tr|Q8C4Q1|Q8C4Q1_MOUSE;sp|Q3U155|CC174_MOUSE	Ccdc174		41.519	2.2	2.2	2.2	2.2	2.2	2.2
sp|Q3U182|CRTC2_MOUSE	Crtc2		73.215	0	0	0	4.8	0	0
sp|Q3U186|SYRM_MOUSE;tr|A2AT41|A2AT41_MOUSE	Rars2		65.335	22.8	20.6	29.8	24	20.4	31
sp|Q3U1G5|I20L2_MOUSE;tr|Q3TUJ2|Q3TUJ2_MOUSE;tr|Q8BVS4|Q8BVS4_MOUSE	Isg20l2		41.019	18.5	25.5	25.5	13.9	18.5	29.1
sp|Q3U1J4|DDB1_MOUSE;tr|Q91YC8|Q91YC8_MOUSE;tr|Q3ULS8|Q3ULS8_MOUSE	Ddb1		126.85	24.6	22.5	22.5	23.6	20.2	18.6
sp|Q3U1N2-2|SRBP2_MOUSE;sp|Q3U1N2|SRBP2_MOUSE	Srebf2		119.91	0	1.7	0	0	1.7	1.7
sp|Q3U1T3|BRM1L_MOUSE	Brms1l		37.657	4.3	4.3	4.3	4.3	0	4.3
sp|Q3U284|TM231_MOUSE	Tmem231		36.261	4.1	4.1	4.1	0	3.8	0
sp|Q3U288-3|ZN710_MOUSE;sp|Q3U288-2|ZN710_MOUSE;sp|Q3U288|ZN710_MOUSE	Znf710		72.114	2.9	2.9	2.9	2.9	2.9	2.9
sp|Q3U2A8|SYVM_MOUSE;tr|F6YJY2|F6YJY2_MOUSE;tr|Q8K2X9|Q8K2X9_MOUSE	Vars2		118.46	4.2	5.2	4.2	4.2	4.2	5.2
tr|Q8BZ73|Q8BZ73_MOUSE;sp|Q3U2E2|ZMYM5_MOUSE	Zmym5		34.009	9	0	0	9	0	0
tr|D6RCH8|D6RCH8_MOUSE;sp|Q3U2I3-3|F16A2_MOUSE;tr|F8WHJ1|F8WHJ1_MOUSE;sp|Q3U2I3-2|F16A2_MOUSE;sp|Q3U2I3|F16A2_MOUSE;tr|J3QP99|J3QP99_MOUSE;tr|Q8VDK9|Q8VDK9_MOUSE	Fam160a2		28.712	6.9	6.9	13.8	13.8	6.9	13.8
tr|A2AA71|A2AA71_MOUSE;sp|Q3U2P1|SC24A_MOUSE;tr|A4FUV5|A4FUV5_MOUSE;tr|Q8BJ88|Q8BJ88_MOUSE	Sec24a		118.65	2.8	1.2	1.3	1.6	1.3	0
sp|Q3U2U7|MET17_MOUSE;tr|E9Q7K9|E9Q7K9_MOUSE;tr|E9Q0X9|E9Q0X9_MOUSE;tr|F7AGB5|F7AGB5_MOUSE	Mettl17		52.06	5.9	5.9	5.9	5.9	5.9	9.5
sp|Q3U2V3|NUD18_MOUSE	Nudt18		35.693	0	0	0	5	0	0
tr|F6RF61|F6RF61_MOUSE;sp|Q3U308|CTU2_MOUSE	Ctu2		11.277	17.8	0	0	17.8	0	0
sp|Q3U319|BRE1B_MOUSE	Rnf40		113.97	2.6	4.4	1	6.4	2.6	2.6
sp|Q3U3C9-4|GSE1_MOUSE;sp|Q3U3C9-3|GSE1_MOUSE;sp|Q3U3C9|GSE1_MOUSE;sp|Q3U3C9-2|GSE1_MOUSE	Gse1		132.3	0	2.5	0	2.5	0	2.5
sp|Q3U3E2|F117B_MOUSE	Fam117b		61.344	0	3.9	0	0	0	3.9
sp|Q3U3N0-3|MIER2_MOUSE;sp|Q3U3N0-2|MIER2_MOUSE;sp|Q3U3N0|MIER2_MOUSE	Mier2		54.423	3.8	3.8	0	3.8	3.8	0
sp|Q3U4G3|XXLT1_MOUSE	Xxylt1		43.838	6.4	11.2	3.3	7.9	3.3	12.8
sp|Q3U6N9-2|CH033_MOUSE;sp|Q3U6N9-3|CH033_MOUSE;sp|Q3U6N9|CH033_MOUSE			17.998	0	0	18.9	8.8	8.8	8.8
tr|Q8VDE1|Q8VDE1_MOUSE;sp|Q3U6U5|GTPB6_MOUSE;tr|Q8K372|Q8K372_MOUSE;tr|D3YW02|D3YW02_MOUSE;tr|D3YXC1|D3YXC1_MOUSE	Gtpbp6		43.861	28.1	15.8	28.8	24.8	17.5	15.8
sp|Q3U7R1|ESYT1_MOUSE;sp|Q3U7R1-2|ESYT1_MOUSE	Esyt1		121.55	14.4	16.8	14.4	11.8	13.4	16
tr|B2RVT1|B2RVT1_MOUSE;sp|Q3U898|MYOV2_MOUSE;tr|D3Z159|D3Z159_MOUSE	Myeov2		6.1966	35.1	35.1	35.1	35.1	35.1	35.1
tr|H3BKZ5|H3BKZ5_MOUSE;tr|D3YXL6|D3YXL6_MOUSE;sp|Q3U8K7-4|SV421_MOUSE;sp|Q3U8K7-2|SV421_MOUSE;tr|H3BLE5|H3BLE5_MOUSE;sp|Q3U8K7-5|SV421_MOUSE;sp|Q3U8K7-3|SV421_MOUSE;sp|Q3U8K7|SV421_MOUSE	Suv420h1		12.273	0	0	0	21.6	0	0
sp|Q3U9G9|LBR_MOUSE	Lbr		71.439	11.2	10.5	10.9	9.3	9.3	10.9
sp|Q3UA06|PCH2_MOUSE;sp|Q3UA06-2|PCH2_MOUSE	Trip13		48.376	20.8	8.6	14.6	10.4	7.4	11.6
sp|Q3UA16|SPC25_MOUSE;tr|A2AUT3|A2AUT3_MOUSE;sp|Q3UA16-2|SPC25_MOUSE;tr|A2AUT4|A2AUT4_MOUSE;sp|Q3UA16-3|SPC25_MOUSE;tr|A2AUT1|A2AUT1_MOUSE	Spc25		26.457	23	12.4	30.5	18.1	12.8	21.7
sp|Q3UB74|TBRG1_MOUSE;tr|Q9CSZ5|Q9CSZ5_MOUSE;tr|Q6KAP9|Q6KAP9_MOUSE	Tbrg1		44.881	3.7	3.7	12.1	3.7	3.7	3.7
tr|D3Z7P2|D3Z7P2_MOUSE;tr|D3Z3Z2|D3Z3Z2_MOUSE;tr|D3YX08|D3YX08_MOUSE;tr|D3Z0I8|D3Z0I8_MOUSE;sp|Q3UBX0|TM109_MOUSE	Tmem109		8.0252	16.4	16.4	16.4	16.4	16.4	16.4
sp|Q3UC65-3|CA063_MOUSE;sp|Q3UC65-2|CA063_MOUSE;sp|Q3UC65|CA063_MOUSE	Rsrp1		27.552	0	0	0	6	0	6
sp|Q3UCQ1-2|FOXK2_MOUSE;sp|Q3UCQ1|FOXK2_MOUSE	Foxk2		61.21	0	0	1.9	0	0	5.2
sp|Q3UDE2|TTL12_MOUSE;tr|F2Z423|F2Z423_MOUSE	Ttll12		74.042	8	10.2	12.7	8	10.5	2.2
sp|Q3UDK1-2|TRAD1_MOUSE;sp|Q3UDK1|TRAD1_MOUSE;tr|D3YWU1|D3YWU1_MOUSE	Trafd1		63.865	6.2	6.2	8.9	6.2	6.2	8.9
tr|E9QK95|E9QK95_MOUSE;sp|Q3UDP0-2|WDR41_MOUSE;tr|B2RQV3|B2RQV3_MOUSE;sp|Q3UDP0|WDR41_MOUSE;tr|S4R290|S4R290_MOUSE			26.387	0	10.8	0	0	0	10.8
sp|Q3UDR8|YIPF3_MOUSE	Yipf3		37.998	6.9	0	6.9	6.9	0	6.9
sp|Q3UE37|UBE2Z_MOUSE	Ube2z		38.368	0	3.9	0	0	3.9	3.9
sp|Q3UEB3-2|PUF60_MOUSE;sp|Q3UEB3|PUF60_MOUSE;sp|Q3UEB3-3|PUF60_MOUSE;tr|Q0VDY2|Q0VDY2_MOUSE	Puf60		58.544	33.3	31.8	35.8	37.3	32.5	35.8
sp|Q3UFB2-2|BCD1_MOUSE;sp|Q3UFB2|BCD1_MOUSE	Znhit6		34.009	0	5.1	4.5	0	4.5	0
sp|Q3UFF7|LYPL1_MOUSE;tr|E9QLB2|E9QLB2_MOUSE	Lyplal1		26.354	29.3	17.6	27.2	17.6	29.3	27.2
sp|Q3UFK8|FRMD8_MOUSE;tr|D3Z5B2|D3Z5B2_MOUSE	Frmd8		51.827	12.9	12.9	12.9	9	12.9	12.9
sp|Q3UFM5|NOM1_MOUSE	Nom1		95.959	4.3	3.7	1.6	1.4	0	2.7
sp|Q3UFY0|RRP36_MOUSE	Rrp36		28.588	9.8	0	9.8	9.8	9.8	9.8
sp|Q3UFY7-4|5NT3B_MOUSE;sp|Q3UFY7|5NT3B_MOUSE;sp|Q3UFY7-2|5NT3B_MOUSE	Nt5c3b		33.578	13	4.8	17.1	7.9	13	4.8
sp|Q3UFY8|MRRP1_MOUSE	Trmt10c		48.385	26.6	19.3	26.6	23.4	17.1	17.1
tr|Q2YDW1|Q2YDW1_MOUSE;sp|Q3UGC7|EI3JA_MOUSE;sp|Q66JS6|EI3JB_MOUSE;tr|Q99JK5|Q99JK5_MOUSE;tr|Q66JW9|Q66JW9_MOUSE	Eif3j		25.276	11	16.4	16.4	11	11	16.4
sp|Q3UGP9|LRC58_MOUSE	Lrrc58		40.139	0	6.3	6.3	0	6.3	6.3
sp|Q3UGR5|HDHD2_MOUSE	Hdhd2		28.73	0	5	0	5	5	5
sp|Q3UH06-4|RREB1_MOUSE;sp|Q3UH06-2|RREB1_MOUSE;sp|Q3UH06|RREB1_MOUSE;sp|Q3UH06-3|RREB1_MOUSE	Rreb1		140.18	4.2	4.2	3.9	1.5	2.6	2.6
sp|Q3UHA3|SPTCS_MOUSE;sp|Q3UHA3-2|SPTCS_MOUSE	Spg11		273.93	0.5	0.5	1.4	0.5	1	1.4
sp|Q3UHB1|NT5D3_MOUSE;tr|Q692V2|Q692V2_MOUSE	Nt5dc3		63.17	3.7	3.7	3.7	5.9	3.7	3.7
sp|Q3UHC0|TNR6C_MOUSE;tr|B7ZC94|B7ZC94_MOUSE;tr|B1ATC3|B1ATC3_MOUSE	Tnrc6c		175.77	0	2.7	0	0	0	0
tr|Q52KF5|Q52KF5_MOUSE;tr|F6QQP6|F6QQP6_MOUSE;sp|Q3UHC7-2|DAB2P_MOUSE;tr|F6RK07|F6RK07_MOUSE;tr|A2AUX5|A2AUX5_MOUSE;tr|A2AUX3|A2AUX3_MOUSE;sp|Q3UHC7-4|DAB2P_MOUSE;sp|Q3UHC7-3|DAB2P_MOUSE;tr|B7ZD29|B7ZD29_MOUSE;sp|Q3UHC7|DAB2P_MOUSE;tr|Q3U2G7|Q3U2G7_MOUSE	Dab2ip		77.545	5.2	5.2	0	0	5.2	0
sp|Q3UHD6-2|SNX27_MOUSE;sp|Q3UHD6|SNX27_MOUSE;tr|E9PW30|E9PW30_MOUSE	Snx27		59.533	6.5	6.5	11	11	0	11
sp|Q3UHH1-2|ZSWM8_MOUSE;sp|Q3UHH1|ZSWM8_MOUSE;tr|B7ZWK9|B7ZWK9_MOUSE;sp|Q3UHH1-3|ZSWM8_MOUSE	Zswim8		193.56	0.7	2.3	0	0.7	0.7	1.3
sp|Q3UHH8|GXLT1_MOUSE;tr|D3Z6W7|D3Z6W7_MOUSE;sp|Q3UHH8-2|GXLT1_MOUSE	Gxylt1		46.49	3	3	3	8.4	6.4	8.4
sp|Q3UHJ0-2|AAK1_MOUSE;sp|Q3UHJ0|AAK1_MOUSE	Aak1		94.66	2.6	2.6	2.6	2.6	2.6	2.6
sp|Q3UHK6|TEN4_MOUSE;sp|Q3UHK6-4|TEN4_MOUSE;sp|Q3UHK6-2|TEN4_MOUSE;sp|Q3UHK6-3|TEN4_MOUSE;tr|A5HLW3|A5HLW3_MOUSE;tr|A5HLW2|A5HLW2_MOUSE	Tenm4		308.42	1	1.3	1.6	0	1	3.1
sp|Q3UHU5-3|SOGA2_MOUSE;sp|Q3UHU5|SOGA2_MOUSE;tr|H3BL83|H3BL83_MOUSE;sp|Q3UHU5-2|SOGA2_MOUSE;tr|B8JJI7|B8JJI7_MOUSE;sp|Q6NZL0|SOGA3_MOUSE	Mtcl1		208.1	2.4	2.9	2.2	2.4	1.7	1.8
sp|Q3UHX0|NOL8_MOUSE;tr|E9QKD1|E9QKD1_MOUSE;sp|Q3UHX0-2|NOL8_MOUSE	Nol8		128.63	13	14.4	10.6	10.2	8.3	11.1
tr|B2RTB0|B2RTB0_MOUSE;sp|Q3UHX2|HAP28_MOUSE;tr|Q1WWJ8|Q1WWJ8_MOUSE	Pdap1		20.605	7.2	7.2	8.8	0	7.2	0
sp|Q3UHX9-2|CI114_MOUSE;sp|Q3UHX9|CI114_MOUSE;tr|Q66L45|Q66L45_MOUSE	D2Wsu81e		37.961	23.8	28.1	16.8	17.7	28.1	28.1
sp|Q3UI43|BABA1_MOUSE	Babam1		36.793	4.5	0	0	0	0	0
sp|Q3UIA2-4|RHG17_MOUSE;sp|Q3UIA2-3|RHG17_MOUSE;sp|Q3UIA2-2|RHG17_MOUSE;tr|E9QAJ9|E9QAJ9_MOUSE;sp|Q3UIA2|RHG17_MOUSE	Arhgap17		79.818	1.8	0	0	0	0	0
tr|E9QPC5|E9QPC5_MOUSE;sp|Q3UIK4-2|MET14_MOUSE;tr|G3UYS3|G3UYS3_MOUSE;sp|Q3UIK4|MET14_MOUSE	Mettl14		40.709	4.3	4.3	4.3	4.3	4.3	4.3
sp|Q3UIL6-2|PKHA7_MOUSE;sp|Q3UIL6|PKHA7_MOUSE;sp|Q3UIL6-6|PKHA7_MOUSE;sp|Q3UIL6-4|PKHA7_MOUSE;sp|Q3UIL6-5|PKHA7_MOUSE;sp|Q3UIL6-3|PKHA7_MOUSE;tr|S4R243|S4R243_MOUSE;tr|S4R190|S4R190_MOUSE	Plekha7		143.81	8.1	4.5	7.5	14.3	7	4.7
tr|F7AN16|F7AN16_MOUSE;sp|Q3UIW5-2|RNF10_MOUSE;tr|H7BX06|H7BX06_MOUSE;sp|Q3UIW5|RNF10_MOUSE;tr|D3Z1N2|D3Z1N2_MOUSE;tr|Q3U0W6|Q3U0W6_MOUSE	Rnf10		72.888	2.1	0	2.1	0	0	0
tr|E9Q9M5|E9Q9M5_MOUSE;sp|Q3UJD6-2|UBP19_MOUSE;tr|J3KMM1|J3KMM1_MOUSE;sp|Q3UJD6|UBP19_MOUSE	Usp19		143.45	5.6	2.8	3.5	5.6	5.6	4.4
sp|Q3UJU9|RMD3_MOUSE	Rmdn3		52.028	10.9	7.2	10.9	7.2	10.9	10.9
tr|D3Z7J8|D3Z7J8_MOUSE;sp|Q3UJV1|CCD61_MOUSE;tr|D3YY03|D3YY03_MOUSE;tr|D6RHL6|D6RHL6_MOUSE	Ccdc61		20.585	28.7	21	8.3	21	21	0
sp|Q3UJZ3|ARMC7_MOUSE	Armc7		21.638	10.6	0	10.6	10.1	0	0
sp|Q3UK10|B9D2_MOUSE	B9d2		19.25	0	10.3	0	0	10.3	0
sp|Q3UKC1|TAXB1_MOUSE;tr|D3Z152|D3Z152_MOUSE;tr|D3Z715|D3Z715_MOUSE;tr|D3Z213|D3Z213_MOUSE	Tax1bp1		93.629	4.1	2.8	2	4.1	6.9	0
sp|Q3UKJ7|SMU1_MOUSE;sp|Q3UKJ7-2|SMU1_MOUSE	Smu1		57.543	25.9	31.2	25.9	23.8	25.9	25.9
tr|Q3US23|Q3US23_MOUSE;tr|Q3U3W6|Q3U3W6_MOUSE;tr|B9EKX8|B9EKX8_MOUSE;sp|Q3UKU1|ELL2_MOUSE	Ell2		68.005	0	3.1	0	0	0	3.1
sp|Q3UL97-3|MCAF2_MOUSE;sp|Q3UL97-2|MCAF2_MOUSE;sp|Q3UL97|MCAF2_MOUSE;sp|Q3UL97-4|MCAF2_MOUSE	Atf7ip2		33.899	3.3	3.3	3.3	3.3	3.3	7.7
tr|B2RUK5|B2RUK5_MOUSE;sp|Q3ULD5|MCCB_MOUSE;tr|Q9D2F6|Q9D2F6_MOUSE;tr|Q6PD20|Q6PD20_MOUSE;tr|Q8K1L7|Q8K1L7_MOUSE	Mccc2		61.378	25.9	28.8	22.4	28.2	25.4	35.3
tr|D3YZN4|D3YZN4_MOUSE;tr|Q7TNG0|Q7TNG0_MOUSE;tr|D3Z1Z1|D3Z1Z1_MOUSE;tr|B2RQY8|B2RQY8_MOUSE;sp|Q3ULF4|SPG7_MOUSE;tr|D3YXB7|D3YXB7_MOUSE;tr|G3UX97|G3UX97_MOUSE;tr|D3Z342|D3Z342_MOUSE;tr|F6W695|F6W695_MOUSE	Spg7		75.002	6.2	10.2	9.8	14.3	10.5	10.1
sp|Q3ULJ0-2|GPD1L_MOUSE;tr|B2RSR7|B2RSR7_MOUSE;sp|Q3ULJ0|GPD1L_MOUSE;tr|D3Z0L6|D3Z0L6_MOUSE	Gpd1l		34.634	17.5	9.7	4.4	9.7	9.7	4.4
sp|Q3UM18|LSG1_MOUSE;sp|Q3UM18-2|LSG1_MOUSE;tr|F7AMG0|F7AMG0_MOUSE	Lsg1		73.156	15.1	19.6	18.5	19.6	17.1	17.1
sp|Q3UM45|PP1R7_MOUSE;tr|F6TGJ2|F6TGJ2_MOUSE	Ppp1r7		41.291	19.4	22.4	10.2	10.2	13.3	13.3
sp|Q3UMB5|SMCR8_MOUSE	Smcr8		104.96	1.2	1.2	1.2	1.2	1.2	1.2
sp|Q3UMB9|WASH7_MOUSE	Kiaa1033		136.37	3.2	3.8	2.2	3.8	3.8	2.2
tr|B7ZNK9|B7ZNK9_MOUSE;sp|Q3UMC0|SPAT5_MOUSE;tr|Q8CH38|Q8CH38_MOUSE	Spata5		97.267	16.5	15.3	15.3	17.2	10.2	18.9
tr|A2AMP0|A2AMP0_MOUSE;tr|F7AAC3|F7AAC3_MOUSE;sp|Q3UMG5-2|LRCH2_MOUSE;sp|Q3UMG5-3|LRCH2_MOUSE;sp|Q3UMG5|LRCH2_MOUSE;tr|F6VQ19|F6VQ19_MOUSE	Lrch2		51.418	3.3	10.6	3.3	10	10.6	10.6
sp|Q3UMQ8|NAF1_MOUSE;tr|E9QJT2|E9QJT2_MOUSE	Naf1		53.245	2.9	8.6	2.9	2.9	2.9	2.9
sp|Q3UMR0-2|ANR27_MOUSE;sp|Q3UMR0-3|ANR27_MOUSE;tr|C4TGC3|C4TGC3_MOUSE;sp|Q3UMR0|ANR27_MOUSE	Ankrd27		110.6	5	0	0	1.4	0	1.4
sp|Q3UMR5|MCU_MOUSE;sp|Q3UMR5-2|MCU_MOUSE	Mcu		39.681	22	17.1	13.4	14.9	18.3	17.7
tr|F6XWD4|F6XWD4_MOUSE;sp|Q3UMT1|PP12C_MOUSE	Ppp1r12c		76.641	5.5	0	4.7	3.8	0	8.5
sp|Q3UMU9-4|HDGR2_MOUSE;sp|Q3UMU9-2|HDGR2_MOUSE;sp|Q3UMU9|HDGR2_MOUSE;sp|Q3UMU9-3|HDGR2_MOUSE	Hdgfrp2		68.53	8.6	8.6	11.1	8.6	8.6	8.6
sp|Q3UMY5-4|EMAL4_MOUSE;sp|Q3UMY5-2|EMAL4_MOUSE;sp|Q3UMY5-3|EMAL4_MOUSE;tr|A7ISP9|A7ISP9_MOUSE;tr|F8WJ93|F8WJ93_MOUSE;sp|Q3UMY5|EMAL4_MOUSE;tr|Q3TGL8|Q3TGL8_MOUSE	Eml4		97.562	5	4.6	5	5	1.8	2.3
tr|B0V2Q7|B0V2Q7_MOUSE;sp|Q3UN02|LCLT1_MOUSE;tr|B0V2Q9|B0V2Q9_MOUSE	Lclat1		44.399	2.7	2.7	2.7	8.2	6.1	11.7
sp|Q3UN04|UBP30_MOUSE	Usp30		58.221	4.4	0	0	4.4	0	4.4
sp|Q3UNW5|TF2L1_MOUSE	Tfcp2l1		54.736	18.6	12.7	9.2	12.7	9.2	12.7
sp|Q3UNZ8|QORL2_MOUSE;sp|Q3UNZ8-2|QORL2_MOUSE			37.808	16.9	18.9	21.7	16.9	21.7	21.7
sp|Q3UPE3-2|RMI2_MOUSE;sp|Q3UPE3|RMI2_MOUSE	Rmi2		15.397	11.7	0	11.7	0	0	11.7
sp|Q3UPH1|PRRC1_MOUSE	Prrc1		46.297	13.3	16.9	14.2	13.3	6.5	6.5
tr|S4R2U9|S4R2U9_MOUSE;sp|Q3UPH7-3|ARH40_MOUSE;sp|Q3UPH7-6|ARH40_MOUSE;sp|Q3UPH7-2|ARH40_MOUSE;sp|Q3UPH7|ARH40_MOUSE;tr|S4R189|S4R189_MOUSE	Arhgef40		129.47	1.8	1.8	0	0	1.8	0
tr|S4R2A9|S4R2A9_MOUSE;sp|Q3UPL0-2|SC31A_MOUSE;sp|Q3UPL0|SC31A_MOUSE;tr|S4R192|S4R192_MOUSE;tr|S4R256|S4R256_MOUSE;tr|Q9CVL3|Q9CVL3_MOUSE;tr|S4R1T5|S4R1T5_MOUSE;sp|Q3UPL0-3|SC31A_MOUSE	Sec31a		100.98	12.8	13.8	13.5	11.9	13.5	15.4
sp|Q3UPP8-3|CEP63_MOUSE	Cep63		62.627	0	3.9	0	0	0	0
tr|B9EKK3|B9EKK3_MOUSE;sp|Q3UQ44|IQGA2_MOUSE;tr|Q7TMU5|Q7TMU5_MOUSE;tr|Q8BV47|Q8BV47_MOUSE;tr|Q8C9I3|Q8C9I3_MOUSE	Iqgap2		180.55	2.3	0.6	1.5	0.6	1.5	1.5
tr|Q922A3|Q922A3_MOUSE;sp|Q3UQ84|SYTM_MOUSE;tr|E9Q7H6|E9Q7H6_MOUSE;tr|Q3TP97|Q3TP97_MOUSE	Tars2		78.84	8.2	15.6	12.1	9.6	14.9	16.4
sp|Q3UQA7|SELH_MOUSE	Selh		12.974	30.2	22.4	22.4	22.4	22.4	0
tr|F6RG68|F6RG68_MOUSE;sp|Q3UQN2|FCHO2_MOUSE;tr|Q3TPU3|Q3TPU3_MOUSE;tr|Q05CX7|Q05CX7_MOUSE;sp|Q3UQN2-2|FCHO2_MOUSE;tr|J3QPQ1|J3QPQ1_MOUSE;sp|Q3UQN2-3|FCHO2_MOUSE	Fcho2		88.257	1.9	5.4	4.9	4.9	5.4	1.9
sp|Q3UQU0|BRD9_MOUSE	Brd9		66.839	11.4	12.4	11.7	14.1	9.1	11.7
sp|Q3UQV5-2|KBTB8_MOUSE;sp|Q3UQV5|KBTB8_MOUSE	Kbtbd8		60.346	10.7	0	5.7	10.7	0	5.7
tr|A2AW04|A2AW04_MOUSE;sp|Q3UR32|P2RX3_MOUSE	P2rx3		44.323	0	0	0	0	0	5.6
sp|Q3URD3-2|SLMAP_MOUSE;sp|Q3URD3|SLMAP_MOUSE;tr|D3Z7V3|D3Z7V3_MOUSE;tr|H7BX64|H7BX64_MOUSE;tr|F6UV57|F6UV57_MOUSE;sp|Q3URD3-5|SLMAP_MOUSE;tr|F6YCM8|F6YCM8_MOUSE;tr|F8WIH0|F8WIH0_MOUSE;sp|Q3URD3-4|SLMAP_MOUSE;sp|Q3URD3-3|SLMAP_MOUSE;tr|D3YV81|D3YV81_MOUSE;tr|D3Z0N1|D3Z0N1_MOUSE;tr|F6WY34|F6WY34_MOUSE	Slmap		94.4	12.4	6.6	1.7	5.5	9.9	3.3
sp|Q3URE1|ACSF3_MOUSE;sp|Q3URE1-2|ACSF3_MOUSE	Acsf3		65.076	11.8	11.8	12.5	11.8	11.8	9.4
sp|Q3URK3|TET1_MOUSE;tr|E9Q9Y4|E9Q9Y4_MOUSE;tr|D0VLQ4|D0VLQ4_MOUSE	Tet1		219.26	2.2	2.7	2.4	3.2	2.8	2.7
sp|Q3URQ0|TEX10_MOUSE;tr|F6ZZ61|F6ZZ61_MOUSE;tr|Q922R7|Q922R7_MOUSE	Tex10		105.21	11.6	9.4	10.6	8.2	15.3	13.5
sp|Q3URQ7-2|MTHSD_MOUSE;sp|Q3URQ7|MTHSD_MOUSE	Mthfsd		38.451	0	6.2	0	0	0	0
sp|Q3URR7-2|ZSC10_MOUSE;sp|Q3URR7|ZSC10_MOUSE;tr|D3Z3Z6|D3Z3Z6_MOUSE;tr|A1YZC6|A1YZC6_MOUSE;tr|E9PXB1|E9PXB1_MOUSE;tr|D3YWR9|D3YWR9_MOUSE;tr|E9PX93|E9PX93_MOUSE;tr|A1YZC5|A1YZC5_MOUSE;tr|D3YVM1|D3YVM1_MOUSE;tr|E9PV84|E9PV84_MOUSE;sp|Q3URR7-3|ZSC10_MOUSE;tr|A1YZC7|A1YZC7_MOUSE	Zscan10		84.83	7.6	7.6	7.6	11.7	7.6	7.6
tr|L7N272|L7N272_MOUSE;tr|E9Q3G0|E9Q3G0_MOUSE;sp|Q80VJ6|ZSC4C_MOUSE;sp|Q3URS2|ZSC4F_MOUSE	Zscan4e		57.706	3.8	3.8	3.8	3.8	3.8	3.8
sp|Q3URS9-2|CCD51_MOUSE;sp|Q3URS9|CCD51_MOUSE	Ccdc51		41.761	3.7	2.9	0	0	0	0
tr|Q0P5Y8|Q0P5Y8_MOUSE;sp|Q3URU2|PEG3_MOUSE;sp|Q3URU2-2|PEG3_MOUSE	Peg3		156.8	3	1.1	0	4.5	1.1	1.1
sp|Q3USH5|SFSWA_MOUSE;tr|Q0P650|Q0P650_MOUSE;tr|Q6PDI4|Q6PDI4_MOUSE	Sfswap		104.19	10.1	2.2	3.7	5.7	8.5	7.2
sp|Q3USW5|FXRD2_MOUSE	Foxred2		76.003	0	0	0	2.6	0	0
tr|Q3TS89|Q3TS89_MOUSE;sp|Q3USZ8|DIA1_MOUSE	1190002N15Rik		22.166	14.1	22.9	22.9	16.7	16.7	22.9
sp|Q3UTQ7-2|PRD10_MOUSE;tr|D3YYD1|D3YYD1_MOUSE;sp|Q3UTQ7|PRD10_MOUSE	Prdm10		38.885	0	3.2	3.2	0	3.2	3.2
sp|Q3UUQ7|PGAP1_MOUSE	Pgap1		104.58	0	6.2	0	0	4.3	4.3
sp|Q3UVK0|ERMP1_MOUSE;tr|F6TQS9|F6TQS9_MOUSE;tr|G8JL46|G8JL46_MOUSE;sp|Q3UVK0-2|ERMP1_MOUSE;tr|Q8K2F9|Q8K2F9_MOUSE	Ermp1		100.15	19	20.4	21.5	12.8	20.4	19.7
sp|Q3UVL4-2|VPS51_MOUSE;sp|Q3UVL4|VPS51_MOUSE;tr|E0CX85|E0CX85_MOUSE;sp|Q3UVL4-3|VPS51_MOUSE	Vps51		63.317	11.6	6.6	6.6	6.6	13.7	11.6
sp|Q3UW53|NIBAN_MOUSE;tr|Q3TDH5|Q3TDH5_MOUSE;tr|E9PYV4|E9PYV4_MOUSE;tr|D3Z233|D3Z233_MOUSE;tr|D3YYZ9|D3YYZ9_MOUSE	Fam129a		102.65	12.2	6.3	2.9	8.4	2.9	2.9
tr|A8W660|A8W660_MOUSE;sp|Q3UX61|NAA11_MOUSE;tr|Q9CQX6|Q9CQX6_MOUSE;tr|Q3TBP4|Q3TBP4_MOUSE	Naa11		24.67	9.2	9.2	0	9.2	9.2	9.2
tr|E9Q8F1|E9Q8F1_MOUSE;sp|Q3UXZ9|KDM5A_MOUSE;tr|Q921T5|Q921T5_MOUSE;tr|Q3UZ11|Q3UZ11_MOUSE;tr|Q3UT97|Q3UT97_MOUSE;tr|Q3V3E9|Q3V3E9_MOUSE;tr|Q3U4V8|Q3U4V8_MOUSE	Kdm5a		184.85	2.7	2.8	2.5	1.8	3.5	3.5
sp|Q3UY34|CL043_MOUSE			27.631	7.8	7.8	0	7.8	0	0
sp|Q3UYG1|CC160_MOUSE	Ccdc160		37.398	0	0	2.8	0	0	2.8
tr|Q8BX71|Q8BX71_MOUSE;tr|E9Q419|E9Q419_MOUSE;tr|E9PW16|E9PW16_MOUSE;sp|Q3UYH7|ARBK2_MOUSE;tr|Q3U1V3|Q3U1V3_MOUSE;sp|Q99MK8|ARBK1_MOUSE	Adrbk2		25.166	0	8.3	0	0	0	0
sp|Q3UYV9|NCBP1_MOUSE;tr|Q3TLK3|Q3TLK3_MOUSE	Ncbp1		91.926	9.1	7	7.8	8.4	9.2	11.9
sp|Q3UZ01-2|RBM40_MOUSE;sp|Q3UZ01|RBM40_MOUSE;tr|F6TN13|F6TN13_MOUSE	Rnpc3		57.843	5.3	4.5	8.4	3.1	9.7	12.9
sp|Q3UZ18|NARG2_MOUSE;tr|B0V2P0|B0V2P0_MOUSE;sp|Q3UZ18-2|NARG2_MOUSE	Ice2		109.88	5.5	2.6	5.5	5.5	5	5.5
sp|Q3UZW7-3|FA86A_MOUSE;tr|D3YYE2|D3YYE2_MOUSE;sp|Q3UZW7|FA86A_MOUSE;sp|Q3UZW7-2|FA86A_MOUSE	Fam86a		34.97	9.4	5.6	10.7	0	5.6	10.7
tr|Q05DM6|Q05DM6_MOUSE;sp|Q3V009-2|TMED1_MOUSE;tr|B2RRM5|B2RRM5_MOUSE;sp|Q3V009|TMED1_MOUSE	Tmed1		16.635	9.2	9.2	15.5	9.2	9.2	9.2
tr|B9EKJ9|B9EKJ9_MOUSE;sp|Q3V089|RBM44_MOUSE	Rbm44		112.01	1.4	0	0	1.4	2.8	2.5
sp|Q3V0C5|UBP48_MOUSE;sp|Q3V0C5-2|UBP48_MOUSE;sp|Q3V0C5-4|UBP48_MOUSE;tr|B7ZNK5|B7ZNK5_MOUSE;tr|A2ALR5|A2ALR5_MOUSE;tr|F7ALR2|F7ALR2_MOUSE;tr|F6TH61|F6TH61_MOUSE;tr|F6VSP0|F6VSP0_MOUSE;tr|F6TGT8|F6TGT8_MOUSE;tr|F6VSQ9|F6VSQ9_MOUSE;tr|F6Z2T3|F6Z2T3_MOUSE;tr|A2ALS8|A2ALS8_MOUSE;tr|A2ALS9|A2ALS9_MOUSE;tr|A2BDP2|A2BDP2_MOUSE	Usp48		120.63	14.9	19.8	15.5	16.4	16.3	19.5
tr|A2ALR9|A2ALR9_MOUSE;sp|Q3V0C5-5|UBP48_MOUSE;tr|A2ALR8|A2ALR8_MOUSE;sp|Q3V0C5-3|UBP48_MOUSE	Usp48		118.77	15.3	18.7	15.8	16.8	16.7	19.9
sp|Q3V0J1-3|TM237_MOUSE;sp|Q3V0J1-2|TM237_MOUSE;sp|Q3V0J1|TM237_MOUSE	Tmem237		44.658	0	0	5.5	0	0	0
tr|B2RTC8|B2RTC8_MOUSE;sp|Q3V132|ADT4_MOUSE	Slc25a31		35.257	20.6	18.1	20.6	23.8	28.8	23.8
sp|Q3V1H1|CKAP2_MOUSE	Ckap2		74.028	15.2	15.2	14.8	19	19	19
sp|Q3V1T4|P3H1_MOUSE;tr|A6PW84|A6PW84_MOUSE;tr|A2A7Q5|A2A7Q5_MOUSE;sp|Q3V1T4-3|P3H1_MOUSE;sp|Q3V1T4-2|P3H1_MOUSE;tr|F2Z499|F2Z499_MOUSE	Lepre1		83.65	9.2	15.6	17.7	13.4	12.3	12.6
tr|B2RXU2|B2RXU2_MOUSE;tr|A2APY6|A2APY6_MOUSE;sp|Q3V1V3|ESF1_MOUSE;tr|Q8K089|Q8K089_MOUSE;tr|Q8BK69|Q8BK69_MOUSE	Esf1		98.042	13.8	12	14	12.4	12.2	12.4
sp|Q3V209-2|TMUB2_MOUSE;sp|Q3V209|TMUB2_MOUSE;tr|G8JL73|G8JL73_MOUSE	Tmub2		31.622	10.7	10.7	0	17.7	7	0
sp|Q3V300|KIF22_MOUSE	Kif22		73.189	20.6	17.6	25.6	26.1	21.2	26.1
sp|Q3V384|LACE1_MOUSE;tr|F6VT60|F6VT60_MOUSE;tr|E9Q4K2|E9Q4K2_MOUSE	Lace1		54.313	8.3	11.5	5.6	2.5	11.5	11.5
sp|Q3V3R1|C1TM_MOUSE	Mthfd1l		105.73	41	38.6	42.3	37.2	48.5	39.1
sp|Q3ZK22-3|VEZA_MOUSE;sp|Q3ZK22-4|VEZA_MOUSE;sp|Q3ZK22|VEZA_MOUSE;tr|D3Z4E6|D3Z4E6_MOUSE;tr|F6W383|F6W383_MOUSE;sp|Q3ZK22-2|VEZA_MOUSE	Vezt		70.69	4.1	1.6	2.8	6.8	5.2	5.2
sp|Q499E6-3|CA109_MOUSE;sp|Q499E6-2|CA109_MOUSE;sp|Q499E6|CA109_MOUSE			10.522	16.3	0	0	16.3	0	0
tr|A2RT28|A2RT28_MOUSE;sp|Q499X9|SYMM_MOUSE	Mars2		65.804	9	7.3	7.3	11.9	5.5	7.2
tr|B2RTE3|B2RTE3_MOUSE;sp|Q4FK66|PR38A_MOUSE;sp|Q4FK66-2|PR38A_MOUSE	Prpf38a		37.436	17.3	17.3	14.1	13.5	17.3	20.8
sp|Q4FZF3|DDX49_MOUSE;tr|Q3UTV0|Q3UTV0_MOUSE	Ddx49		54.093	22.5	34.4	33.1	25.8	29.4	34.8
sp|Q4FZG7|TI8AB_MOUSE	Timm8a2		11.283	22.7	22.7	22.7	22.7	22.7	38.1
sp|Q4JK59|TET2_MOUSE;tr|D0VLQ5|D0VLQ5_MOUSE	Tet2		212.13	0	1.7	0	0.9	0.9	0.9
tr|E9QMV2|E9QMV2_MOUSE;tr|C6EQJ5|C6EQJ5_MOUSE;sp|Q4KML4|ABRAL_MOUSE	Abracl		9.0583	30.9	19.8	19.8	19.8	19.8	11.1
sp|Q4PJX1-3|ODR4_MOUSE;sp|Q4PJX1|ODR4_MOUSE;sp|Q4PJX1-2|ODR4_MOUSE	Odr4		46.495	9.2	0	2.9	6.3	0	0
tr|B2RRB9|B2RRB9_MOUSE;sp|Q4QQM5|FA73A_MOUSE;sp|Q4QQM5-2|FA73A_MOUSE;sp|Q4QQM5-3|FA73A_MOUSE	Fam73a		67.535	2.5	7.2	2.5	6.3	4.7	6.3
tr|B2RUJ4|B2RUJ4_MOUSE;sp|Q4QY64|ATAD5_MOUSE;sp|Q4QY64-2|ATAD5_MOUSE	Atad5		197.98	7.1	5	2.7	7.6	5	7.2
sp|Q4U2R1-2|HERC2_MOUSE;sp|Q4U2R1|HERC2_MOUSE;tr|C6EQH2|C6EQH2_MOUSE	Herc2		523.38	2.2	0.9	2	1.8	1.1	1
sp|Q4VA53|PDS5B_MOUSE;sp|Q4VA53-3|PDS5B_MOUSE;tr|F8WHU5|F8WHU5_MOUSE;sp|Q4VA53-2|PDS5B_MOUSE	Pds5b		164.42	12.9	10.2	10.3	9.8	9.8	11.5
tr|F8WGL9|F8WGL9_MOUSE;sp|Q4VAA2-2|CDV3_MOUSE;sp|Q4VAA2|CDV3_MOUSE	Cdv3		11.85	21.1	21.1	21.1	21.1	0	0
sp|Q4VAC9-2|PKHG3_MOUSE;sp|Q4VAC9|PKHG3_MOUSE;sp|Q4VAC9-4|PKHG3_MOUSE;sp|Q4VAC9-3|PKHG3_MOUSE;sp|Q4VAC9-5|PKHG3_MOUSE	Plekhg3		148.34	2.5	4.4	0	2.1	0	1.3
sp|Q4VBD2|TAPT1_MOUSE	Tapt1		63.893	4.3	2	4.3	2	2	2
tr|Q8BV39|Q8BV39_MOUSE;sp|Q4VBD9|GZF1_MOUSE	Gzf1		22.703	0	16.6	0	0	0	0
sp|Q4VBE8|WDR18_MOUSE;tr|Q8K265|Q8K265_MOUSE;tr|Q3TQM9|Q3TQM9_MOUSE	Wdr18		47.211	20.2	26	13	20.2	22	22
sp|Q4VC33|MAEA_MOUSE;sp|Q4VC33-2|MAEA_MOUSE;tr|Q9CVN2|Q9CVN2_MOUSE	Maea		45.336	11.1	18.7	13.1	15.2	16.7	14.4
tr|H7BX02|H7BX02_MOUSE;tr|Q3UT88|Q3UT88_MOUSE;sp|Q4VGL6|RC3H1_MOUSE;tr|A2AVP4|A2AVP4_MOUSE;tr|Q148V5|Q148V5_MOUSE;tr|Q148V4|Q148V4_MOUSE;sp|P0C090|RC3H2_MOUSE	Rc3h1		124.4	0	1.8	1.8	1.1	0	0
sp|Q501J2|F173A_MOUSE;tr|Q91VW0|Q91VW0_MOUSE	Fam173a		24.739	8.7	8.7	13.1	13.1	13.1	13.1
sp|Q501J6|DDX17_MOUSE;tr|Q3U741|Q3U741_MOUSE;sp|Q501J6-2|DDX17_MOUSE;tr|Q3TU25|Q3TU25_MOUSE;tr|Q8K392|Q8K392_MOUSE;tr|Q3U6Y5|Q3U6Y5_MOUSE	Ddx17		72.399	26.8	30.8	27.1	25.8	28.6	32.2
sp|Q505D1|ANR28_MOUSE;tr|Q5DU34|Q5DU34_MOUSE	Ankrd28		112.9	4.5	10.9	8.2	6.9	5.6	7.5
sp|Q505F1-2|NR2C1_MOUSE;sp|Q505F1|NR2C1_MOUSE	Nr2c1		28.225	0	0	0	10.5	0	0
tr|B1AX98|B1AX98_MOUSE;sp|Q505F5|LRC47_MOUSE;tr|E9PV22|E9PV22_MOUSE;tr|F6Z4L9|F6Z4L9_MOUSE	Lrrc47		63.589	8.6	3.1	6.4	9.6	9.6	4.8
tr|D3Z5B3|D3Z5B3_MOUSE;tr|Q3TSB8|Q3TSB8_MOUSE;sp|Q52KB6-2|C2CD3_MOUSE;tr|D3Z4D9|D3Z4D9_MOUSE;tr|E9Q526|E9Q526_MOUSE;sp|Q52KB6-3|C2CD3_MOUSE;sp|Q52KB6|C2CD3_MOUSE			69.077	3.5	0	3.5	0	0	0
sp|Q52KE7|CCNL1_MOUSE;sp|Q52KE7-2|CCNL1_MOUSE;tr|F6WST0|F6WST0_MOUSE;tr|A4FUU8|A4FUU8_MOUSE;tr|F6WYR6|F6WYR6_MOUSE	Ccnl1		60.132	10.9	6.4	8.1	10.9	13.7	13.2
tr|E9QKA4|E9QKA4_MOUSE;sp|Q52KI8-2|SRRM1_MOUSE;tr|A2A8V8|A2A8V8_MOUSE;tr|A2A8V9|A2A8V9_MOUSE;tr|E9PUK6|E9PUK6_MOUSE;sp|Q52KI8|SRRM1_MOUSE;tr|A2A983|A2A983_MOUSE;tr|F6T4M4|F6T4M4_MOUSE;tr|F7BWM1|F7BWM1_MOUSE	Srrm1		101.16	1.6	0	2.9	4.5	1.7	1.4
tr|E9QLB8|E9QLB8_MOUSE;sp|Q566J8|ADCK4_MOUSE	Adck4		59.178	0	4.1	10.3	8.4	8.4	12
sp|Q569Z5|DDX46_MOUSE;sp|Q569Z5-2|DDX46_MOUSE;tr|F8WHR6|F8WHR6_MOUSE;tr|Q3UZ56|Q3UZ56_MOUSE	Ddx46		117.45	13.8	14	15.6	11.6	15.7	17.7
sp|Q569Z6|TR150_MOUSE;tr|Q8BZN7|Q8BZN7_MOUSE;tr|Q91VL2|Q91VL2_MOUSE;tr|Q8R353|Q8R353_MOUSE;tr|Q8BV76|Q8BV76_MOUSE;tr|F6YSQ2|F6YSQ2_MOUSE;tr|Q3U503|Q3U503_MOUSE	Thrap3		108.18	1.5	3.6	7	11.4	2	8.4
sp|Q571B6-3|WHAMM_MOUSE;sp|Q571B6-2|WHAMM_MOUSE;sp|Q571B6-4|WHAMM_MOUSE;sp|Q571B6|WHAMM_MOUSE	Whamm		47.505	0	7.5	0	0	0	0
sp|Q571F8|GLSL_MOUSE;tr|F6WPK7|F6WPK7_MOUSE;tr|Q3TGF1|Q3TGF1_MOUSE;tr|E0CYF7|E0CYF7_MOUSE;tr|F6SJZ7|F6SJZ7_MOUSE;tr|D6RI88|D6RI88_MOUSE	Gls2		66.365	10	16.4	14.1	7.3	16.1	14.1
sp|Q571H0|NPA1P_MOUSE;tr|E9PU96|E9PU96_MOUSE;sp|Q571H0-2|NPA1P_MOUSE	Urb1		254.61	7.3	10	7.1	11.4	11	13.7
sp|Q571I9|A16A1_MOUSE;tr|D3Z0B9|D3Z0B9_MOUSE	Aldh16a1		84.755	1	1	1	5.1	1	1
tr|B1ASY9|B1ASY9_MOUSE;sp|Q571K4|TAB3_MOUSE	Tab3		79.029	0	3.1	0	0	0	0
tr|Q3TLI6|Q3TLI6_MOUSE;sp|Q59J78|MIMIT_MOUSE	Ndufaf2		19.613	0	10.7	10.7	0	0	10.7
sp|Q5BL07|PEX1_MOUSE;sp|Q5BL07-2|PEX1_MOUSE;tr|F7CF88|F7CF88_MOUSE;tr|F6RUH9|F6RUH9_MOUSE	Pex1		141.43	7.8	5.5	6.2	7.8	5.1	6.2
tr|E9PUA2|E9PUA2_MOUSE;sp|Q5BLK4|TUT7_MOUSE	Zcchc6		167.15	5.2	4.9	2.4	4.1	2.7	1
sp|Q5DTI8|ESYT3_MOUSE;sp|Q5DTI8-2|ESYT3_MOUSE	Esyt3		100.07	2.4	2.4	0	1.3	0	0
sp|Q5DTM8|BRE1A_MOUSE;tr|A2AIR2|A2AIR2_MOUSE;sp|Q5DTM8-2|BRE1A_MOUSE	Rnf20		113.52	7.1	2.8	3.9	7.1	5.5	2.8
tr|Q003Y7|Q003Y7_MOUSE;sp|Q5DTT1-2|K2022_MOUSE;sp|Q5DTT1|K2022_MOUSE	C77370		163.65	1.3	0	0	0	1.3	0
sp|Q5DTT3|F208B_MOUSE	Fam208b		264.28	0	0.8	0	1.4	0	0
sp|Q5DTT8|PNMA5_MOUSE	Pnma5		69.136	0	0	3.4	0	0	3.4
sp|Q5DTW7-2|K1551_MOUSE;sp|Q5DTW7-3|K1551_MOUSE;tr|B2KFD2|B2KFD2_MOUSE;sp|Q5DTW7|K1551_MOUSE;tr|Q8CFR7|Q8CFR7_MOUSE	Kiaa1551		152.2	7.1	8.8	8.8	7.1	7.1	7.1
tr|Q8BHB2|Q8BHB2_MOUSE;tr|H7CHP8|H7CHP8_MOUSE;sp|Q5DW34-2|EHMT1_MOUSE;tr|E9Q5A3|E9Q5A3_MOUSE;sp|Q5DW34-3|EHMT1_MOUSE;sp|Q5DW34|EHMT1_MOUSE;tr|Q3UF17|Q3UF17_MOUSE;tr|Q6ZPG6|Q6ZPG6_MOUSE	Ehmt1		101.02	6.7	8.1	6.7	6.7	4.6	3.2
tr|Q8K287|Q8K287_MOUSE;sp|Q5EBP3|ARMC5_MOUSE	Armc5		96.757	1.7	0	0	2.5	0	0
tr|B2RS36|B2RS36_MOUSE;sp|Q5EE38|ACD_MOUSE;sp|Q5EE38-2|ACD_MOUSE;sp|Q5EE38-3|ACD_MOUSE;sp|Q5EE38-4|ACD_MOUSE	Acd		44.713	12.5	10.6	14.9	8.2	3.8	14.9
sp|Q5F285|TM256_MOUSE	Tmem256		11.655	0	24.8	24.8	0	24.8	24.8
sp|Q5F2E7|NUFP2_MOUSE;sp|Q5F2E7-2|NUFP2_MOUSE	Nufip2		75.656	11.7	9.5	11.6	9.7	9.4	4.8
tr|Q3UUG1|Q3UUG1_MOUSE;tr|B2RX66|B2RX66_MOUSE;sp|Q5F2E8|TAOK1_MOUSE	Taok1		45.812	0	0	3.2	3.2	0	3.2
tr|E0CYD7|E0CYD7_MOUSE;sp|Q5FWH2|UNKL_MOUSE	Unkl		58.536	0	0	4.1	0	4.1	4.1
sp|Q5FWI3|TMEM2_MOUSE	Tmem2		153.8	12.1	9.8	7.7	12.4	8.2	12.4
sp|Q5FWK3|RHG01_MOUSE;tr|Q91Z04|Q91Z04_MOUSE;tr|Q8C5A0|Q8C5A0_MOUSE;tr|Q8BQW4|Q8BQW4_MOUSE;tr|A2AH25|A2AH25_MOUSE	Arhgap1		50.41	4.1	0	9.3	4.1	14.8	9.3
sp|Q5H8C4-2|VP13A_MOUSE;sp|Q5H8C4|VP13A_MOUSE;tr|Q8CDS8|Q8CDS8_MOUSE;tr|Q6P6M9|Q6P6M9_MOUSE;tr|A1ILI5|A1ILI5_MOUSE;tr|A1ILI2|A1ILI2_MOUSE;tr|A1ILI1|A1ILI1_MOUSE	Vps13a		346.72	2.4	5.1	1.1	2.6	2.3	3.9
tr|A2ASY0|A2ASY0_MOUSE;tr|A2ASY1|A2ASY1_MOUSE;sp|Q5HZG4|TAF3_MOUSE;sp|Q5HZG4-2|TAF3_MOUSE;tr|Q8BKP6|Q8BKP6_MOUSE;tr|Q505H1|Q505H1_MOUSE;tr|Q05BL5|Q05BL5_MOUSE	Taf3		87.867	3.2	0	0	0	1.5	1.5
sp|Q5HZI9|S2551_MOUSE;tr|A2AKW0|A2AKW0_MOUSE;tr|G3UYJ3|G3UYJ3_MOUSE;tr|A2AKV9|A2AKV9_MOUSE	Slc25a51		33.689	0	11.1	0	0	0	7
tr|Q7TMR2|Q7TMR2_MOUSE;tr|Q99JV6|Q99JV6_MOUSE;sp|Q5I012-4|S38AA_MOUSE;sp|Q5I012-3|S38AA_MOUSE;sp|Q5I012-2|S38AA_MOUSE;tr|J3QNE8|J3QNE8_MOUSE;sp|Q5I012|S38AA_MOUSE;tr|Q8R3Y3|Q8R3Y3_MOUSE	Slc38a10		55.567	1.9	3.6	0	3.6	3.6	3.6
sp|Q5I043|UBP28_MOUSE;sp|Q5I043-2|UBP28_MOUSE;tr|Q8BMT7|Q8BMT7_MOUSE;tr|Q8BZ53|Q8BZ53_MOUSE;tr|Q3TLH2|Q3TLH2_MOUSE	Usp28		119.32	6.7	12.2	13.4	8	9.6	9.6
sp|Q5KU39|VPS41_MOUSE;tr|Q3TS83|Q3TS83_MOUSE;tr|Q6PES1|Q6PES1_MOUSE	Vps41		98.601	8.9	11.5	7.5	6.7	14.1	5.2
sp|Q5M8N4-2|D39U1_MOUSE;sp|Q5M8N4|D39U1_MOUSE	Sdr39u1		31.458	13.3	6.5	0	18.1	6.5	17.1
sp|Q5NBX1-2|COBL_MOUSE;tr|G5E8P4|G5E8P4_MOUSE;sp|Q5NBX1-3|COBL_MOUSE;tr|G3UWY3|G3UWY3_MOUSE;tr|B2RWU4|B2RWU4_MOUSE;sp|Q5NBX1|COBL_MOUSE;sp|Q5NBX1-5|COBL_MOUSE;tr|G3UZ73|G3UZ73_MOUSE;sp|Q5NBX1-4|COBL_MOUSE;tr|F6RR81|F6RR81_MOUSE	Cobl		135.52	5	3.9	2.9	5	2.9	4.1
sp|Q5NC05|TTF2_MOUSE;tr|F6RQ10|F6RQ10_MOUSE	Ttf2		125.53	7.1	7.1	1.8	4.3	4.3	7.1
sp|Q5NCC3|TRI41_MOUSE;tr|Q8VDU9|Q8VDU9_MOUSE;tr|Q5NCC4|Q5NCC4_MOUSE;tr|Q5NCC2|Q5NCC2_MOUSE	Trim41		71.817	5.9	3.7	3.7	4	3.5	1.9
tr|B1ASW5|B1ASW5_MOUSE;tr|Q14BF8|Q14BF8_MOUSE;sp|Q5NCF2|TPPC1_MOUSE	Trappc1		15.752	11.9	11.9	0	11.9	11.9	11.9
sp|Q5NCI0|URGCP_MOUSE	Urgcp		104.68	1.3	0	0	0	0	0
tr|Q8BQY7|Q8BQY7_MOUSE;tr|A0PJ67|A0PJ67_MOUSE;sp|Q5NCR9|NSRP1_MOUSE	Ccdc55		38.309	3.6	3.6	3.9	3.6	3.6	3.9
tr|H9H9T3|H9H9T3_MOUSE;tr|H3BK72|H3BK72_MOUSE;tr|B7ZWP0|B7ZWP0_MOUSE;sp|Q5NCX5-2|NEUL4_MOUSE;tr|H3BJZ3|H3BJZ3_MOUSE;tr|B2RY59|B2RY59_MOUSE;sp|Q5NCX5|NEUL4_MOUSE;tr|H3BLC3|H3BLC3_MOUSE	Neurl4		105.3	3.2	3.2	3.2	3.2	1.1	5.7
sp|Q5NCY0|KDM6B_MOUSE;tr|Q8K0Z1|Q8K0Z1_MOUSE	Kdm6b		176.35	0.9	0	0.9	1.6	0.8	1.7
sp|Q5PRE5|PRSR1_MOUSE;tr|Q8BU38|Q8BU38_MOUSE	Proser1		91.977	0	5.7	0	0	3.6	3.6
sp|Q5PSV9|MDC1_MOUSE;tr|E9QK89|E9QK89_MOUSE;tr|G3UX64|G3UX64_MOUSE	Mdc1		184.67	12.5	12.2	10.4	15.2	10.4	15
sp|Q5PT53-3|NTCP7_MOUSE;sp|Q5PT53|NTCP7_MOUSE	Slc10a7		34.332	0	0	0	0	6.4	6.4
tr|Q3UFZ4|Q3UFZ4_MOUSE;tr|Q3TUB5|Q3TUB5_MOUSE;sp|Q5RJG1|NOL10_MOUSE;tr|Q3TPG4|Q3TPG4_MOUSE	Nol10		80.09	32.2	36.8	36.1	29	38.1	33.2
sp|Q5RJH6-3|SMG7_MOUSE;sp|Q5RJH6|SMG7_MOUSE;sp|Q5RJH6-2|SMG7_MOUSE	Smg7		126.56	2.6	0	2.6	0	2.6	2.6
tr|E9Q7E5|E9Q7E5_MOUSE;sp|Q5RJY2|G2E3_MOUSE;tr|E9Q7C2|E9Q7C2_MOUSE;tr|Q3UU30|Q3UU30_MOUSE	G2e3		71.086	0	7.6	4.7	2.9	11.9	11.1
sp|Q5RKR3|ISLR2_MOUSE;tr|E9Q9N7|E9Q9N7_MOUSE	Islr2		79.757	1.9	1.9	1.9	1.9	1.9	1.9
sp|Q5RKZ7|MOCS1_MOUSE;sp|Q5RKZ7-2|MOCS1_MOUSE;tr|G3UYX9|G3UYX9_MOUSE;tr|G3UZD4|G3UZD4_MOUSE;sp|Q5RKZ7-3|MOCS1_MOUSE	Mocs1		69.858	6	5	3.1	6.6	9.1	9.1
sp|Q5SF07|IF2B2_MOUSE;tr|A6X8Z3|A6X8Z3_MOUSE;sp|Q5SF07-2|IF2B2_MOUSE	Igf2bp2		65.583	9	14.4	13.3	11.7	9	11.7
sp|Q5SFM8-2|RBM27_MOUSE;sp|Q5SFM8|RBM27_MOUSE;sp|Q5SFM8-3|RBM27_MOUSE	Rbm27		112.7	8.9	7.3	9.2	5.1	8.9	7.1
tr|Q3U2C9|Q3U2C9_MOUSE;sp|Q5SPL2|PHF12_MOUSE;tr|Q3UR51|Q3UR51_MOUSE;tr|Q3TDH9|Q3TDH9_MOUSE;sp|Q5SPL2-2|PHF12_MOUSE;tr|Q3TDJ9|Q3TDJ9_MOUSE	Phf12		109.51	0	1.8	2.2	0	1.8	4.4
sp|Q5SQF8|SP30L_MOUSE	Sap30l		20.745	0	6	0	0	0	0
sp|Q5SQX6|CYFP2_MOUSE;tr|Q6PGK0|Q6PGK0_MOUSE;tr|F6QD74|F6QD74_MOUSE;tr|Q810V4|Q810V4_MOUSE;tr|Q8K118|Q8K118_MOUSE	Cyfip2		145.66	2.2	5.3	2.6	2.9	2.5	3.1
sp|Q5SQY2|BOD1_MOUSE	Bod1		18.363	27.2	27.2	0	27.2	27.2	0
sp|Q5SS00|ZDBF2_MOUSE	Zdbf2		273.74	11.7	6.1	7.8	9.5	6.2	8.9
sp|Q5SS80-2|DHR13_MOUSE;tr|B0QZT2|B0QZT2_MOUSE;sp|Q5SS80|DHR13_MOUSE	Dhrs13		31.162	9.8	9.8	9.8	18.2	15.4	15.4
tr|Q3U3Q3|Q3U3Q3_MOUSE;sp|Q5SSI6|UTP18_MOUSE;tr|Q8BHW1|Q8BHW1_MOUSE;tr|Q3TJX6|Q3TJX6_MOUSE	Utp18		61.217	14.9	14.3	11.1	17.2	14.1	17.6
sp|Q5SSK3|TEFM_MOUSE;tr|Q8VE66|Q8VE66_MOUSE;tr|B7ZCA9|B7ZCA9_MOUSE;tr|Q8BTE4|Q8BTE4_MOUSE	Tefm		41.873	16.5	19.5	16.2	14.8	19.5	20.1
tr|E9PUE7|E9PUE7_MOUSE;sp|Q5SSL4-4|ABR_MOUSE;sp|Q5SSL4|ABR_MOUSE;sp|Q5SSL4-2|ABR_MOUSE;tr|H3BKT3|H3BKT3_MOUSE;tr|H3BKV6|H3BKV6_MOUSE;sp|Q5SSL4-3|ABR_MOUSE	Abr		92.486	2.6	2.6	4.1	0	1.5	4.1
sp|Q5SSW2|PSME4_MOUSE;tr|F6R7K9|F6R7K9_MOUSE;tr|Q5SSW0|Q5SSW0_MOUSE	Psme4		211.19	2.8	3.7	2.2	2.8	2.2	3.5
sp|Q5SSZ5|TENS3_MOUSE;sp|Q5SSZ5-2|TENS3_MOUSE;tr|Q8BWF4|Q8BWF4_MOUSE	Tns3		155.59	5.7	7.2	6.4	5.7	7.4	8.1
sp|Q5SU73|COIL_MOUSE;tr|E9Q284|E9Q284_MOUSE;tr|Q3UJN9|Q3UJN9_MOUSE;tr|A6PWE1|A6PWE1_MOUSE	Coil		61.916	22.6	21.9	16.8	22.6	19.8	16.1
tr|Q3TJT6|Q3TJT6_MOUSE;sp|Q5SUC9|SCO1_MOUSE;tr|Q5SUD5|Q5SUD5_MOUSE	Sco1		27.367	23.9	19	23.9	19	19	23.9
sp|Q5SUF2|LC7L3_MOUSE;sp|Q5SUF2-3|LC7L3_MOUSE;sp|Q5SUF2-2|LC7L3_MOUSE;tr|F8WGA8|F8WGA8_MOUSE	Luc7l3		51.45	5.8	20.4	13.4	6	17.1	9.7
sp|Q5SUQ9|CTC1_MOUSE;sp|Q5SUQ9-3|CTC1_MOUSE	Ctc1		134.03	9.9	9.1	8	9.8	8.4	8.7
sp|Q5SUQ9-2|CTC1_MOUSE;tr|E0CXE7|E0CXE7_MOUSE	Ctc1		133.9	9.9	9	8	11.6	10.2	6.9
sp|Q5SUR0|PUR4_MOUSE;tr|Q3UTT7|Q3UTT7_MOUSE;tr|Q8BVW7|Q8BVW7_MOUSE;tr|F6RUL9|F6RUL9_MOUSE	Pfas		144.63	14.1	13.8	14	16.8	15.1	16.6
tr|H7BX83|H7BX83_MOUSE;sp|Q5SV77|GGNB2_MOUSE;sp|Q5SV77-2|GGNB2_MOUSE;sp|Q5SV77-4|GGNB2_MOUSE;sp|Q5SV77-3|GGNB2_MOUSE;tr|E9Q389|E9Q389_MOUSE	Ggnbp2		76.83	3.8	0	1.9	1.9	1.9	4.3
sp|Q5SV80|MYO19_MOUSE;sp|Q5SV80-2|MYO19_MOUSE	Myo19		108.07	5.6	3.5	3.5	0	5.6	5.4
sp|Q5SVD0|F101B_MOUSE	Fam101b		23.379	0	0	15.7	0	0	15.7
tr|Q3UGU8|Q3UGU8_MOUSE;sp|Q5SVQ0-5|KAT7_MOUSE;tr|Q3TD41|Q3TD41_MOUSE;sp|Q5SVQ0-4|KAT7_MOUSE;sp|Q5SVQ0-2|KAT7_MOUSE;tr|Q3UGF2|Q3UGF2_MOUSE;tr|Q1AJD0|Q1AJD0_MOUSE;sp|Q5SVQ0-3|KAT7_MOUSE;sp|Q5SVQ0|KAT7_MOUSE;tr|F6S4B9|F6S4B9_MOUSE	Kat7		53.554	20.7	23.1	22	21.1	22.4	26.8
sp|Q5SVT3-3|ETAA1_MOUSE;sp|Q5SVT3-2|ETAA1_MOUSE;sp|Q5SVT3|ETAA1_MOUSE	Etaa1		71.828	7.3	0	3.4	0	0	0
sp|Q5SW19|CLU_MOUSE;sp|Q5SW19-2|CLU_MOUSE;sp|Q5SW19-3|CLU_MOUSE	Cluh		148.07	3.7	3.2	1.2	5.1	1.8	2.6
tr|Q284W0|Q284W0_MOUSE;tr|B2KGP7|B2KGP7_MOUSE;sp|Q5SW45|MKS1_MOUSE;tr|Q3UUM5|Q3UUM5_MOUSE	Mks1		64.415	0	2.9	0	0	0	4.5
sp|Q5SWD9|TSR1_MOUSE;sp|Q5SWD9-2|TSR1_MOUSE;sp|Q5SWD9-3|TSR1_MOUSE	Tsr1		92.104	11.5	10.1	14.1	11.5	11.2	13
sp|Q5SWT3|S2535_MOUSE	Slc25a35		32.63	6	0	0	0	0	0
sp|Q5SWU9|ACACA_MOUSE;sp|Q5SWU9-2|ACACA_MOUSE;tr|Q3UHC8|Q3UHC8_MOUSE;tr|Q6JIZ0|Q6JIZ0_MOUSE;tr|E9Q4Z2|E9Q4Z2_MOUSE;tr|Q8C697|Q8C697_MOUSE;tr|Q8R5C9|Q8R5C9_MOUSE	Acaca		265.25	3.1	2.3	4.4	2.5	2.5	3.5
tr|Q0KIX1|Q0KIX1_MOUSE;sp|Q5SXA9|KIBRA_MOUSE	Wwc1		123.15	2.8	3.7	2.6	1.1	2.6	0
tr|Q3TE55|Q3TE55_MOUSE;tr|Q3TER9|Q3TER9_MOUSE;sp|Q5SXJ3|FANCJ_MOUSE;tr|Q8C1K4|Q8C1K4_MOUSE	Brip1		92.694	5	0	0	0	0	0
sp|Q5SXY1-3|CYTSB_MOUSE;sp|Q5SXY1|CYTSB_MOUSE;sp|Q5SXY1-2|CYTSB_MOUSE;tr|Q3UPB2|Q3UPB2_MOUSE	Specc1		109.84	6	0.8	2.2	5.2	4.4	4.4
sp|Q5SYD0|MYO1D_MOUSE;tr|Q8K063|Q8K063_MOUSE;tr|Q3UG58|Q3UG58_MOUSE;tr|B2RWZ2|B2RWZ2_MOUSE;sp|Q5SYD0-2|MYO1D_MOUSE	Myo1d		116.08	2.1	0.9	0	0	0	0
sp|Q5SYL3|K0100_MOUSE	Kiaa0100		254.47	1.8	1.7	1.3	2.4	1.1	1.1
sp|Q80Z64-2|NANOG_MOUSE;tr|Q0QJG2|Q0QJG2_MOUSE;tr|Q0QJG0|Q0QJG0_MUSMC;tr|B7ZN41|B7ZN41_MOUSE;tr|A2RS90|A2RS90_MOUSE;sp|Q80Z64|NANOG_MOUSE;sp|Q5TM83|NANOG_MUSMM;tr|Q0QJG6|Q0QJG6_MOUSE	Nanog		31.858	0	9.3	9.3	0	9.3	16.1
sp|Q5U430-3|UBR3_MOUSE;sp|Q5U430|UBR3_MOUSE;tr|F6QC57|F6QC57_MOUSE	Ubr3		198.62	0	0	0	0	0	0.7
sp|Q5U458|DJC11_MOUSE;tr|E9Q8B3|E9Q8B3_MOUSE;tr|A2A8D1|A2A8D1_MOUSE	Dnajc11		63.232	14.8	21.8	18.4	21.8	21.8	24
sp|Q5U4C1-2|GASP1_MOUSE;sp|Q5U4C1|GASP1_MOUSE	Gprasp1		98.824	1.7	1.7	4.8	4.8	1.7	6.5
sp|Q5U4C3|SFR19_MOUSE	Scaf1		133.84	1.2	0	1.2	1.2	4.2	4.2
sp|Q5U4D9|THOC6_MOUSE;tr|D3Z131|D3Z131_MOUSE;tr|D3Z132|D3Z132_MOUSE;tr|F6S2T7|F6S2T7_MOUSE;tr|D3YUL7|D3YUL7_MOUSE	Thoc6		37.314	32.3	27.6	38.4	31.1	28.7	24.9
sp|Q5U5Q9-3|UIMC1_MOUSE;tr|E9Q577|E9Q577_MOUSE;sp|Q5U5Q9|UIMC1_MOUSE;tr|Q8C5J8|Q8C5J8_MOUSE;tr|E9PWM5|E9PWM5_MOUSE;sp|Q5U5Q9-2|UIMC1_MOUSE	Uimc1		50.381	7	0	0	0	0	2.5
sp|Q5U680|SAMC_MOUSE	Slc25a26		29.026	5.1	5.1	0	5.1	5.1	5.1
sp|Q5UAK0-4|MIER1_MOUSE;tr|Q32P49|Q32P49_MOUSE;sp|Q5UAK0|MIER1_MOUSE;sp|Q5UAK0-2|MIER1_MOUSE;sp|Q5UAK0-1|MIER1_MOUSE	Mier1		57.821	3.9	3.9	3.9	3.9	3.9	3.9
sp|Q5XF89|AT133_MOUSE;sp|Q5XF89-2|AT133_MOUSE	Atp13a3		137.47	4.3	1.1	0	3.1	2.9	3.1
sp|Q5XG69|F169A_MOUSE	Fam169a		73.239	6.9	17.9	15	15.2	20.5	19.1
sp|Q5XG73-2|ACBD5_MOUSE;sp|Q5XG73-3|ACBD5_MOUSE;sp|Q5XG73|ACBD5_MOUSE;tr|E9QNH7|E9QNH7_MOUSE;tr|Q5CZX6|Q5CZX6_MOUSE	Acbd5		52.369	5.9	6.8	6.8	2.8	2.8	6.6
sp|Q5XJE5|LEO1_MOUSE	Leo1		75.596	12	9	9	9	9	11.8
sp|Q5XJV7|SETD5_MOUSE;sp|Q5XJV7-2|SETD5_MOUSE	Setd5		157.42	0.8	0	0	0.8	0	0
sp|Q5XJY4|PARL_MOUSE;tr|D6RCZ6|D6RCZ6_MOUSE;tr|D6RJ50|D6RJ50_MOUSE	Parl		41.963	5.3	10.9	5.3	10.9	10.9	10.9
tr|Q3U4S9|Q3U4S9_MOUSE;sp|Q5XJY5|COPD_MOUSE;tr|Q8R1S6|Q8R1S6_MOUSE;tr|Q8C0G7|Q8C0G7_MOUSE;tr|Q3TDU1|Q3TDU1_MOUSE	Arcn1		57.157	11.5	19.2	17.2	14.7	17.2	14.5
sp|Q60520|SIN3A_MOUSE;sp|Q60520-1|SIN3A_MOUSE;tr|E9PXF9|E9PXF9_MOUSE;tr|Q3UVS7|Q3UVS7_MOUSE	Sin3a		145.09	23.7	19.2	19.5	22	20.3	21
tr|Q3TGI0|Q3TGI0_MOUSE;tr|Q3U2B4|Q3U2B4_MOUSE;tr|Q3TN28|Q3TN28_MOUSE;sp|Q60596|XRCC1_MOUSE;tr|Q8BQS1|Q8BQS1_MOUSE	Xrcc1		68.81	14.9	5.6	3.5	8.7	2.1	4.1
sp|Q60597|ODO1_MOUSE;sp|Q60597-3|ODO1_MOUSE;sp|Q60597-2|ODO1_MOUSE;sp|Q60597-4|ODO1_MOUSE;tr|Q6P8I7|Q6P8I7_MOUSE;tr|Q5SVY0|Q5SVY0_MOUSE	Ogdh		116.45	28.6	24.8	30.8	28.6	26.5	27.8
tr|Q921L6|Q921L6_MOUSE;tr|Q8BNA5|Q8BNA5_MOUSE;sp|Q60598|SRC8_MOUSE	Cttn		57.086	0	2.4	2.6	0	0	0
tr|Q642K0|Q642K0_MOUSE;sp|Q60605-2|MYL6_MOUSE;sp|Q60605|MYL6_MOUSE;tr|Q3TIG9|Q3TIG9_MOUSE;tr|B0LAC7|B0LAC7_MOUSE;sp|Q8CI43|MYL6B_MOUSE	Myl6		16.961	31.8	17.9	52.3	39.7	28.5	25.8
tr|Q3UHH6|Q3UHH6_MOUSE;tr|G3UWG2|G3UWG2_MOUSE;sp|Q60610|TIAM1_MOUSE;tr|Q3TRA4|Q3TRA4_MOUSE;tr|E9Q2Y4|E9Q2Y4_MOUSE;tr|Q6P1D6|Q6P1D6_MOUSE	Tiam1		166.91	0.9	1.5	0	0.9	0	1.5
tr|Q3U5I5|Q3U5I5_MOUSE;tr|Q3U1Q4|Q3U1Q4_MOUSE;sp|Q60631|GRB2_MOUSE;sp|Q60631-2|GRB2_MOUSE;tr|B1AT92|B1AT92_MOUSE;tr|B1AT95|B1AT95_MOUSE	Grb2		25.238	4.6	6.5	6.5	4.6	19.8	0
tr|Q9DC36|Q9DC36_MOUSE;tr|Q8CDE0|Q8CDE0_MOUSE;sp|Q60634|FLOT2_MOUSE;sp|Q60634-3|FLOT2_MOUSE;tr|Q5SS83|Q5SS83_MOUSE;sp|Q60634-2|FLOT2_MOUSE;tr|Q3UEG9|Q3UEG9_MOUSE	Flot2		47.008	35.7	26.9	25	31.5	26.9	29.4
tr|Q5F1Z8|Q5F1Z8_MOUSE;sp|Q60648|SAP3_MOUSE	Gm2a		20.824	11.4	20.2	20.2	11.4	11.4	20.2
tr|Q3UGS9|Q3UGS9_MOUSE;tr|Q3URM1|Q3URM1_MOUSE;tr|Q3U3U6|Q3U3U6_MOUSE;sp|Q60649|CLPB_MOUSE;tr|Q8CCN6|Q8CCN6_MOUSE;tr|Q3TXD4|Q3TXD4_MOUSE;tr|E9PY58|E9PY58_MOUSE;tr|D3Z7V2|D3Z7V2_MOUSE;tr|D3YZF1|D3YZF1_MOUSE;tr|Q9DA85|Q9DA85_MOUSE	Clpb		67.574	21.2	21.2	19.4	21.2	21.2	24.6
tr|F6ZV59|F6ZV59_MOUSE;tr|G5E8G0|G5E8G0_MOUSE;sp|Q60668-4|HNRPD_MOUSE;sp|Q60668-3|HNRPD_MOUSE;tr|G3X9W0|G3X9W0_MOUSE;sp|Q60668-2|HNRPD_MOUSE;sp|Q60668|HNRPD_MOUSE;tr|F6SHF3|F6SHF3_MOUSE;tr|E9Q5B6|E9Q5B6_MOUSE;tr|Q3UXC8|Q3UXC8_MOUSE;tr|Q9D3U4|Q9D3U4_MOUSE	Hnrnpd		24.611	34.7	34.7	34.7	34.7	34.7	38.4
tr|F7BX26|F7BX26_MOUSE;sp|Q60676|PPP5_MOUSE	Ppp5c		54.205	0	0	4.2	0	0	0
sp|Q60680-2|IKKA_MOUSE;sp|Q60680-3|IKKA_MOUSE;tr|Q3UDK0|Q3UDK0_MOUSE;tr|Q3U2A3|Q3U2A3_MOUSE;tr|Q3TPN9|Q3TPN9_MOUSE;tr|E9Q605|E9Q605_MOUSE;tr|Q8CBT3|Q8CBT3_MOUSE;tr|E9QNL4|E9QNL4_MOUSE;sp|Q60680|IKKA_MOUSE	Chuk		53.543	3.4	0	0	0	0	0
tr|Q6NV61|Q6NV61_MOUSE;tr|B1AUF2|B1AUF2_MOUSE;sp|Q60698|SKI_MOUSE;tr|B1AUF1|B1AUF1_MOUSE	Ski		75.038	0	1.8	0	0	1.8	0
tr|Q8C5C0|Q8C5C0_MOUSE;tr|E9PYG9|E9PYG9_MOUSE;tr|Q3TCJ7|Q3TCJ7_MOUSE;sp|Q60710|SAMH1_MOUSE;tr|F6TVP2|F6TVP2_MOUSE;tr|E9Q0K6|E9Q0K6_MOUSE;tr|F8WJE0|F8WJE0_MOUSE;tr|Q3U754|Q3U754_MOUSE;tr|Q6ZQM3|Q6ZQM3_MOUSE;tr|Q3UDX7|Q3UDX7_MOUSE	Samhd1		64.003	4.5	4.5	9.1	0	4.5	9.1
tr|Q3TN26|Q3TN26_MOUSE;tr|Q3TP13|Q3TP13_MOUSE;tr|Q544D7|Q544D7_MOUSE;sp|Q60714|S27A1_MOUSE	Slc27a1		69.409	7.3	6.5	6.5	3.2	6.5	17.5
sp|Q60715|P4HA1_MOUSE;tr|Q3UF16|Q3UF16_MOUSE;sp|Q60715-2|P4HA1_MOUSE;tr|Q3TN84|Q3TN84_MOUSE;tr|E9Q7B0|E9Q7B0_MOUSE;tr|Q3TTT2|Q3TTT2_MOUSE	P4ha1		60.909	11.4	13.5	11.4	16.7	13.5	13.5
tr|Q61177|Q61177_MOUSE;sp|Q60737|CSK21_MOUSE;tr|Q9D0E8|Q9D0E8_MOUSE;tr|Q8CD20|Q8CD20_MOUSE;tr|A2ANR6|A2ANR6_MOUSE;tr|Q6NSS6|Q6NSS6_MOUSE	Csnk2a1		45.179	23.3	22.8	22.8	23.3	23.3	18.2
tr|Q3UM63|Q3UM63_MOUSE;sp|Q60738|ZNT1_MOUSE	Slc30a1		54.716	19.9	14.7	10.5	20.1	8.2	3
sp|Q60739-2|BAG1_MOUSE;tr|F6TCF9|F6TCF9_MOUSE;sp|Q60739|BAG1_MOUSE;tr|Q9CUY1|Q9CUY1_MOUSE	Bag1		24.874	0	16	16	0	26	16
sp|Q60749|KHDR1_MOUSE	Khdrbs1		48.37	9.7	9.7	9.7	7.7	9.7	9.7
tr|Q3UVJ3|Q3UVJ3_MOUSE;tr|Q3U1L4|Q3U1L4_MOUSE;tr|E9QNX9|E9QNX9_MOUSE;sp|Q60751|IGF1R_MOUSE	Igf1r		105.01	0	0	1.4	0	0	0
sp|Q60759|GCDH_MOUSE;tr|Q8BVD4|Q8BVD4_MOUSE;tr|D3Z4I2|D3Z4I2_MOUSE;tr|Q8BV83|Q8BV83_MOUSE	Gcdh		48.605	30.6	28.5	41.3	26.9	30.6	32.2
tr|A2AW86|A2AW86_MOUSE;sp|Q60767|LY75_MOUSE;tr|Q3UMG1|Q3UMG1_MOUSE;tr|Q3TZE4|Q3TZE4_MOUSE	Ly75		197.38	8.3	7.8	6.7	7.4	6.6	9.6
sp|Q60770-2|STXB3_MOUSE;sp|Q60770|STXB3_MOUSE;tr|Q45Z54|Q45Z54_MOUSE;tr|E9Q6R9|E9Q6R9_MOUSE;tr|A2AEC9|A2AEC9_MOUSE	Stxbp3		61.678	7.8	7.8	5	10.2	7.8	6
tr|Q49MD7|Q49MD7_MOUSE;sp|Q60779|GAS8_MOUSE	Gas8		56.263	4.8	0	0	0	0	0
tr|F2YID5|F2YID5_MOUSE;sp|Q60793|KLF4_MOUSE;tr|B7ZCH1|B7ZCH1_MOUSE	Klf4		51.88	17.6	13.7	13.7	13.5	8.1	8.1
tr|Q543X5|Q543X5_MOUSE;tr|Q3V231|Q3V231_MOUSE;sp|Q60809|CNOT7_MOUSE;tr|Q3TLK9|Q3TLK9_MOUSE	Cnot7		32.718	6.7	0	7	0	0	7
tr|Q9JLV7|Q9JLV7_MOUSE;tr|Q3V293|Q3V293_MOUSE;sp|Q60843|KLF2_MOUSE			30.812	0	0	0	6.1	0	0
sp|Q60848|HELLS_MOUSE;tr|D3Z414|D3Z414_MOUSE	Hells		95.125	28.5	29.8	31.3	30.5	30.5	39.2
sp|Q60848-2|HELLS_MOUSE	Hells		93.785	25.6	27	30.3	27.6	27.6	36.5
tr|E9Q108|E9Q108_MOUSE;tr|E9Q0P9|E9Q0P9_MOUSE;tr|K7E6F1|K7E6F1_MOUSE;tr|Q4FJQ6|Q4FJQ6_MOUSE;tr|Q3U3L3|Q3U3L3_MOUSE;sp|Q60854|SPB6_MOUSE;tr|F8WIV2|F8WIV2_MOUSE;tr|E9Q3Y1|E9Q3Y1_MOUSE;tr|Q8BZR2|Q8BZR2_MOUSE;tr|E9Q6X2|E9Q6X2_MOUSE	Serpinb6a		20.696	10.1	22.3	22.3	10.1	12.2	22.3
tr|Q59IX1|Q59IX1_MOUSE;tr|Q543F8|Q543F8_MOUSE;sp|Q60862|ORC2_MOUSE	Orc2		60.415	21	24.1	18	19.5	20.8	23.9
tr|Q3THQ5|Q3THQ5_MOUSE;sp|Q60864|STIP1_MOUSE	Stip1		62.5	18.4	20.6	15.3	16.2	8.5	17.7
sp|Q60865|CAPR1_MOUSE;tr|Q3UFZ6|Q3UFZ6_MOUSE;tr|A9CYP7|A9CYP7_MOUSE;tr|Q8CD82|Q8CD82_MOUSE;tr|F6YP03|F6YP03_MOUSE;tr|F6YLI0|F6YLI0_MOUSE;tr|Q3TEY4|Q3TEY4_MOUSE;tr|A1L0T9|A1L0T9_MOUSE;tr|Q3TTW8|Q3TTW8_MOUSE	Caprin1		78.168	13.6	16.3	21.9	17.4	17.8	17.8
tr|Q8CEI7|Q8CEI7_MOUSE;sp|Q60867|NDF1_MOUSE	Neurod1		39.854	3.6	0	0	0	0	0
tr|Q4FJR7|Q4FJR7_MOUSE;tr|Q3UC76|Q3UC76_MOUSE;sp|Q60872|IF1A_MOUSE;tr|Q3UTA4|Q3UTA4_MOUSE;tr|Q3UJQ5|Q3UJQ5_MOUSE;tr|Q3TQZ4|Q3TQZ4_MOUSE;tr|M0QWL1|M0QWL1_MOUSE;tr|J3QQ02|J3QQ02_MOUSE;tr|J3QPI8|J3QPI8_MOUSE;tr|J3QP87|J3QP87_MOUSE;tr|Q8BX20|Q8BX20_MOUSE;tr|Q3UT53|Q3UT53_MOUSE;tr|J3QMW5|J3QMW5_MOUSE;tr|D3Z367|D3Z367_MOUSE;tr|J3QNQ2|J3QNQ2_MOUSE	Eif1a		16.502	40.3	31.9	31.9	31.9	41.7	20.8
tr|H3BJU7|H3BJU7_MOUSE;sp|Q60875-5|ARHG2_MOUSE;sp|Q60875-4|ARHG2_MOUSE;tr|H3BJX8|H3BJX8_MOUSE;tr|H3BJ45|H3BJ45_MOUSE;tr|H3BJ40|H3BJ40_MOUSE;tr|H3BKH9|H3BKH9_MOUSE;sp|Q60875|ARHG2_MOUSE;tr|Q3TYZ4|Q3TYZ4_MOUSE;sp|Q60875-2|ARHG2_MOUSE;sp|Q60875-3|ARHG2_MOUSE;tr|H3BL15|H3BL15_MOUSE;tr|H3BLF9|H3BLF9_MOUSE;tr|H3BJ59|H3BJ59_MOUSE;tr|H3BJM4|H3BJM4_MOUSE;tr|H3BJ48|H3BJ48_MOUSE;tr|H3BLJ1|H3BLJ1_MOUSE;tr|H3…	Arhgef2		108.59	17.5	13.4	16.1	13.4	16.7	18.2
tr|B1AXZ0|B1AXZ0_MOUSE;tr|Q91XI8|Q91XI8_MOUSE;tr|Q80UJ0|Q80UJ0_MOUSE;tr|Q91XI9|Q91XI9_MOUSE;tr|Q3UR02|Q3UR02_MOUSE;tr|Q564D8|Q564D8_MOUSE;sp|Q60899|ELAV2_MOUSE;tr|Q80Y51|Q80Y51_MOUSE;tr|B1AXZ6|B1AXZ6_MOUSE;tr|B1AXZ4|B1AXZ4_MOUSE;tr|B1AXZ5|B1AXZ5_MOUSE;tr|H3BLG7|H3BLG7_MOUSE;tr|A2A9R4|A2A9R4_MOUSE;tr|A2A9S3|A2A9S3_MOUSE;sp|Q61701-2|ELAV4_MOUSE;tr|A2A9S2|A2A9S2_MOUSE;tr|A2A9R8|A2A9R8_MOUSE;tr|Q9CXQ…	Elavl2		38.001	0	3.2	0	3.2	8.7	5.5
sp|Q60902|EP15R_MOUSE;sp|Q60902-3|EP15R_MOUSE;sp|Q60902-4|EP15R_MOUSE;sp|Q60902-2|EP15R_MOUSE	Eps15l1		99.307	13.8	8.9	6.2	12	12.7	12
tr|Q4FK56|Q4FK56_MOUSE;sp|Q60928|GGT1_MOUSE;tr|F6V328|F6V328_MOUSE;tr|D3Z4Q6|D3Z4Q6_MOUSE;tr|D3YVY4|D3YVY4_MOUSE;tr|D3Z266|D3Z266_MOUSE;tr|F6WUX1|F6WUX1_MOUSE	Ggt1		61.562	2.5	6.5	2.5	2.5	2.5	2.5
sp|Q60930|VDAC2_MOUSE;tr|G3UX26|G3UX26_MOUSE;tr|D3YZT5|D3YZT5_MOUSE;tr|D3YUN8|D3YUN8_MOUSE	Vdac2		31.732	63.7	56.9	60.3	61	61	63.7
tr|Q3TX38|Q3TX38_MOUSE;tr|Q3TTN3|Q3TTN3_MOUSE;tr|J3QPE8|J3QPE8_MOUSE;sp|Q60931|VDAC3_MOUSE;tr|Q5EBQ0|Q5EBQ0_MOUSE;tr|J3QMG3|J3QMG3_MOUSE;tr|Q3UFA8|Q3UFA8_MOUSE	Vdac3		30.752	29	36.7	38.5	32.9	29.7	38.5
sp|Q60932-2|VDAC1_MOUSE;tr|Q3TIG8|Q3TIG8_MOUSE;tr|Q3THL7|Q3THL7_MOUSE;tr|Q3U6K8|Q3U6K8_MOUSE;sp|Q60932|VDAC1_MOUSE;tr|F2Z471|F2Z471_MOUSE	Vdac1		30.755	71.7	70	72.8	69.3	70.3	70.3
sp|Q60936|ADCK3_MOUSE;tr|E0CYD3|E0CYD3_MOUSE;tr|E0CYT4|E0CYT4_MOUSE;tr|E0CYG7|E0CYG7_MOUSE;tr|E0CZ05|E0CZ05_MOUSE;tr|E0CXT4|E0CXT4_MOUSE;tr|E0CXR6|E0CXR6_MOUSE;tr|E0CYC1|E0CYC1_MOUSE;tr|E0CXR1|E0CXR1_MOUSE;tr|F7B1B6|F7B1B6_MOUSE	Adck3		71.742	0	5.9	0	0	2.5	5.9
sp|Q60953|PML_MOUSE;sp|Q60953-2|PML_MOUSE;tr|D3Z3A6|D3Z3A6_MOUSE;tr|D3YXR5|D3YXR5_MOUSE;tr|F7BTZ2|F7BTZ2_MOUSE;tr|Q8BSJ6|Q8BSJ6_MOUSE;tr|D3Z2V0|D3Z2V0_MOUSE;tr|F6XUT1|F6XUT1_MOUSE	Pml		98.241	24	20.8	21.9	19	18.9	21
sp|Q60960|IMA5_MOUSE;tr|G3UXF0|G3UXF0_MOUSE	Kpna1		60.182	8.6	16.5	10.8	8.6	14.5	13.4
sp|Q60961-2|LAP4A_MOUSE;tr|Q9CRX2|Q9CRX2_MOUSE;tr|Q8BG66|Q8BG66_MOUSE;sp|Q60961|LAP4A_MOUSE;tr|E9QLR3|E9QLR3_MOUSE	Laptm4a		16.781	18.8	18.8	18.8	18.8	18.8	18.8
sp|Q60972|RBBP4_MOUSE	Rbbp4		47.655	44.5	37.9	38.6	41.4	36.5	39.8
tr|Q8C5H3|Q8C5H3_MOUSE;tr|Q3UJI2|Q3UJI2_MOUSE;sp|Q60973|RBBP7_MOUSE;tr|A2AFI9|A2AFI9_MOUSE;tr|Q3UX53|Q3UX53_MOUSE;tr|A2AFJ1|A2AFJ1_MOUSE;tr|F6U539|F6U539_MOUSE;tr|F6ZLC6|F6ZLC6_MOUSE	Rbbp7		47.817	28	28.7	36	24.9	19.5	29.9
sp|Q60992|VAV2_MOUSE	Vav2		99.914	1.6	1.6	1.6	0	0	0
sp|Q60996-2|2A5G_MOUSE;sp|Q60996-3|2A5G_MOUSE;sp|Q60996-4|2A5G_MOUSE;sp|Q60996|2A5G_MOUSE;tr|Q6ZQK4|Q6ZQK4_MOUSE;tr|Q99PC9|Q99PC9_MOUSE	Ppp2r5c		52.817	9.3	8.6	3.8	9.3	3.8	3.8
sp|Q60I26-2|AL2CL_MOUSE;sp|Q60I26|AL2CL_MOUSE	Als2cl		96.346	2.6	0	0	0	0	0
sp|Q61001|LAMA5_MOUSE;tr|Q6ZQA1|Q6ZQA1_MOUSE;tr|Q8R3Y7|Q8R3Y7_MOUSE;tr|Q80VE8|Q80VE8_MOUSE;tr|Q712T9|Q712T9_MOUSE;tr|Q3TZ05|Q3TZ05_MOUSE	Lama5		404.05	8	5.1	7.3	6.9	7.3	5.6
tr|Q3TV20|Q3TV20_MOUSE;sp|Q61024|ASNS_MOUSE;tr|Q3TIA9|Q3TIA9_MOUSE;tr|D3Z0C2|D3Z0C2_MOUSE;tr|D3Z028|D3Z028_MOUSE;tr|D3YYR0|D3YYR0_MOUSE	Asns		64.286	24.2	25.1	28.9	23	27.8	22.5
sp|Q61025-2|IFT20_MOUSE;sp|Q61025|IFT20_MOUSE	Ift20		12.014	14.2	0	0	0	0	14.2
tr|Q3UR33|Q3UR33_MOUSE;sp|Q61029|LAP2B_MOUSE;tr|Q3U7B3|Q3U7B3_MOUSE;tr|Q3TNH0|Q3TNH0_MOUSE;sp|Q61029-3|LAP2B_MOUSE;tr|Q3U955|Q3U955_MOUSE;sp|Q61029-2|LAP2B_MOUSE;sp|Q61029-4|LAP2B_MOUSE;sp|Q61033-2|LAP2A_MOUSE;tr|Q78WP6|Q78WP6_MOUSE;tr|Q3TXQ1|Q3TXQ1_MOUSE	Tmpo		50.358	41.2	38.5	39.4	35	30.1	39.6
sp|Q61033|LAP2A_MOUSE	Tmpo		75.167	30	31.6	35.6	30.3	29.1	33.3
tr|Q8VDX8|Q8VDX8_MOUSE;tr|Q8C2D1|Q8C2D1_MOUSE;tr|Q3UDH1|Q3UDH1_MOUSE;tr|Q3U890|Q3U890_MOUSE;sp|Q61035|SYHC_MOUSE;tr|Q9D094|Q9D094_MOUSE	Hars		57.458	1.8	11	1.8	6.7	1.8	1.8
tr|Q3TBX9|Q3TBX9_MOUSE;sp|Q61037-7|TSC2_MOUSE;sp|Q61037-4|TSC2_MOUSE;sp|Q61037-2|TSC2_MOUSE;tr|Q3UG88|Q3UG88_MOUSE;sp|Q61037-6|TSC2_MOUSE;sp|Q61037-5|TSC2_MOUSE;sp|Q61037|TSC2_MOUSE;tr|Q3UG84|Q3UG84_MOUSE;tr|Q7TT21|Q7TT21_MOUSE;tr|Q3TCQ7|Q3TCQ7_MOUSE;sp|Q61037-3|TSC2_MOUSE;tr|Q3UHB2|Q3UHB2_MOUSE;tr|Q3UI96|Q3UI96_MOUSE;tr|Q3UGI8|Q3UGI8_MOUSE	Tsc2		157.14	3.8	0	0	0.8	0.9	0
sp|Q61043-2|NIN_MOUSE;tr|B7ZMZ9|B7ZMZ9_MOUSE;tr|B2RQ73|B2RQ73_MOUSE;sp|Q61043|NIN_MOUSE;tr|Q674R4|Q674R4_MOUSE;tr|E9Q4S3|E9Q4S3_MOUSE	Nin		233.61	0.9	0.5	0	0.6	0.4	0.5
tr|Q3TWW5|Q3TWW5_MOUSE;sp|Q61048|WBP4_MOUSE	Wbp4		42.032	8.2	0	0	8.2	8.2	8.2
sp|Q61060|FOXD3_MOUSE;tr|A2BDY3|A2BDY3_MOUSE	Foxd3		46.344	0	8.4	0	0	0	0
tr|Q53ZY9|Q53ZY9_MOUSE;sp|Q61066|NR0B1_MOUSE	Nr0b1		52.576	18.2	14.6	18.2	21	14.6	21.4
tr|Q8R4E5|Q8R4E5_MOUSE;tr|Q3UQH7|Q3UQH7_MOUSE;tr|O09135|O09135_MOUSE;sp|Q61069|USF1_MOUSE;tr|Q810L6|Q810L6_MOUSE;tr|E9Q722|E9Q722_MOUSE	Usf1		27.404	7.6	11.2	7.6	7.6	7.6	7.6
sp|Q61070|EI24_MOUSE;tr|C3VDI2|C3VDI2_MOUSE;tr|Q8C5G8|Q8C5G8_MOUSE	Ei24		38.932	4.7	4.7	2.4	4.7	0	3.2
tr|Q3U1W3|Q3U1W3_MOUSE;tr|E9Q638|E9Q638_MOUSE;tr|Q3UG15|Q3UG15_MOUSE;sp|Q61072|ADAM9_MOUSE	Adam9		91.846	1.4	4.3	2.9	0	4.3	4.3
sp|Q61074|PPM1G_MOUSE	Ppm1g		58.727	2.2	2.2	2.2	2.2	2.2	9
sp|Q61081|CDC37_MOUSE	Cdc37		44.593	4.5	4.5	10	4	4.5	4.5
tr|G5E8L8|G5E8L8_MOUSE;sp|Q61083|M3K2_MOUSE;tr|Q3UVM5|Q3UVM5_MOUSE;sp|Q61084|M3K3_MOUSE	Map3k2		69.683	0	0	1.8	0	0	1.8
sp|Q61102|ABCB7_MOUSE	Abcb7		82.58	16.1	17.2	14	15.6	15.6	15.3
tr|Q3UKV4|Q3UKV4_MOUSE;sp|Q61103|REQU_MOUSE;tr|D3Z5N6|D3Z5N6_MOUSE;tr|F8WIP7|F8WIP7_MOUSE	Dpf2		44.328	5.9	5.6	5.9	5.9	5.9	8.2
sp|Q61136|PRP4B_MOUSE;tr|C7G3P2|C7G3P2_MOUSE;tr|Q8BPG8|Q8BPG8_MOUSE;tr|Q8C5G1|Q8C5G1_MOUSE	Prpf4b		116.97	13.3	10.8	13.2	14.1	11.1	20.5
sp|Q61142-2|SPIN1_MOUSE;tr|Q3UX91|Q3UX91_MOUSE;sp|Q61142|SPIN1_MOUSE;tr|Q3TLF7|Q3TLF7_MOUSE;tr|Q3TQU6|Q3TQU6_MOUSE;tr|Q3TQU2|Q3TQU2_MOUSE;tr|Q3UWM7|Q3UWM7_MOUSE	Spin1		27.136	20	20	20	14.2	20	20
tr|E0CZ73|E0CZ73_MOUSE;tr|Q3UKZ5|Q3UKZ5_MOUSE;tr|B2RS24|B2RS24_MOUSE;sp|Q61146|OCLN_MOUSE	Ocln		31.613	8.1	8.1	8.1	8.1	8.1	8.1
sp|Q61164|CTCF_MOUSE;tr|Q3UYZ8|Q3UYZ8_MOUSE;tr|Q3USR8|Q3USR8_MOUSE;tr|Q05CK6|Q05CK6_MOUSE;tr|Q3UZH8|Q3UZH8_MOUSE	Ctcf		83.745	21.5	14	16	16	14	22.4
tr|Q99KF4|Q99KF4_MOUSE;tr|Q80X31|Q80X31_MOUSE;tr|Q3UDC9|Q3UDC9_MOUSE;tr|Q3U3A6|Q3U3A6_MOUSE;sp|Q61165|SL9A1_MOUSE;tr|Q7TSV2|Q7TSV2_MOUSE	Slc9a1		15.831	19.9	19.9	0	19.9	0	0
tr|Q3U4H0|Q3U4H0_MOUSE;sp|Q61166|MARE1_MOUSE	Mapre1		30.016	16	23.1	17.2	16	17.2	23.1
tr|D3Z4A4|D3Z4A4_MOUSE;sp|Q61171|PRDX2_MOUSE;tr|Q5M9N9|Q5M9N9_MOUSE	Prdx2		16.074	23.1	23.1	23.1	23.1	23.1	23.1
tr|E9PWC8|E9PWC8_MOUSE;tr|E9PZR3|E9PZR3_MOUSE;tr|E9QAN2|E9QAN2_MOUSE;tr|Q3V141|Q3V141_MOUSE;sp|Q61183|PAPOA_MOUSE;sp|Q61183-2|PAPOA_MOUSE;sp|Q9WVP6|PAPOB_MOUSE;tr|A1L349|A1L349_MOUSE;sp|Q61183-4|PAPOA_MOUSE;sp|Q61183-3|PAPOA_MOUSE;tr|E9PVN7|E9PVN7_MOUSE;tr|E9QAY4|E9QAY4_MOUSE;tr|F7CXD5|F7CXD5_MOUSE;tr|F6VTN8|F6VTN8_MOUSE;tr|E9Q5Z1|E9Q5Z1_MOUSE;tr|Q8BY05|Q8BY05_MOUSE;sp|Q6PCL9|PAPOG_MOUSE	Papola		77.519	5.8	5.5	4.6	7.2	4.6	3
tr|Q3UK08|Q3UK08_MOUSE;tr|Q3UCW0|Q3UCW0_MOUSE;sp|Q61187|TS101_MOUSE;tr|D3Z0S9|D3Z0S9_MOUSE	Tsg101		44.064	2.6	0	5.6	2.6	2.6	2.6
sp|Q61188-2|EZH2_MOUSE;tr|Q3TZH6|Q3TZH6_MOUSE;sp|Q61188|EZH2_MOUSE;tr|Q571L5|Q571L5_MOUSE;tr|Q3U575|Q3U575_MOUSE	Ezh2		80.535	10.8	14.3	10.8	8.1	12.5	12.5
sp|Q61189|ICLN_MOUSE;tr|Q923F1|Q923F1_MOUSE	Clns1a		26.021	13.6	5.5	0	5.5	5.5	5.5
sp|Q61191|HCFC1_MOUSE;tr|B1AUX2|B1AUX2_MOUSE;tr|F6SJS2|F6SJS2_MOUSE;tr|Q3USQ6|Q3USQ6_MOUSE	Hcfc1		210.43	6.6	4.4	8.6	6	5.6	7.2
sp|Q61194-2|P3C2A_MOUSE;tr|F8VPL2|F8VPL2_MOUSE;sp|Q61194|P3C2A_MOUSE;tr|Q3UWW7|Q3UWW7_MOUSE	Pik3c2a		187.52	1.5	0.8	1.7	0.7	0.7	2.2
tr|Q8BTA2|Q8BTA2_MOUSE;sp|Q61206|PA1B2_MOUSE	Pafah1b2		16.614	0	12.8	6.1	0	12.8	0
sp|Q61210-2|ARHG1_MOUSE;sp|Q61210|ARHG1_MOUSE;tr|Q6KAM6|Q6KAM6_MOUSE;tr|E9PUF7|E9PUF7_MOUSE;sp|Q61210-5|ARHG1_MOUSE;sp|Q61210-4|ARHG1_MOUSE;tr|F6ZN61|F6ZN61_MOUSE;sp|Q61210-3|ARHG1_MOUSE;tr|D3YVJ9|D3YVJ9_MOUSE	Arhgef1		102.73	16.9	6.4	7.8	9.9	8.6	11.1
sp|Q61211|EIF2D_MOUSE;tr|E9PUG7|E9PUG7_MOUSE;sp|Q61211-2|EIF2D_MOUSE;tr|Q8C8I3|Q8C8I3_MOUSE;tr|M0QWK9|M0QWK9_MOUSE	Eif2d		62.829	20.2	21.4	29.5	23.5	24.4	16.8
tr|Q8BRV3|Q8BRV3_MOUSE;tr|Q3URU4|Q3URU4_MOUSE;sp|Q61216|MRE11_MOUSE;tr|Q3UJN6|Q3UJN6_MOUSE;sp|Q61216-2|MRE11_MOUSE;tr|F6RX99|F6RX99_MOUSE;tr|B2KF76|B2KF76_MOUSE;tr|B2KF75|B2KF75_MOUSE	Mre11a		58.975	32.9	35.7	33.1	25.9	30.8	36.1
tr|Q3UVD6|Q3UVD6_MOUSE;tr|A2AKD7|A2AKD7_MOUSE;sp|Q61234|SNTA1_MOUSE	Snta1		53.312	10.8	1.4	0	0	2.4	7
tr|Q542S9|Q542S9_MOUSE;sp|Q61235|SNTB2_MOUSE;tr|Q3V2N5|Q3V2N5_MOUSE;tr|B7ZNU9|B7ZNU9_MOUSE;sp|Q99L88-2|SNTB1_MOUSE;sp|Q99L88|SNTB1_MOUSE	Sntb2		56.381	10.4	15.8	11.2	15.8	10.4	13.7
tr|Q541Z2|Q541Z2_MOUSE;sp|Q61239|FNTA_MOUSE	Fnta		44.013	9.8	5	2.7	4.8	5	7.2
sp|Q61249|IGBP1_MOUSE	Igbp1		38.97	4.4	4.4	0	4.4	4.4	4.4
tr|Q06EZ3|Q06EZ3_MOUSE;sp|Q61263|SOAT1_MOUSE	Soat1		63.81	4.1	0	0	0	0	0
tr|Q3TZF1|Q3TZF1_MOUSE;sp|Q61271|ACV1B_MOUSE	Acvr1b		56.7	2.6	2.6	2.6	2.6	0	2.6
sp|Q61292|LAMB2_MOUSE;tr|Q3USI2|Q3USI2_MOUSE	Lamb2		196.58	5.7	5.2	5.3	5.2	4.4	7.7
sp|Q61301-2|CTNA2_MOUSE;sp|Q61301-3|CTNA2_MOUSE;sp|Q61301|CTNA2_MOUSE;tr|E0CXB9|E0CXB9_MOUSE;tr|Q8BS72|Q8BS72_MOUSE	Ctnna2		100.42	4	6.4	6.4	5.4	5	5.4
tr|Q3URU7|Q3URU7_MOUSE;sp|Q61312|AP2C_MOUSE;tr|Q3ULB3|Q3ULB3_MOUSE;tr|A2APA8|A2APA8_MOUSE;sp|P34056-2|AP2A_MOUSE;tr|Q3UL09|Q3UL09_MOUSE;tr|Q8BPN4|Q8BPN4_MOUSE;sp|P34056-3|AP2A_MOUSE;sp|P34056|AP2A_MOUSE;tr|E9Q5N4|E9Q5N4_MOUSE;tr|Q8CCV4|Q8CCV4_MOUSE;sp|Q6VUP9|AP2E_MOUSE;tr|Q8CE69|Q8CE69_MOUSE;sp|Q61313|AP2B_MOUSE;sp|P34056-4|AP2A_MOUSE	Tfap2c		47.266	15.9	15.9	16.1	13.1	20.3	20.3
tr|Q8BNP7|Q8BNP7_MOUSE;tr|E9Q4H1|E9Q4H1_MOUSE;sp|Q61315-4|APC_MOUSE;sp|Q61315-3|APC_MOUSE;tr|E9QLQ9|E9QLQ9_MOUSE;sp|Q61315-2|APC_MOUSE;tr|B2RUG9|B2RUG9_MOUSE;sp|Q61315|APC_MOUSE	Apc		117.63	1.6	0	0	1.6	1.6	1.6
tr|Q3U9U5|Q3U9U5_MOUSE;sp|Q61335|BAP31_MOUSE	Bcap31		27.986	0	0	0	8.6	0	9
sp|Q61382|TRAF4_MOUSE	Traf4		53.503	9.8	6.4	6.4	6.4	6.4	6.4
tr|Q3UDK5|Q3UDK5_MOUSE;sp|Q61387|COX7R_MOUSE;tr|Q99KD6|Q99KD6_MOUSE;tr|E9PZS8|E9PZS8_MOUSE;tr|Q3U7R2|Q3U7R2_MOUSE	Cox7a2l		12.399	11.7	40.5	40.5	40.5	28.8	28.8
sp|Q61391|NEP_MOUSE;tr|Q8BNU9|Q8BNU9_MOUSE;tr|B1AS18|B1AS18_MOUSE;tr|B2RPX5|B2RPX5_MOUSE;sp|Q9JLI3-2|MMEL1_MOUSE;tr|B1AS16|B1AS16_MOUSE;sp|Q9JLI3|MMEL1_MOUSE;tr|E9PVK7|E9PVK7_MOUSE;tr|B1AS15|B1AS15_MOUSE;sp|Q9JLI3-3|MMEL1_MOUSE;tr|E9QPA9|E9QPA9_MOUSE;tr|B1AS17|B1AS17_MOUSE	Mme		85.701	15.5	11.1	13.1	10.7	14.3	11.3
tr|F6R7Y0|F6R7Y0_MOUSE;sp|Q61420|S35A1_MOUSE	Slc35a1		26.734	0	4	0	4	4	4
sp|Q61425|HCDH_MOUSE	Hadh		34.463	37.3	48.7	53.5	44.6	44.3	58
tr|E9PWD3|E9PWD3_MOUSE;sp|Q61458|CCNH_MOUSE;tr|Q3UUW5|Q3UUW5_MOUSE;tr|F7D1U6|F7D1U6_MOUSE;tr|E9QA43|E9QA43_MOUSE	Ccnh		33.307	6.6	6.6	6.6	6.6	6.6	10.5
sp|Q61464|ZN638_MOUSE;tr|E9QML5|E9QML5_MOUSE;sp|Q61464-4|ZN638_MOUSE;sp|Q61464-2|ZN638_MOUSE;sp|Q61464-5|ZN638_MOUSE;tr|E9QKZ7|E9QKZ7_MOUSE;sp|Q61464-7|ZN638_MOUSE;tr|Q3TZK9|Q3TZK9_MOUSE;tr|Q3TQM2|Q3TQM2_MOUSE;tr|Q3TNM0|Q3TNM0_MOUSE;tr|Q3TQ35|Q3TQ35_MOUSE;tr|Q3UEX6|Q3UEX6_MOUSE;sp|Q61464-3|ZN638_MOUSE;tr|Q99LP9|Q99LP9_MOUSE	Znf638		218.13	14.3	14	14.1	11.1	13.3	14.5
tr|Q68FH8|Q68FH8_MOUSE;sp|Q61466|SMRD1_MOUSE;sp|Q61466-2|SMRD1_MOUSE	Smarcd1		55.057	27.9	22.9	24.8	28.4	25	36.1
tr|F8WJA5|F8WJA5_MOUSE;sp|Q61474|MSI1H_MOUSE;sp|Q61474-2|MSI1H_MOUSE	Msi1		35.166	9.5	20.3	4.9	4.6	9.5	15.1
sp|Q61493|DPOLZ_MOUSE;tr|Q8K2Y1|Q8K2Y1_MOUSE;tr|Q3UVV2|Q3UVV2_MOUSE;tr|Q3TRT4|Q3TRT4_MOUSE;tr|F6T1D2|F6T1D2_MOUSE	Rev3l		350.71	0.5	0.5	0	0	0.4	0.4
tr|Q8C8G9|Q8C8G9_MOUSE;tr|Q0VEE0|Q0VEE0_MOUSE;sp|Q61503|5NTD_MOUSE			50.633	6.3	0	0	6.3	0	0
tr|Q3TU94|Q3TU94_MOUSE;tr|Q5SU71|Q5SU71_MOUSE;tr|Q3U3X7|Q3U3X7_MOUSE;sp|Q61510|TRI25_MOUSE;tr|Q5SU72|Q5SU72_MOUSE;tr|Q922N9|Q922N9_MOUSE;tr|Q6PIH1|Q6PIH1_MOUSE;tr|Q3TAM2|Q3TAM2_MOUSE	Trim25		68.467	17.3	20.1	23	22	19.6	19.6
tr|Q8C8P0|Q8C8P0_MOUSE;sp|Q61532|MK06_MOUSE	Mapk6		32.903	0	0	0	5.9	0	0
tr|Q8CCV5|Q8CCV5_MOUSE;sp|Q61539|ERR2_MOUSE;tr|Q80VS1|Q80VS1_MOUSE;tr|E9QKA2|E9QKA2_MOUSE;tr|G5E8P8|G5E8P8_MOUSE;tr|D3YW03|D3YW03_MOUSE;sp|P62509-2|ERR3_MOUSE;sp|P62509|ERR3_MOUSE;tr|Q3US92|Q3US92_MOUSE	Esrrb		48.255	27.3	22.9	26.3	29.3	26.8	36.7
tr|Q544C3|Q544C3_MOUSE;sp|Q61542|STAR3_MOUSE	Stard3		50.469	4.5	4.5	4.5	4.5	4.5	4.5
tr|F8WHM5|F8WHM5_MOUSE;tr|Q53WR6|Q53WR6_MOUSE;sp|Q61543|GSLG1_MOUSE;tr|F6RSH1|F6RSH1_MOUSE;tr|E9PWD8|E9PWD8_MOUSE;tr|Q8BQH1|Q8BQH1_MOUSE	Glg1		132.35	23	18.2	21.6	27.3	24.2	27.3
tr|Q3TG35|Q3TG35_MOUSE;tr|A1L367|A1L367_MOUSE;tr|A1L366|A1L366_MOUSE;sp|Q61550|RAD21_MOUSE;tr|Q3UTE4|Q3UTE4_MOUSE;tr|Q6ZQJ6|Q6ZQJ6_MOUSE	Rad21		72.01	26.9	21.4	18.1	24.6	18.4	27.9
sp|Q61553|FSCN1_MOUSE;tr|F7BDR1|F7BDR1_MOUSE;tr|D3Z1X1|D3Z1X1_MOUSE;tr|D3YWW3|D3YWW3_MOUSE	Fscn1		54.507	23.5	23.5	23.5	16	16	16
sp|Q61559|FCGRN_MOUSE;tr|Q6PKB0|Q6PKB0_MOUSE	Fcgrt		40.092	0	0	0	6.6	0	6.6
tr|Q3UNJ3|Q3UNJ3_MOUSE;sp|Q61576|FKB10_MOUSE;tr|A2A4H9|A2A4H9_MOUSE	Fkbp10		64.64	4.1	10.3	2.9	4.1	7.1	9.8
sp|Q61584-5|FXR1_MOUSE;sp|Q61584-4|FXR1_MOUSE;sp|Q61584-2|FXR1_MOUSE;sp|Q61584-6|FXR1_MOUSE;sp|Q61584-7|FXR1_MOUSE;sp|Q61584-3|FXR1_MOUSE;sp|Q61584|FXR1_MOUSE;tr|Q8C7U4|Q8C7U4_MOUSE	Fxr1		69.714	17.9	24	32.5	23.2	21.3	24
sp|Q61586|GPAT1_MOUSE;tr|Q69ZG4|Q69ZG4_MOUSE	Gpam		93.703	8.1	5.7	7.6	7.7	7.6	7.4
sp|Q61595-2|KTN1_MOUSE;sp|Q61595-16|KTN1_MOUSE;sp|Q61595-3|KTN1_MOUSE;sp|Q61595-14|KTN1_MOUSE;sp|Q61595-13|KTN1_MOUSE;sp|Q61595-12|KTN1_MOUSE;sp|Q61595-4|KTN1_MOUSE;sp|Q61595-8|KTN1_MOUSE;sp|Q61595-10|KTN1_MOUSE;sp|Q61595-7|KTN1_MOUSE;sp|Q61595-11|KTN1_MOUSE;tr|Q6A0E9|Q6A0E9_MOUSE	Ktn1		137.68	23.1	18.4	24.4	23.8	22.8	20.8
sp|Q61595-6|KTN1_MOUSE;sp|Q61595-9|KTN1_MOUSE;sp|Q61595-5|KTN1_MOUSE;sp|Q61595-15|KTN1_MOUSE;sp|Q61595|KTN1_MOUSE	Ktn1		143.2	24.1	17.7	23.5	24.8	23.8	20
sp|Q61598-2|GDIB_MOUSE;tr|Q3UUX9|Q3UUX9_MOUSE;tr|Q3TIY6|Q3TIY6_MOUSE;sp|Q61598|GDIB_MOUSE;tr|Q3UC72|Q3UC72_MOUSE;tr|Q3UPA3|Q3UPA3_MOUSE;tr|Q9CZ18|Q9CZ18_MOUSE	Gdi2		46.657	6.4	22.7	12	10.8	16.6	7.8
sp|Q61609|S20A1_MOUSE	Slc20a1		74.152	2.1	0	0	2.1	0	2.9
tr|Q8CB43|Q8CB43_MOUSE;tr|Q548L0|Q548L0_MOUSE;tr|Q3UJ69|Q3UJ69_MOUSE;sp|Q61624|ZN148_MOUSE	Zfp148		78.447	1.9	1.9	0	1.9	1.9	1.9
sp|Q61655|DD19A_MOUSE	Ddx19a		53.932	19.5	19.5	23.4	13	19.5	23.4
sp|Q61656|DDX5_MOUSE;tr|Q8BTS0|Q8BTS0_MOUSE;tr|Q5U222|Q5U222_MOUSE;tr|Q3V0Z8|Q3V0Z8_MOUSE;tr|A1L333|A1L333_MOUSE;tr|Q3UXW3|Q3UXW3_MOUSE;tr|S4R1I6|S4R1I6_MOUSE;tr|B1ARB9|B1ARB9_MOUSE;tr|Q9CSD9|Q9CSD9_MOUSE;tr|B1ARC0|B1ARC0_MOUSE;tr|O35662|O35662_MOUSE;tr|B1ARB8|B1ARB8_MOUSE;tr|S4R1E3|S4R1E3_MOUSE;tr|Q921Y3|Q921Y3_MOUSE	Ddx5		69.289	42	44	40.6	39.1	42.2	42.5
sp|Q61666|HIRA_MOUSE;sp|Q61666-4|HIRA_MOUSE	Hira		111.77	6.5	3.2	7	5.2	6.6	5.4
sp|Q61686|CBX5_MOUSE;tr|D3Z0U2|D3Z0U2_MOUSE	Cbx5		22.186	31.4	25.7	25.7	35.1	39.3	25.7
sp|Q61687|ATRX_MOUSE;tr|Q3TSV4|Q3TSV4_MOUSE;tr|Q3UZ76|Q3UZ76_MOUSE;tr|Q8BSH0|Q8BSH0_MOUSE;tr|F6RDB7|F6RDB7_MOUSE;tr|Q8C4Z6|Q8C4Z6_MOUSE;tr|Q8C2S3|Q8C2S3_MOUSE;tr|Q3TA30|Q3TA30_MOUSE;tr|A6PWK7|A6PWK7_MOUSE;tr|Q3UY26|Q3UY26_MOUSE	Atrx		278.58	10.9	11.1	10.9	12.9	9.5	12.7
sp|Q61699-2|HS105_MOUSE;sp|Q61699|HS105_MOUSE;tr|E9Q0U7|E9Q0U7_MOUSE;tr|D3Z3I9|D3Z3I9_MOUSE;tr|Q8C6H1|Q8C6H1_MOUSE;tr|D3Z027|D3Z027_MOUSE	Hsph1		91.696	24.4	22.5	25.7	18.8	21	22.5
sp|Q61712|DNJC1_MOUSE	Dnajc1		63.869	2.7	2.7	0	0	0	0
sp|Q61733|RT31_MOUSE	Mrps31		43.88	17.2	20.3	20.3	19.8	17.2	26
tr|Q8CC06|Q8CC06_MOUSE;sp|Q61739-2|ITA6_MOUSE;tr|Q6PEE8|Q6PEE8_MOUSE;sp|Q61739|ITA6_MOUSE;tr|Q80ZI8|Q80ZI8_MOUSE;tr|Q3TWK2|Q3TWK2_MOUSE;tr|Q8BR82|Q8BR82_MOUSE;tr|F6VSK8|F6VSK8_MOUSE;tr|Q8BNH0|Q8BNH0_MOUSE	Itga6		119.6	12.7	10.8	19	16.1	14.8	18.9
sp|Q61749|EI2BD_MOUSE;sp|Q61749-2|EI2BD_MOUSE;tr|D3Z780|D3Z780_MOUSE	Eif2b4		57.624	4.2	4.2	4.2	4.2	4.2	4.2
sp|Q61753|SERA_MOUSE;tr|F6ZSB7|F6ZSB7_MOUSE	Phgdh		56.585	26.8	25	24.8	21.2	21.4	32.5
tr|E9QAK5|E9QAK5_MOUSE;sp|Q61768|KINH_MOUSE;tr|Q3UWI9|Q3UWI9_MOUSE;tr|Q8CFE7|Q8CFE7_MOUSE;tr|Q6NSS5|Q6NSS5_MOUSE;tr|Q05CG8|Q05CG8_MOUSE;tr|Q3US62|Q3US62_MOUSE;tr|Q05CD7|Q05CD7_MOUSE;tr|Q3TY51|Q3TY51_MOUSE;sp|P28738|KIF5C_MOUSE;tr|Q8CHF1|Q8CHF1_MOUSE;sp|P33175|KIF5A_MOUSE	Kif5b		70.102	11.3	10.8	8.4	6.8	8.4	10.8
tr|Q8BNH4|Q8BNH4_MOUSE;tr|Q3UHC4|Q3UHC4_MOUSE;tr|Q3UFZ8|Q3UFZ8_MOUSE;sp|Q61771|KIF3B_MOUSE;tr|Q80U27|Q80U27_MOUSE	Kif3b		85.259	2.9	0	0	0	0	0
sp|Q61789-2|LAMA3_MOUSE;sp|Q61789|LAMA3_MOUSE	Lama3		190.61	0	0	0	0.9	0	0
tr|A2A6G6|A2A6G6_MOUSE;tr|A2A6G7|A2A6G7_MOUSE;tr|A2A6G8|A2A6G8_MOUSE;tr|A2A6G9|A2A6G9_MOUSE;tr|A2A6H0|A2A6H0_MOUSE;tr|Q543N3|Q543N3_MOUSE;sp|Q61792|LASP1_MOUSE;tr|A2A6G4|A2A6G4_MOUSE;tr|A2A6H1|A2A6H1_MOUSE;tr|A2A6G5|A2A6G5_MOUSE;tr|E9Q0N6|E9Q0N6_MOUSE	Lasp1		10.577	14.6	14.6	14.6	14.6	14.6	30.3
tr|Q9JJQ9|Q9JJQ9_MOUSE;tr|B1B0S0|B1B0S0_MOUSE;sp|Q6P205|XL3B_MOUSE;sp|Q61806|XL3C_MOUSE;tr|Q99L59|Q99L59_MOUSE;tr|Q78PE0|Q78PE0_MOUSE;sp|Q60595|XL3A_MOUSE	Xlr3		22.449	18.8	4.2	11.5	11.5	4.2	7.3
sp|Q61823|PDCD4_MOUSE	Pdcd4		51.702	10.4	3.2	7.7	12.6	6	7.7
tr|Q3V398|Q3V398_MOUSE;tr|Q8C094|Q8C094_MOUSE;sp|Q9WTU6-3|MK09_MOUSE;sp|Q9WTU6-2|MK09_MOUSE;tr|Q3TQZ7|Q3TQZ7_MOUSE;tr|Q80W82|Q80W82_MOUSE;tr|Q80W81|Q80W81_MOUSE;sp|Q61831-2|MK10_MOUSE;tr|Q5NCK8|Q5NCK8_MOUSE;sp|Q9WTU6-4|MK09_MOUSE;sp|Q9WTU6|MK09_MOUSE;tr|Q78GB8|Q78GB8_MOUSE;tr|Q8C9D4|Q8C9D4_MOUSE;tr|Q80W80|Q80W80_MOUSE;sp|Q61831|MK10_MOUSE;tr|E9QN59|E9QN59_MOUSE			20.489	7.2	0	0	0	7.2	7.2
tr|Q5U440|Q5U440_MOUSE;tr|Q3UMB0|Q3UMB0_MOUSE;tr|Q3TU15|Q3TU15_MOUSE;tr|Q3TJF3|Q3TJF3_MOUSE;sp|Q61846|MELK_MOUSE;tr|A2ALR0|A2ALR0_MOUSE;tr|A2ALQ9|A2ALQ9_MOUSE	Melk		72.756	8.9	10.1	6.8	3	9	9
tr|Q80T68|Q80T68_MOUSE;sp|Q61879|MYH10_MOUSE;tr|Q5SV64|Q5SV64_MOUSE;tr|Q3UH59|Q3UH59_MOUSE;tr|Q4KMN4|Q4KMN4_MOUSE;tr|Q6PB65|Q6PB65_MOUSE;tr|Q8BLI1|Q8BLI1_MOUSE;tr|Q8BLI3|Q8BLI3_MOUSE;tr|Q8BWI3|Q8BWI3_MOUSE	Myh10		212.48	13.5	12.2	11.1	13.5	11.8	14.3
tr|Q3U4T8|Q3U4T8_MOUSE;sp|Q61881|MCM7_MOUSE;tr|Q3V122|Q3V122_MOUSE;tr|Q3UDI8|Q3UDI8_MOUSE;tr|D3Z6N3|D3Z6N3_MOUSE;tr|D3Z335|D3Z335_MOUSE;tr|D3Z0J6|D3Z0J6_MOUSE;tr|D3Z2K9|D3Z2K9_MOUSE	Mcm7		81.21	43	46.7	38.9	38.2	45.5	48.7
tr|Q5U438|Q5U438_MOUSE;tr|Q5SQB7|Q5SQB7_MOUSE;tr|Q3U536|Q3U536_MOUSE;sp|Q61937|NPM_MOUSE;tr|Q8BSZ3|Q8BSZ3_MOUSE;tr|Q9DAY9|Q9DAY9_MOUSE;tr|Q5SQB0|Q5SQB0_MOUSE;tr|Q5SQB5|Q5SQB5_MOUSE;tr|Q3UDA7|Q3UDA7_MOUSE;tr|Q5BL09|Q5BL09_MOUSE;tr|E9Q5T3|E9Q5T3_MOUSE	Npm1		32.588	52.4	52.7	52.4	55.1	55.1	52.4
tr|Q922E1|Q922E1_MOUSE;tr|Q8C1W8|Q8C1W8_MOUSE;sp|Q61941|NNTM_MOUSE;tr|Q3TWH2|Q3TWH2_MOUSE;tr|Q3TGH1|Q3TGH1_MOUSE;tr|Q8C9V5|Q8C9V5_MOUSE;tr|Q8C3H2|Q8C3H2_MOUSE;tr|Q8BGK0|Q8BGK0_MOUSE;tr|E9Q8F4|E9Q8F4_MOUSE;tr|Q8C337|Q8C337_MOUSE	Nnt		113.88	14.7	16.3	20.7	12.9	19.5	19.5
sp|Q61985-2|NF2L1_MOUSE;tr|Q9CW60|Q9CW60_MOUSE;tr|Q3V3M1|Q3V3M1_MOUSE;tr|Q3UFI8|Q3UFI8_MOUSE;sp|Q61985-3|NF2L1_MOUSE;tr|Q6GTN8|Q6GTN8_MOUSE;tr|Q3U5L0|Q3U5L0_MOUSE;tr|Q3U4L3|Q3U4L3_MOUSE;sp|Q61985|NF2L1_MOUSE;tr|A2A6D2|A2A6D2_MOUSE;tr|Q9Z2E8|Q9Z2E8_MOUSE;tr|Q6KAM4|Q6KAM4_MOUSE	Nfe2l1		35.157	0	0	3.8	0	3.8	3.8
sp|Q61990-2|PCBP2_MOUSE;tr|B2M1R7|B2M1R7_MOUSE;sp|Q61990|PCBP2_MOUSE;sp|Q61990-3|PCBP2_MOUSE;tr|Q3TF69|Q3TF69_MOUSE;tr|Q3V486|Q3V486_MOUSE	Pcbp2		34.917	54.1	50.8	51.1	60.1	60.1	60.1
tr|Q05CJ7|Q05CJ7_MOUSE;tr|Q05DK2|Q05DK2_MOUSE;sp|Q62018|CTR9_MOUSE;sp|Q62018-3|CTR9_MOUSE;sp|Q62018-2|CTR9_MOUSE	Ctr9		107.68	18.7	19.4	21	21.8	21.3	25.1
tr|B1AXI9|B1AXI9_MOUSE;tr|J3QMP9|J3QMP9_MOUSE;sp|Q62036|AZI1_MOUSE	Cep131		120.23	0.9	0.9	1.9	0.9	0.9	0.9
tr|D3Z375|D3Z375_MOUSE;sp|Q62048-2|PEA15_MOUSE;sp|Q62048|PEA15_MOUSE	Pea15a		10.697	0	0	0	25	0	0
tr|Q543B5|Q543B5_MOUSE;tr|Q3TXG1|Q3TXG1_MOUSE;sp|Q62073|M3K7_MOUSE;tr|Q923A8|Q923A8_MOUSE	Map3k7		64.227	1.9	1.9	1.9	1.9	1.9	1.9
tr|Q3UMD5|Q3UMD5_MOUSE;tr|Q3TJJ5|Q3TJJ5_MOUSE;sp|Q62074|KPCI_MOUSE;tr|Q5DTK3|Q5DTK3_MOUSE;tr|Q3UGW9|Q3UGW9_MOUSE;tr|D3YXY0|D3YXY0_MOUSE	Prkci		67.169	16.2	19.5	11.1	19.1	22.4	11.6
tr|Q3UZ68|Q3UZ68_MOUSE;tr|Q2M4I9|Q2M4I9_MOUSE;tr|A2A4A6|A2A4A6_MOUSE;sp|Q62077|PLCG1_MOUSE;tr|G3UXP4|G3UXP4_MOUSE;tr|Q3TUJ5|Q3TUJ5_MOUSE;tr|F6SLL0|F6SLL0_MOUSE	Plcg1		135.96	3.4	3.5	2.1	3.4	3.8	2.1
sp|Q62086|PON2_MOUSE;tr|Q8VDG8|Q8VDG8_MOUSE	Pon2		39.617	16.9	10.2	9.3	14.7	9.3	14.7
sp|Q62087|PON3_MOUSE	Pon3		39.351	9.9	9.9	0	9.9	9.9	9.9
sp|Q62093|SRSF2_MOUSE;tr|Q8C671|Q8C671_MOUSE;tr|Q06477|Q06477_MOUSE	Srsf2		25.476	14	14	10.4	14	14	14
tr|Q3U484|Q3U484_MOUSE;sp|Q62095|DDX3Y_MOUSE	Ddx3y		73.384	23.9	21.3	24.3	21.6	24.3	25.8
tr|Q8C3A1|Q8C3A1_MOUSE;tr|Q8CE88|Q8CE88_MOUSE;tr|Q8CAV9|Q8CAV9_MOUSE;sp|Q62130|PTN14_MOUSE			52.137	3.2	3.2	0	3.2	0	0
sp|Q62141-1|SIN3B_MOUSE;tr|Q3TXW9|Q3TXW9_MOUSE;sp|Q62141|SIN3B_MOUSE;tr|Q80WX0|Q80WX0_MOUSE;tr|Q3TN09|Q3TN09_MOUSE;sp|Q62141-2|SIN3B_MOUSE;sp|Q62141-3|SIN3B_MOUSE	Sin3b		109.39	4.6	2.8	2.8	0	1.2	1.2
sp|Q62158|TRI27_MOUSE;tr|Q6NSS3|Q6NSS3_MOUSE	Trim27		58.512	5.1	10.3	7	10.3	5.1	3.3
sp|Q62159|RHOC_MOUSE;tr|H3BL56|H3BL56_MOUSE;tr|Q4FJM5|Q4FJM5_MOUSE;tr|Q3TIC2|Q3TIC2_MOUSE;sp|P62746|RHOB_MOUSE	Rhoc		22.006	53.4	38.9	40.9	47.2	40.9	29
tr|Q544G5|Q544G5_MOUSE;sp|Q62165|DAG1_MOUSE;tr|Q8BPJ7|Q8BPJ7_MOUSE;tr|Q8CBE6|Q8CBE6_MOUSE;tr|D9IFT4|D9IFT4_MOUSE	Dag1		96.904	8.5	4.8	6.7	8.7	4.8	6.8
tr|B9EKE9|B9EKE9_MOUSE;tr|Q3TQX5|Q3TQX5_MOUSE;sp|Q62167|DDX3X_MOUSE;tr|Q3TUR4|Q3TUR4_MOUSE;sp|Q61496|DDX4_MOUSE;tr|Q3V086|Q3V086_MOUSE	Ddx3x		73.013	39.2	32.4	37.4	40.2	35.6	43
tr|Q3TLA1|Q3TLA1_MOUSE;sp|Q62176|RBM38_MOUSE;tr|G3UWQ8|G3UWQ8_MOUSE;tr|G3UXN1|G3UXN1_MOUSE;tr|G3UWX7|G3UWX7_MOUSE;sp|D3Z4I3|RBM24_MOUSE	Rbm38		17.948	9.6	32.3	0	22.8	12	12
tr|Q8BIR6|Q8BIR6_MOUSE;sp|Q62179|SEM4B_MOUSE;tr|F2Z3W4|F2Z3W4_MOUSE	Sema4b		91.485	5.5	2.2	0	2.2	0	2.8
tr|Q3TVJ8|Q3TVJ8_MOUSE;sp|Q62186|SSRD_MOUSE;tr|Q9D8L3|Q9D8L3_MOUSE;tr|Q9D6F7|Q9D6F7_MOUSE;tr|Q9DC94|Q9DC94_MOUSE	Ssr4		18.936	25.6	31.4	30.8	30.8	30.8	31.4
sp|Q62187|TTF1_MOUSE;tr|Q3TQG6|Q3TQG6_MOUSE	Ttf1		97.721	3.6	4.3	2.3	3.6	2.3	3.6
tr|Q9CXX7|Q9CXX7_MOUSE;sp|Q62189|SNRPA_MOUSE;tr|D3Z0S6|D3Z0S6_MOUSE;tr|D6RI83|D6RI83_MOUSE;tr|F8VQ88|F8VQ88_MOUSE	Snrpa		32.265	16.7	18.5	19.5	12.5	12.2	12.2
tr|Q99KL9|Q99KL9_MOUSE;tr|Q3TE40|Q3TE40_MOUSE;sp|Q62193|RFA2_MOUSE;tr|F6V8R7|F6V8R7_MOUSE	Rpa2		29.43	14.1	19.3	27.8	19.3	22.6	19.3
sp|Q62209|SYCP1_MOUSE	Sycp1		115.93	0.8	0.8	0.8	0	0.8	0
tr|Q569X3|Q569X3_MOUSE;sp|Q62241|RU1C_MOUSE	Snrpc		17.364	11.3	11.3	11.3	11.3	11.3	11.3
sp|Q62261|SPTB2_MOUSE;tr|Q5DTR4|Q5DTR4_MOUSE;tr|Q8BQ35|Q8BQ35_MOUSE;tr|Q3TTX2|Q3TTX2_MOUSE;tr|Q8R1C2|Q8R1C2_MOUSE;tr|P70435|P70435_MOUSE	Sptbn1		274.22	16.4	16	16.5	18.6	15.6	17.7
sp|Q62261-2|SPTB2_MOUSE;tr|Q3TZN6|Q3TZN6_MOUSE;tr|Q9Z2V0|Q9Z2V0_MOUSE;tr|Q8C509|Q8C509_MOUSE	Sptbn1		251.15	17.2	16.2	17.3	20.1	16.9	19.1
sp|Q62273|S26A2_MOUSE;tr|F8WI08|F8WI08_MOUSE;tr|Q9CVN7|Q9CVN7_MOUSE;tr|E9PZ06|E9PZ06_MOUSE	Slc26a2		81.603	7.6	5.5	6.1	6.1	6.1	2.7
sp|Q62276-2|MED22_MOUSE;tr|A2ALA4|A2ALA4_MOUSE;sp|Q62276|MED22_MOUSE	Med22		16.435	12.9	0	0	0	0	0
sp|Q62296-2|TEAD4_MOUSE;sp|Q62296|TEAD4_MOUSE	Tead4		43.71	3.6	0	3.6	3.6	3.6	3.6
tr|D3Z0T0|D3Z0T0_MOUSE;sp|Q62311|TAF6_MOUSE;tr|D3Z5H6|D3Z5H6_MOUSE;tr|S4R1R2|S4R1R2_MOUSE;tr|D3Z4X5|D3Z4X5_MOUSE	Taf6		69.796	18.4	13.7	9.6	18.4	18.4	16.2
sp|Q62315-2|JARD2_MOUSE;sp|Q62315|JARD2_MOUSE;tr|Q1LZL9|Q1LZL9_MOUSE;tr|G3UZT8|G3UZT8_MOUSE;tr|G3UZW3|G3UZW3_MOUSE	Jarid2		132.94	6.3	7.5	5.2	8.9	4.8	11
tr|Q5EBP9|Q5EBP9_MOUSE;sp|Q62318|TIF1B_MOUSE;sp|Q62318-2|TIF1B_MOUSE	Trim28		88.846	52.3	51.7	56.4	46.9	54.8	55.4
tr|Q545E6|Q545E6_MOUSE;sp|Q62348|TSN_MOUSE	Tsn		26.201	5.3	21.5	14.5	5.3	21.5	14.5
tr|Q542D9|Q542D9_MOUSE;sp|Q62351|TFR1_MOUSE;tr|Q8C872|Q8C872_MOUSE	Tfrc		85.73	18.7	14.5	13.4	13.9	12.8	15.1
sp|Q62371|DDR2_MOUSE	Ddr2		96.481	7.1	2.5	4.3	4.3	4.3	4.3
tr|Q9CR32|Q9CR32_MOUSE;tr|A2RS68|A2RS68_MOUSE;sp|Q62376|RU17_MOUSE;tr|Q6ZWP0|Q6ZWP0_MOUSE;sp|Q62376-2|RU17_MOUSE;tr|Q7TT81|Q7TT81_MOUSE	Snrnp70		29.421	27.4	19	24.6	24.6	19	24.6
sp|Q62377|U2AFM_MOUSE;tr|B1B0E8|B1B0E8_MOUSE	Zrsr2		55.357	3	0	0	3	3	0
sp|Q62383|SPT6H_MOUSE;tr|Q3TY72|Q3TY72_MOUSE;tr|Q3UWU8|Q3UWU8_MOUSE	Supt6h		199.08	21.3	19.2	23.6	18.7	19.6	20.2
tr|F8WHU9|F8WHU9_MOUSE;tr|Q8C8U3|Q8C8U3_MOUSE;tr|F8WIG4|F8WIG4_MOUSE;tr|Q9JJA1|Q9JJA1_MOUSE;tr|Q3TY03|Q3TY03_MOUSE;tr|Q3TIH8|Q3TIH8_MOUSE;sp|Q62384|ZPR1_MOUSE	Zpr1		42.327	0	3.1	0	0	3.1	0
tr|B9EHX4|B9EHX4_MOUSE;sp|Q62388|ATM_MOUSE;tr|Q3UT15|Q3UT15_MOUSE	Atm		349.07	0.6	0.4	0.4	1.3	0.4	0.4
tr|D3Z125|D3Z125_MOUSE;sp|Q62393-2|TPD52_MOUSE;tr|E9PUA7|E9PUA7_MOUSE;sp|Q62393-3|TPD52_MOUSE;tr|D3Z7X7|D3Z7X7_MOUSE;sp|Q62393|TPD52_MOUSE;tr|F8WHQ1|F8WHQ1_MOUSE;tr|D3Z2U2|D3Z2U2_MOUSE;tr|D3Z637|D3Z637_MOUSE	Tpd52		19.417	10.6	10.6	10.6	27.9	10.6	10.6
sp|Q62417-5|SRBS1_MOUSE;sp|Q62417-6|SRBS1_MOUSE;tr|E9Q6A3|E9Q6A3_MOUSE;sp|Q62417-4|SRBS1_MOUSE;tr|E9PYX6|E9PYX6_MOUSE;sp|Q62417-3|SRBS1_MOUSE;tr|E9QNA7|E9QNA7_MOUSE;sp|Q62417-2|SRBS1_MOUSE;tr|D3Z5J3|D3Z5J3_MOUSE;sp|Q62417|SRBS1_MOUSE;sp|Q62417-7|SRBS1_MOUSE	Sorbs1		76.369	4.8	2.3	2.2	4.2	2.3	4.2
sp|Q62418-3|DBNL_MOUSE;sp|Q62418-2|DBNL_MOUSE;sp|Q62418|DBNL_MOUSE	Dbnl		48.341	0	4.6	0	0	0	4.6
tr|Q3TRJ7|Q3TRJ7_MOUSE;tr|Q3TJB4|Q3TJB4_MOUSE;sp|Q62419|SH3G1_MOUSE;tr|Q3U3C4|Q3U3C4_MOUSE	Sh3gl1		41.518	6	6	6	6	6	10.3
sp|Q62420|SH3G2_MOUSE;tr|A2ALV3|A2ALV3_MOUSE	Sh3gl2		39.955	0	4.5	0	0	0	0
sp|Q62422|OSTF1_MOUSE	Ostf1		23.782	0	0	8.8	0	0	0
sp|Q62425|NDUA4_MOUSE	Ndufa4		9.3267	12.2	12.2	12.2	12.2	12.2	12.2
sp|Q62431|ARI3A_MOUSE;tr|D3YVQ2|D3YVQ2_MOUSE	Arid3a		64.172	4.5	2.7	0	2.7	2.7	4.5
tr|E9Q3M0|E9Q3M0_MOUSE;sp|Q62432-2|SMAD2_MOUSE;sp|Q62432|SMAD2_MOUSE;tr|A2CG44|A2CG44_MOUSE;tr|Q3V3E0|Q3V3E0_MOUSE;sp|Q8BUN5|SMAD3_MOUSE;tr|Q0VER3|Q0VER3_MOUSE;tr|Q3UVC6|Q3UVC6_MOUSE;sp|Q9JIW5|SMAD9_MOUSE;tr|A2CG45|A2CG45_MOUSE;tr|F7BUP2|F7BUP2_MOUSE;tr|Q05CN3|Q05CN3_MOUSE;tr|E9Q5P9|E9Q5P9_MOUSE;tr|Q9CRR7|Q9CRR7_MOUSE;tr|Q8C3Y6|Q8C3Y6_MOUSE;sp|P97454|SMAD5_MOUSE;sp|P70340|SMAD1_MOUSE	Smad2		48.683	8.8	2.5	3	5.8	2.5	5.8
tr|Q80TG4|Q80TG4_MOUSE;tr|F6ZBY9|F6ZBY9_MOUSE;sp|Q62441|TLE4_MOUSE;tr|Q3UY41|Q3UY41_MOUSE;sp|Q62440-3|TLE1_MOUSE;sp|Q62440-2|TLE1_MOUSE;sp|Q62440-5|TLE1_MOUSE;tr|Q6PFG2|Q6PFG2_MOUSE;tr|Q5SQA2|Q5SQA2_MOUSE;tr|E9Q2Q6|E9Q2Q6_MOUSE;sp|Q62440|TLE1_MOUSE;tr|Q5SQA4|Q5SQA4_MOUSE;tr|Q5SQA3|Q5SQA3_MOUSE;sp|Q62440-6|TLE1_MOUSE	Tle4		78.254	0	11.4	11.4	2.9	11.4	8.5
tr|Q3UBU9|Q3UBU9_MOUSE;sp|Q62446|FKBP3_MOUSE	Fkbp3		25.147	25.4	32.1	25.4	32.1	25.4	32.1
tr|G3XA17|G3XA17_MOUSE;tr|A0JNY7|A0JNY7_MOUSE;sp|Q62448|IF4G2_MOUSE;tr|F7CBP1|F7CBP1_MOUSE;sp|Q62448-2|IF4G2_MOUSE;tr|Q3U9U9|Q3U9U9_MOUSE;tr|F6TW20|F6TW20_MOUSE;tr|Q3URI0|Q3URI0_MOUSE	Eif4g2		102.1	15.5	13.6	9.2	14	8.1	14.1
tr|Q5RKP0|Q5RKP0_MOUSE;tr|Q499X4|Q499X4_MOUSE;tr|Q3TXD3|Q3TXD3_MOUSE;sp|Q62465|VAT1_MOUSE;tr|Q3U331|Q3U331_MOUSE	Vat1		42.521	13.5	21.9	20.2	16.2	10.5	23.2
sp|Q62470|ITA3_MOUSE;sp|Q62470-2|ITA3_MOUSE;sp|Q62470-3|ITA3_MOUSE;tr|Q8K4Q3|Q8K4Q3_MOUSE	Itga3		116.74	6.6	8.5	8.5	8.5	8.5	8.5
sp|Q62481|VPS72_MOUSE	Vps72		40.783	9	2.2	8.2	2.2	12.8	2.2
sp|Q62504-2|MINT_MOUSE;sp|Q62504|MINT_MOUSE;sp|Q62504-3|MINT_MOUSE;tr|A2ADB1|A2ADB1_MOUSE;tr|A2ADB0|A2ADB0_MOUSE;tr|Q3UV27|Q3UV27_MOUSE	Spen		396.2	3.9	6.2	2.9	6	4.1	5.4
tr|Q8BQC1|Q8BQC1_MOUSE;tr|F8VPV3|F8VPV3_MOUSE;sp|Q62520|ZIC2_MOUSE	Zic2		38.312	0	0	6.4	0	0	0
tr|A2AWK4|A2AWK4_MOUSE;sp|Q62521-2|ZIC3_MOUSE;sp|Q62521|ZIC3_MOUSE	Zic3		8.8917	0	0	24.7	0	24.7	24.7
sp|Q62559|IFT52_MOUSE	Ift52		48.247	4.7	0	0	0	0	0
sp|Q63810-2|CANB1_MOUSE;sp|Q63810|CANB1_MOUSE	Ppp3r1		18.208	0	0	18.1	0	0	0
tr|Q5U5W6|Q5U5W6_MOUSE;sp|Q63829|COMD3_MOUSE	Commd3		22.067	0	0	10.8	0	0	10.8
tr|Q3UGJ7|Q3UGJ7_MOUSE;tr|Q5FWJ9|Q5FWJ9_MOUSE;tr|Q3UDG5|Q3UDG5_MOUSE;tr|Q3U2X1|Q3U2X1_MOUSE;tr|Q3THR9|Q3THR9_MOUSE;tr|Q3TFE2|Q3TFE2_MOUSE;sp|Q63850|NUP62_MOUSE	Nup62		50.483	17.8	17.8	17.8	18.8	12.8	20.6
tr|Q91YS7|Q91YS7_MOUSE;sp|Q63932|MP2K2_MOUSE;tr|Q8CB46|Q8CB46_MOUSE;tr|M0QWN2|M0QWN2_MOUSE;tr|Q3UPM3|Q3UPM3_MOUSE	Map2k2		44.302	11	11	11	11	11	16.5
sp|Q63934|PO4F2_MOUSE;tr|Q80ZA2|Q80ZA2_MOUSE;sp|Q63955|PO4F3_MOUSE;tr|Q78NA5|Q78NA5_MOUSE;tr|Q64FM2|Q64FM2_MOUSE;sp|P17208|PO4F1_MOUSE	Pou4f2		43.172	3.9	0	6.6	0	0	0
tr|Q5IRN0|Q5IRN0_MOUSE;tr|E9Q5I7|E9Q5I7_MOUSE;tr|Q3UAM9|Q3UAM9_MOUSE;sp|Q63961|EGLN_MOUSE;tr|F7BZW0|F7BZW0_MOUSE	Eng		69.288	12.6	11.7	7.2	12.6	12.8	7.2
[truncated: 3,854 more rows]
