# Supplementary material for: mRNA Cap Methylation in Pluripotency and Differentiation
Source: Cell Rep. 2016 Jul 21;16(5):1352–65. doi: 10.1016/j.celrep.2016.06.089 (PMC4977272; doi:10.1016/j.celrep.2016.06.089)
Supplement: Table S3. Proteins Differentially Expressed in Response to RAM Knockdown [file mmc4.xlsx]

## Sheet: siRAM<Control
Proteins expressed significantly lower in response to RAM knockdown
Protein IDs	Gene name		Mol. weight [kDa]	Control average	siRAM average	P value	siRAM/control
sp|Q8K2F8|LS14A_MOUSE;tr|A2BH69|A2BH69_MOUSE;tr|F6X2V9|F6X2V9_MOUSE	Lsm14a		50.545	1.33898e+07	1	1.54886e-06	7.46838e-08
sp|Q6PHZ5|RB15B_MOUSE	Rbm15b		97.075	6.82278e+06	1	3.88007e-05	1.46568e-07
tr|B1AU74|B1AU74_MOUSE;sp|Q9CWP6|MSPD2_MOUSE;sp|Q9CWP6-2|MSPD2_MOUSE;sp|Q9CWP6-3|MSPD2_MOUSE	Mospd2		59.81	7295911	1	8.21643e-05	1.37063e-07
sp|Q6ZPF4-2|FMNL3_MOUSE;tr|D3Z7A7|D3Z7A7_MOUSE;sp|Q6ZPF4|FMNL3_MOUSE;tr|A2AQW2|A2AQW2_MOUSE;tr|Q6P247|Q6P247_MOUSE;tr|Q8K364|Q8K364_MOUSE	Fmnl3		111.28	5.91014e+06	1	0.000211543	1.69201e-07
sp|Q9CZX5|PINX1_MOUSE	Pinx1		37.22	1.14682e+07	1	0.00046533	8.71973e-08
tr|Q5RL55|Q5RL55_MOUSE;sp|Q6P542|ABCF1_MOUSE;tr|Q3U6P1|Q3U6P1_MOUSE;tr|Q99K92|Q99K92_MOUSE;tr|A1A4B8|A1A4B8_MOUSE	Abcf1		94.815	1.63198e+09	1184711111	0.000857752	0.725936
tr|Q52KC3|Q52KC3_MOUSE;sp|P49718|MCM5_MOUSE;tr|Q8BQ03|Q8BQ03_MOUSE;tr|Q8C2I9|Q8C2I9_MOUSE	Mcm5		82.406	3.68908e+08	2.85024e+08	0.000920524	0.772617
tr|D3Z723|D3Z723_MOUSE;tr|Q9D056|Q9D056_MOUSE;tr|Q3U1S7|Q3U1S7_MOUSE;sp|P63139|NFYB_MOUSE;tr|Q8C590|Q8C590_MOUSE	Nfyb		11.676	9.37594e+07	1	0.00116638	1.06656e-08
sp|Q9WTP6-2|KAD2_MOUSE;sp|Q9WTP6|KAD2_MOUSE	Ak2		25.605	9.41538e+07	7.03344e+07	0.00131212	0.747017
sp|Q8C176|TAF2_MOUSE;tr|B9EJX5|B9EJX5_MOUSE	Taf2		127	1.20127e+07	1	0.00135183	8.32454e-08
sp|Q99LZ3|SLD5_MOUSE	Gins4		25.961	9.61578e+06	1	0.00160824	1.03996e-07
sp|Q9JHI5|IVD_MOUSE	Ivd		46.325	11921111	7.91804e+06	0.00191452	0.664204
tr|E9PZF0|E9PZF0_MOUSE;tr|B0LAA8|B0LAA8_MOUSE;tr|Q5NC82|Q5NC82_MOUSE;sp|Q01768|NDKB_MOUSE;tr|Q5NC80|Q5NC80_MOUSE;tr|Q8R4B4|Q8R4B4_MOUSE;tr|Q5NC79|Q5NC79_MOUSE	Gm20390		30.2	5.58698e+07	40615111	0.00213303	0.72696
tr|Q8BMH2|Q8BMH2_MOUSE;tr|E9PYF1|E9PYF1_MOUSE;sp|Q8VCT3|AMPB_MOUSE	Rnpep		68.016	1.82674e+06	1	0.00282116	5.47422e-07
tr|Q3TJW2|Q3TJW2_MOUSE;tr|Q3TLA8|Q3TLA8_MOUSE;sp|Q9QZN0|FBX15_MOUSE	Fbxo15		54.694	1.20224e+07	7766811	0.00404743	0.646026
tr|I6L9E0|I6L9E0_MOUSE;sp|P09925|SURF1_MOUSE;tr|Q3U3J6|Q3U3J6_MOUSE;tr|A2ALA6|A2ALA6_MOUSE	Surf1		29.966	1.64928e+08	1.29094e+08	0.00480888	0.782733
sp|Q8BY71|HAT1_MOUSE;tr|A2ATU9|A2ATU9_MOUSE	Hat1		49.278	1.69904e+08	1.22474e+08	0.00535771	0.720843
tr|Q80Y52|Q80Y52_MOUSE;tr|Q3UIF3|Q3UIF3_MOUSE;sp|P07901|HS90A_MOUSE;tr|Q3TKA2|Q3TKA2_MOUSE;tr|Q3TKB9|Q3TKB9_MOUSE;tr|Q8C5U3|Q8C5U3_MOUSE;tr|Q3TKG0|Q3TKG0_MOUSE;tr|A0PJ91|A0PJ91_MOUSE;tr|Q3TJU7|Q3TJU7_MOUSE;tr|Q8C2A9|Q8C2A9_MOUSE;tr|B7ZC50|B7ZC50_MOUSE;tr|A2A6A2|A2A6A2_MOUSE;tr|B7ZC49|B7ZC49_MOUSE	Hsp90aa1		84.787	1.12088e+09	8.96718e+08	0.00730741	0.800014
sp|Q8VDF2-2|UHRF1_MOUSE;sp|Q8VDF2|UHRF1_MOUSE;tr|E9Q5Y5|E9Q5Y5_MOUSE	Uhrf1		87.555	119001111	7.32018e+07	0.0074577	0.615135
tr|Q3UM23|Q3UM23_MOUSE;sp|Q91VI7|RINI_MOUSE	Rnh1		49.843	5.49098e+07	4.71924e+07	0.00849944	0.859454
tr|Q6ZPT2|Q6ZPT2_MOUSE;tr|Q7TSZ3|Q7TSZ3_MOUSE;sp|Q8BMJ2|SYLC_MOUSE;tr|Q99JK2|Q99JK2_MOUSE;tr|Q9CQM4|Q9CQM4_MOUSE	Lars		137.77	638691111	5.47128e+08	0.00882178	0.856639
sp|Q8CCJ3|UFL1_MOUSE;sp|Q8CCJ3-1|UFL1_MOUSE;sp|Q8CCJ3-2|UFL1_MOUSE	Ufl1		89.519	1.50138e+08	1.30974e+08	0.00935138	0.872362
sp|Q3U9G9|LBR_MOUSE	Lbr		71.439	140051111	1.05712e+08	0.0134737	0.754809
tr|Q8CCZ4|Q8CCZ4_MOUSE;sp|Q99M04|LIAS_MOUSE;tr|D3Z6I3|D3Z6I3_MOUSE	Lias		41.863	4.59988e+07	3.66608e+07	0.0135366	0.796995
tr|E9PVC6|E9PVC6_MOUSE;sp|Q6NZJ6-2|IF4G1_MOUSE;tr|E9Q9E1|E9Q9E1_MOUSE;tr|E9PVC5|E9PVC5_MOUSE;sp|Q6NZJ6|IF4G1_MOUSE;tr|E9Q770|E9Q770_MOUSE;tr|Q6PD42|Q6PD42_MOUSE;tr|Q3UZD9|Q3UZD9_MOUSE;tr|Q3UTK0|Q3UTK0_MOUSE;tr|Q3UQI5|Q3UQI5_MOUSE;tr|A0PJB5|A0PJB5_MOUSE;tr|Q3UYM6|Q3UYM6_MOUSE;tr|Q8K0J8|Q8K0J8_MOUSE;tr|Q8R2V4|Q8R2V4_MOUSE;tr|Q6EVH9|Q6EVH9_MOUSE;tr|D3Z439|D3Z439_MOUSE;tr|Q6DI78|Q6DI78_MOUSE;tr|A2AMI…	Eif4g1		171.28	1.45734e+08	1.21654e+08	0.013572	0.834768
tr|Q8BK46|Q8BK46_MOUSE;sp|P14685|PSMD3_MOUSE;tr|Q3U5M8|Q3U5M8_MOUSE;tr|Q3ULJ5|Q3ULJ5_MOUSE;tr|F7B7L8|F7B7L8_MOUSE	Psmd3		60.722	159621111	1.22524e+08	0.0155403	0.767595
sp|Q3TIR3|RIC8A_MOUSE	Ric8a		59.846	6.08618e+06	1.0827e+06	0.0155455	0.177896
tr|Q8BJ16|Q8BJ16_MOUSE;sp|Q80WQ6|RHDF2_MOUSE	Rhbdf2		36.637	1.30198e+07	2.5571e+06	0.0179233	0.196402
tr|Q3U716|Q3U716_MOUSE;sp|Q9ER72-2|SYCC_MOUSE;sp|Q9ER72|SYCC_MOUSE;tr|Q3UXN3|Q3UXN3_MOUSE;tr|Q7TNP6|Q7TNP6_MOUSE	Cars		85.55	19293111	1.41428e+07	0.0185293	0.733048
tr|S4R1M5|S4R1M5_MOUSE;tr|B7ZNU2|B7ZNU2_MOUSE;sp|A2RTL5|RSRC2_MOUSE;tr|S4R265|S4R265_MOUSE;tr|S4R2L4|S4R2L4_MOUSE	Rsrc2		22.514	14072111	2394171	0.0195075	0.170136
tr|A4FUS1|A4FUS1_MOUSE;sp|P14131|RS16_MOUSE;tr|Q641N3|Q641N3_MOUSE;tr|Q5CZY9|Q5CZY9_MOUSE	Rps16		16.445	205121111	1.47928e+08	0.0199322	0.721173
tr|Q545K4|Q545K4_MOUSE;tr|Q3UA13|Q3UA13_MOUSE;tr|Q3U818|Q3U818_MOUSE;sp|O55135|IF6_MOUSE;tr|Q9R071|Q9R071_MOUSE;tr|Q3UBJ6|Q3UBJ6_MOUSE;tr|Q3U740|Q3U740_MOUSE;tr|A6PWZ2|A6PWZ2_MOUSE;tr|D6RG53|D6RG53_MOUSE;tr|D6RJJ3|D6RJJ3_MOUSE;tr|B1AZQ4|B1AZQ4_MOUSE	Eif6		26.511	1.76328e+09	1.48284e+09	0.0226618	0.840959
tr|Q5M9M0|Q5M9M0_MOUSE;sp|P19253|RL13A_MOUSE;tr|S4R281|S4R281_MOUSE;tr|E9Q5A0|E9Q5A0_MOUSE;tr|Q3TDS9|Q3TDS9_MOUSE;tr|D3YY61|D3YY61_MOUSE	Rpl13a		23.464	297471111	2.47648e+08	0.0245885	0.83251
sp|P60335|PCBP1_MOUSE	Pcbp1		37.497	309801111	2.59948e+08	0.026091	0.83908
sp|Q9CQL7|MOFA1_MOUSE;tr|J3QP80|J3QP80_MOUSE	Mrfap1		14.194	2.29154e+08	1.80694e+08	0.0266246	0.788527
sp|P30416|FKBP4_MOUSE;tr|F7CAT1|F7CAT1_MOUSE;tr|D6RDE2|D6RDE2_MOUSE;tr|F6S2D5|F6S2D5_MOUSE	Fkbp4		51.572	1.03889e+08	6.49744e+07	0.0277495	0.625419
tr|F7CJY7|F7CJY7_MOUSE;tr|Q0VGN4|Q0VGN4_MOUSE;sp|Q8BVI5|STX16_MOUSE;tr|F6X4N5|F6X4N5_MOUSE;tr|B7ZCB9|B7ZCB9_MOUSE;tr|B7ZCB8|B7ZCB8_MOUSE;tr|Q8C0W8|Q8C0W8_MOUSE;tr|B7ZCB7|B7ZCB7_MOUSE	Stx16		29.315	1.31838e+07	2.98314e+06	0.0278537	0.226273
sp|Q61699-2|HS105_MOUSE;sp|Q61699|HS105_MOUSE;tr|E9Q0U7|E9Q0U7_MOUSE;tr|D3Z3I9|D3Z3I9_MOUSE;tr|Q8C6H1|Q8C6H1_MOUSE;tr|D3Z027|D3Z027_MOUSE	Hsph1		91.696	236161111	2.06664e+08	0.0286694	0.875099
sp|Q8VHZ7|IMP4_MOUSE;tr|F6VY64|F6VY64_MOUSE;tr|D6RCI8|D6RCI8_MOUSE	Imp4		33.656	5.17418e+07	3.19404e+07	0.0292762	0.617305
tr|Q3UDG2|Q3UDG2_MOUSE;tr|Q3U6U7|Q3U6U7_MOUSE;sp|P32921-2|SYWC_MOUSE;tr|Q4FJZ4|Q4FJZ4_MOUSE;sp|P32921|SYWC_MOUSE	Wars		53.625	2.24958e+07	1.95338e+07	0.0295431	0.868331
sp|Q9QYI3|DNJC7_MOUSE;tr|Q3UL32|Q3UL32_MOUSE;tr|F7BTP8|F7BTP8_MOUSE	Dnajc7		56.475	42844111	3.18048e+07	0.0313082	0.742337
sp|Q9DB96|NGDN_MOUSE;tr|B0LAE8|B0LAE8_MOUSE	Ngdn		35.658	1.22971e+08	7.01254e+07	0.0318235	0.570258
sp|Q05186|RCN1_MOUSE	Rcn1		38.113	1.99254e+07	4.62404e+06	0.0352495	0.232067
tr|Q3ULF7|Q3ULF7_MOUSE;tr|Q3TWJ4|Q3TWJ4_MOUSE;tr|Q3TGW0|Q3TGW0_MOUSE;tr|Q3TGE1|Q3TGE1_MOUSE;sp|Q99JY9|ARP3_MOUSE;tr|Q3UGH0|Q3UGH0_MOUSE;tr|Q9ERF8|Q9ERF8_MOUSE;sp|Q641P0-2|ARP3B_MOUSE;sp|Q641P0|ARP3B_MOUSE	Actr3		47.357	1.71768e+08	1.39598e+08	0.0361226	0.812712
sp|Q8CCF0-3|PRP31_MOUSE;sp|Q8CCF0|PRP31_MOUSE;sp|Q8CCF0-2|PRP31_MOUSE;sp|Q8CCF0-4|PRP31_MOUSE;sp|Q8CCF0-5|PRP31_MOUSE	Prpf31		55.001	496141111	4.07298e+08	0.0380163	0.820931
sp|P36552|HEM6_MOUSE;tr|Q3U029|Q3U029_MOUSE	Cpox		49.714	3.56008e+07	2.42564e+07	0.0382598	0.681346
sp|Q6PGC1|DHX29_MOUSE;tr|Q8BN72|Q8BN72_MOUSE	Dhx29		153.97	1.66394e+08	1.40014e+08	0.0395244	0.841461
tr|Q8K239|Q8K239_MOUSE;sp|Q9CZR8|EFTS_MOUSE;tr|Q3TA37|Q3TA37_MOUSE;tr|Q80UT3|Q80UT3_MOUSE;tr|Q8VDE3|Q8VDE3_MOUSE;tr|Q9CX33|Q9CX33_MOUSE	Tsfm		35.116	942941111	865681111	0.0412486	0.918065
tr|Q6ZWR0|Q6ZWR0_MOUSE;sp|P61226|RAP2B_MOUSE	Rap2b		20.504	12767811	1885271	0.042535	0.147658
sp|Q922J9-2|FACR1_MOUSE;sp|Q922J9-3|FACR1_MOUSE;sp|Q922J9|FACR1_MOUSE;sp|Q922J9-4|FACR1_MOUSE;tr|D3Z5W6|D3Z5W6_MOUSE;tr|D3Z4N9|D3Z4N9_MOUSE;tr|D3Z072|D3Z072_MOUSE	Far1		29.508	9.62128e+07	5.14274e+07	0.0427575	0.534518
tr|Q3UWP8|Q3UWP8_MOUSE;tr|B2MWM9|B2MWM9_MOUSE;sp|P14211|CALR_MOUSE	Calr		42.195	5.55464e+08	4.64694e+08	0.0435263	0.836587
tr|Q921M8|Q921M8_MOUSE;tr|Q3TEX8|Q3TEX8_MOUSE;sp|P35123|UBP4_MOUSE;tr|Q3TPN5|Q3TPN5_MOUSE;tr|Q6NXV6|Q6NXV6_MOUSE;tr|Q5DTK8|Q5DTK8_MOUSE;tr|Q3TQZ9|Q3TQZ9_MOUSE	Usp4		103.75	7853011	5.00934e+06	0.0435382	0.637888
tr|G3XA17|G3XA17_MOUSE;tr|A0JNY7|A0JNY7_MOUSE;sp|Q62448|IF4G2_MOUSE;tr|F7CBP1|F7CBP1_MOUSE;sp|Q62448-2|IF4G2_MOUSE;tr|Q3U9U9|Q3U9U9_MOUSE;tr|F6TW20|F6TW20_MOUSE;tr|Q3URI0|Q3URI0_MOUSE	Eif4g2		102.1	7.83524e+07	57681111	0.0439553	0.736175
tr|Q2YDW1|Q2YDW1_MOUSE;sp|Q3UGC7|EI3JA_MOUSE;sp|Q66JS6|EI3JB_MOUSE;tr|Q99JK5|Q99JK5_MOUSE;tr|Q66JW9|Q66JW9_MOUSE	Eif3j		25.276	9.32194e+06	2.08474e+06	0.0441261	0.223638
tr|Q3UAC4|Q3UAC4_MOUSE;sp|Q91VN6|DDX41_MOUSE;tr|Q3TI21|Q3TI21_MOUSE	Ddx41		69.765	1.38224e+07	11630111	0.0445425	0.841393
tr|G5E850|G5E850_MOUSE;tr|Q544Z9|Q544Z9_MOUSE;sp|P56395|CYB5_MOUSE;tr|E0CY88|E0CY88_MOUSE	Cyb5a		11.142	3.52308e+07	2.72294e+07	0.0455509	0.772888
tr|Q5EBQ6|Q5EBQ6_MOUSE;sp|P51410|RL9_MOUSE;tr|G3UW34|G3UW34_MOUSE;tr|D3Z629|D3Z629_MOUSE;tr|Q5M9J5|Q5M9J5_MOUSE;tr|D3YZT0|D3YZT0_MOUSE;tr|S4R1R7|S4R1R7_MOUSE	Rpl9		21.881	3229411111	2.50608e+09	0.0464491	0.776017
tr|E9Q7E2|E9Q7E2_MOUSE;tr|Q8BS84|Q8BS84_MOUSE;tr|Q8R2U9|Q8R2U9_MOUSE;tr|Q8CET8|Q8CET8_MOUSE;tr|Q69ZG5|Q69ZG5_MOUSE	Arid2		195.99	12260111	10041511	0.0485652	0.819039
sp|Q8K3X4|I2BPL_MOUSE	Irf2bpl		80.564	1.22748e+08	100489111	0.0488201	0.818663

## Sheet: siRAM>Control
Proteins expressed significantly higher in response to RAM knockdown
Protein IDs	Gene name		Mol. weight [kDa]	Control average	siRAM average	P value	siRAM/control
tr|D3Z0I5|D3Z0I5_MOUSE;sp|Q922Y2|TRI59_MOUSE;tr|D3Z1L3|D3Z1L3_MOUSE	Trim59		45.429	1	1.11548e+07	1.45016e-11	1.11548e+07
tr|A2RTI3|A2RTI3_MOUSE;sp|O89017|LGMN_MOUSE;tr|Q3UE99|Q3UE99_MOUSE	Lgmn		49.372	1	2.75028e+07	0.000118664	2.75028e+07
tr|Q8BTW7|Q8BTW7_MOUSE;tr|Q923C1|Q923C1_MOUSE;sp|A2AJ15|MA1B1_MOUSE	Man1b1		52.393	1	5.48324e+06	0.000955483	5.48324e+06
tr|E0CY49|E0CY49_MOUSE;tr|Q3UUH0|Q3UUH0_MOUSE;sp|Q91YI0|ARLY_MOUSE;tr|E0CXM2|E0CXM2_MOUSE	Asl		29.477	1	1.16858e+07	0.00102431	1.16858e+07
sp|Q8BSL7|ARF2_MOUSE;tr|A2A6T9|A2A6T9_MOUSE	Arf2		20.746	1	9.80088e+06	0.00186661	9.80088e+06
sp|Q8R1F9|RPP40_MOUSE;tr|G3UYU5|G3UYU5_MOUSE	Rpp40		41.546	1	1.26646e+07	0.00221192	1.26646e+07
tr|F6UUI9|F6UUI9_MOUSE;tr|F6V8W6|F6V8W6_MOUSE;tr|Q54AA6|Q54AA6_MOUSE;sp|Q9Z2A7|DGAT1_MOUSE	Dgat1		19.322	1	1.26292e+07	0.0025749	1.26292e+07
sp|Q9QZW0-2|AT11C_MOUSE;tr|E9QKK8|E9QKK8_MOUSE;tr|F6Q8D3|F6Q8D3_MOUSE;sp|Q9QZW0|AT11C_MOUSE	Atp11c		127.51	1	2.01318e+06	0.00257516	2.01318e+06
tr|Q3U0T9|Q3U0T9_MOUSE;sp|Q6PHN9|RAB35_MOUSE	Rab35		23.025	41221111	6.07328e+07	0.00400926	1.47334
tr|Q542D6|Q542D6_MOUSE;sp|P97363|SPTC2_MOUSE;tr|Q3UZQ0|Q3UZQ0_MOUSE;tr|Q8BNV0|Q8BNV0_MOUSE;tr|Q6A053|Q6A053_MOUSE;tr|Q8C9F8|Q8C9F8_MOUSE;tr|Q3UT78|Q3UT78_MOUSE	Sptlc2		62.981	669401111	8.66298e+08	0.00438873	1.29414
sp|Q9CWE0|MFR1L_MOUSE;sp|Q9CWE0-2|MFR1L_MOUSE;tr|D6RCX5|D6RCX5_MOUSE;tr|D3Z0X8|D3Z0X8_MOUSE;tr|D3YW54|D3YW54_MOUSE	Mtfr1l		31.726	1	23405111	0.00489594	23405111
sp|Q8VDT9|RM50_MOUSE	Mrpl50		18.213	2.34234e+07	36224111	0.00726243	1.54649
tr|Q5RKP4|Q5RKP4_MOUSE;tr|Q3U900|Q3U900_MOUSE;sp|Q91YQ5|RPN1_MOUSE;tr|Q8BMR3|Q8BMR3_MOUSE;tr|Q99LY0|Q99LY0_MOUSE	Rpn1		68.396	1.14328e+09	1.18654e+09	0.00862928	1.03784
tr|Q8C9V6|Q8C9V6_MOUSE;tr|Q8R0J2|Q8R0J2_MOUSE;sp|Q9R0Q9|MPU1_MOUSE;tr|E9PVP3|E9PVP3_MOUSE;tr|Q5F2B1|Q5F2B1_MOUSE;tr|F6XX36|F6XX36_MOUSE;tr|F6ZGG4|F6ZGG4_MOUSE	Mpdu1		25.668	2.20164e+07	4.29634e+07	0.00877455	1.95143
sp|Q9CRA8|EXOS5_MOUSE;tr|Q3U2K4|Q3U2K4_MOUSE	Exosc5		25.194	4.11958e+07	5.50188e+07	0.00980371	1.33554
sp|Q8C4J7|TBL3_MOUSE;tr|Q8CE86|Q8CE86_MOUSE;tr|A0JLN6|A0JLN6_MOUSE;tr|F6YAR3|F6YAR3_MOUSE	Tbl3		88.265	3.04884e+08	372021111	0.0116714	1.2202
tr|F8VQJ3|F8VQJ3_MOUSE;sp|P02468|LAMC1_MOUSE;tr|Q3UNG0|Q3UNG0_MOUSE;tr|Q3UFZ9|Q3UFZ9_MOUSE;tr|Q3TRH4|Q3TRH4_MOUSE;tr|Q3URV4|Q3URV4_MOUSE;tr|F6TLW1|F6TLW1_MOUSE;tr|Q6PHM1|Q6PHM1_MOUSE;tr|F6SFQ3|F6SFQ3_MOUSE	Lamc1		177.19	260841111	320311111	0.0145777	1.22799
tr|E9Q166|E9Q166_MOUSE;tr|Q571M9|Q571M9_MOUSE	Atad2b		164.72	8.77538e+07	119541111	0.0175279	1.36223
tr|Q3TJA9|Q3TJA9_MOUSE;sp|Q99M87-2|DNJA3_MOUSE	Dnaja3		49.486	2.47664e+08	2.97064e+08	0.0195267	1.19946
tr|Q8BWV4|Q8BWV4_MOUSE;sp|Q9D4V0|EKI1_MOUSE;tr|Q8BZY0|Q8BZY0_MOUSE	Etnk1		40.719	1.14184e+07	15652111	0.0199627	1.37077
sp|Q9D1M4|MCA3_MOUSE;tr|B0LAB0|B0LAB0_MOUSE	Eef1e1		19.859	1.35718e+07	1.73334e+07	0.0218973	1.27717
tr|E9PYF4|E9PYF4_MOUSE;tr|A0T1J8|A0T1J8_MOUSE;tr|F6VG99|F6VG99_MOUSE;tr|B7ZN52|B7ZN52_MOUSE;tr|F6TFN2|F6TFN2_MOUSE;tr|Q6ZQ32|Q6ZQ32_MOUSE	Lmo7		192.55	2.0427e+06	9.42124e+06	0.0225686	4.61214
sp|Q91YM4-2|TBRG4_MOUSE;sp|Q91YM4|TBRG4_MOUSE;tr|E9PUT1|E9PUT1_MOUSE;tr|Q5SWP1|Q5SWP1_MOUSE;tr|Q5SWP0|Q5SWP0_MOUSE	Tbrg4		68.141	1.22514e+08	1.46458e+08	0.0246467	1.19543
sp|Q9CXW2|RT22_MOUSE	Mrps22		41.192	8.87854e+07	1.0872e+08	0.0256601	1.22453
tr|Q8C5H3|Q8C5H3_MOUSE;tr|Q3UJI2|Q3UJI2_MOUSE;sp|Q60973|RBBP7_MOUSE;tr|A2AFI9|A2AFI9_MOUSE;tr|Q3UX53|Q3UX53_MOUSE;tr|A2AFJ1|A2AFJ1_MOUSE;tr|F6U539|F6U539_MOUSE;tr|F6ZLC6|F6ZLC6_MOUSE	Rbbp7		47.817	250851111	2.93924e+08	0.0264777	1.17171
tr|G5E896|G5E896_MOUSE;sp|Q3UJB9-2|EDC4_MOUSE;sp|Q3UJB9|EDC4_MOUSE;tr|D6RE33|D6RE33_MOUSE;tr|F6ZJ27|F6ZJ27_MOUSE;tr|F6V5I7|F6V5I7_MOUSE	Edc4		152.48	3.16468e+08	3.60704e+08	0.0295427	1.13978
sp|Q9DB40-2|MED27_MOUSE;sp|Q9DB40|MED27_MOUSE;tr|E0CXS7|E0CXS7_MOUSE;tr|E0CYF9|E0CYF9_MOUSE;tr|E0CXF6|E0CXF6_MOUSE;tr|F7B179|F7B179_MOUSE;tr|E0CZG8|E0CZG8_MOUSE	Med27		23.156	744604	4.92508e+06	0.0300034	6.61436
sp|Q9CW46|RAVR1_MOUSE;sp|Q9CW46-2|RAVR1_MOUSE	Raver1		79.381	1.30438e+08	1.65244e+08	0.0303225	1.26684
sp|A2ALU4|SHRM2_MOUSE;tr|A7TU71|A7TU71_MOUSE;sp|A2ALU4-2|SHRM2_MOUSE	Shroom2		164.7	1305371	6.92994e+06	0.0304442	5.30879
tr|Q923F9|Q923F9_MOUSE;tr|E9QPX3|E9QPX3_MOUSE;sp|Q9CXZ1|NDUS4_MOUSE;tr|Q9CTT4|Q9CTT4_MOUSE	Ndufs4		18.518	5.95428e+07	8.13158e+07	0.0316778	1.36567
sp|E9Q5F9-2|SETD2_MOUSE;sp|E9Q5F9|SETD2_MOUSE;tr|G3UY32|G3UY32_MOUSE;tr|G3UZ69|G3UZ69_MOUSE;tr|G3UZC5|G3UZC5_MOUSE;tr|Q8BL12|Q8BL12_MOUSE;tr|G3UYE0|G3UYE0_MOUSE	Setd2		285.56	12014111	14997111	0.0333716	1.24829
tr|Q3TDD1|Q3TDD1_MOUSE;tr|Q91ZJ1|Q91ZJ1_MOUSE;tr|Q8VCT0|Q8VCT0_MOUSE;tr|Q3U8R7|Q3U8R7_MOUSE;tr|Q3TVR4|Q3TVR4_MOUSE;sp|P35951|LDLR_MOUSE	Ldlr		89.38	4.67698e+07	61815111	0.0361681	1.32169
sp|Q99KP6|PRP19_MOUSE;tr|Q4ADG5|Q4ADG5_MOUSE;sp|Q99KP6-2|PRP19_MOUSE;tr|J3QNL8|J3QNL8_MOUSE	Prpf19		55.238	1175311111	1.40044e+09	0.0395033	1.19155
sp|P42669|PURA_MOUSE;tr|Q8C6E9|Q8C6E9_MOUSE	Pura		34.883	102925111	1.51764e+08	0.0397056	1.47451
sp|Q3TLP5|ECHD2_MOUSE;tr|F6YTG0|F6YTG0_MOUSE;sp|Q3TLP5-2|ECHD2_MOUSE;sp|Q3TLP5-3|ECHD2_MOUSE;tr|F6Z5N5|F6Z5N5_MOUSE;tr|Q8R3H3|Q8R3H3_MOUSE	Echdc2		31.852	1.70368e+08	238641111	0.0398828	1.40074
sp|Q8C006|TRI35_MOUSE;tr|Q3UJA9|Q3UJA9_MOUSE;sp|Q8C006-2|TRI35_MOUSE;tr|Q8C0B8|Q8C0B8_MOUSE;tr|F6U6G6|F6U6G6_MOUSE	Trim35		57.345	1.42394e+06	5.72914e+06	0.041392	4.02345
sp|Q8R5M8-4|CADM1_MOUSE;tr|Q1WIL9|Q1WIL9_MOUSE;sp|Q8R5M8-3|CADM1_MOUSE;sp|Q8R5M8-2|CADM1_MOUSE;sp|Q8R5M8|CADM1_MOUSE;tr|E9PYN1|E9PYN1_MOUSE;sp|Q8R5M8-5|CADM1_MOUSE;tr|E0CY16|E0CY16_MOUSE;tr|Q9QYL3|Q9QYL3_MOUSE;sp|Q8R5M8-7|CADM1_MOUSE;sp|Q8R5M8-6|CADM1_MOUSE;tr|Q9QYL4|Q9QYL4_MOUSE	Cadm1		45.779	7.9977e+06	33274111	0.0452272	4.16046
sp|Q60749|KHDR1_MOUSE	Khdrbs1		48.37	1.82644e+08	2.61334e+08	0.0480638	1.43084
