# Supplementary material for: mRNA Cap Methylation in Pluripotency and Differentiation
Source: Cell Rep. 2016 Jul 21;16(5):1352–65. doi: 10.1016/j.celrep.2016.06.089 (PMC4977272; doi:10.1016/j.celrep.2016.06.089)
Supplement: Table S4. GO Term Analysis of Proteins Differentially Expressed in Response to RAM Knockdown [file mmc5.xlsx]

## Sheet: Downregulated
GO Term analysis of proteins expressed significantly lower in response to RAM knockdown
GO_id	Term	NumberOfGenes	EASEscore
GO:0006412	translation	11	1e-08
GO:0044237	cellular metabolic process	33	2e-07
GO:0044260	cellular macromolecule metabolic process	28	2e-06
GO:0044267	cellular protein metabolic process	19	2.6e-06
GO:0008152	metabolic process	34	4.9e-06
GO:0043170	macromolecule metabolic process	29	5.5e-06
GO:0044249	cellular biosynthetic process	22	6.2e-06
GO:0009058	biosynthetic process	22	1e-05
GO:0019538	protein metabolic process	20	1.6e-05
GO:0044238	primary metabolic process	31	2.4e-05
GO:0010467	gene expression	19	5.2e-05
GO:0034645	cellular macromolecule biosynthetic process	17	0.00031
GO:0009059	macromolecule biosynthetic process	17	0.00032
GO:0016070	RNA metabolic process	8	0.0019
GO:0006457	protein folding	4	0.005
GO:0009987	cellular process	34	0.0059
GO:0043038	amino acid activation	3	0.007
GO:0006418	tRNA aminoacylation for protein translation	3	0.007
GO:0043039	tRNA aminoacylation	3	0.007
GO:0043436	oxoacid metabolic process	6	0.0095
GO:0019752	carboxylic acid metabolic process	6	0.0095
GO:0006082	organic acid metabolic process	6	0.0096
GO:0042180	cellular ketone metabolic process	6	0.011
GO:0034641	cellular nitrogen compound metabolic process	16	0.014
GO:0006807	nitrogen compound metabolic process	16	0.018
GO:0034660	ncRNA metabolic process	4	0.018
GO:0034622	cellular macromolecular complex assembly	4	0.021
GO:0043933	cellular macromolecular complex subunit organization	4	0.029
GO:0006396	RNA processing	5	0.031
GO:0006397	mRNA processing	4	0.035
GO:0006399	tRNA metabolic process	3	0.038
GO:0006139	nucleobase, nucleoside, nucleotide and nucleic acid metabolic process	14	0.039
GO:0016071	mRNA metabolic process	4	0.049

## Sheet: Upregulated
GO Term analysis of proteins expressed significantly higher in response to RAM knockdown
GO_id	Term	NumberOfGenes	EASEscore
GO:0006915	apoptosis	5	0.0071
GO:0012501	programmed cell death	5	0.0076
GO:0008219	cell death	5	0.0096
GO:0016265	death	5	0.01
GO:0034470	ncRNA processing	3	0.029
GO:0006259	DNA metabolic process	4	0.033
GO:0006396	RNA processing	4	0.036
GO:0034660	ncRNA metabolic process	3	0.045
