# Supplementary material for: mRNA Cap Methylation in Pluripotency and Differentiation
Source: Cell Rep. 2016 Jul 21;16(5):1352–65. doi: 10.1016/j.celrep.2016.06.089 (PMC4977272; doi:10.1016/j.celrep.2016.06.089)
Supplement: Table S5. Summary Transcriptomics Data for Significantly Regulated Proteins [file mmc6.xlsx]

## Sheet: proteomis_transcriptomics
Summary transcriptomics data for significantly regulated proteins
ensembl_gene_id	Uniprot	GeneName	logFCprotein	PvalueProtein	logFCtranscript	PvalueTranscript	logFCpoly/input	PvaluePoly/input
ENSMUSG00000000384	Q91YM4	Tbrg4	0.257533	0.0246467	0.0879956	0.0785579	-0.159656	0.625233
ENSMUSG00000001228	Q8VDF2	Uhrf1	-0.701024	0.0074577	-0.371194	5.12292e-09	0.12801	0.743851
ENSMUSG00000001707	Q9D1M4	Eef1e1	0.352949	0.0218973	0.194778	0.00154098	0.195068	0.647107
ENSMUSG00000003814	Q3UWP8	Calr	-0.257412	0.0435263	-0.042346	0.370532	-0.00873252	0.98037
ENSMUSG00000004069	Q3TJA9	Dnaja3	0.262389	0.0195267	-0.359245	5.4877e-08	-0.0964373	0.765953
ENSMUSG00000004880	Q3U9G9	Lbr	-0.405817	0.0134737	0.059863	0.207131	0.00917586	0.979189
ENSMUSG00000005410	Q52KC3	Mcm5	-0.372175	0.000920524	-0.201507	9.05987e-05	-0.118846	0.732419
ENSMUSG00000005610	G3XA17	Eif4g2	-0.441879	0.0439553	-0.203274	0.000123464	-0.0313518	0.92891
ENSMUSG00000005973	Q05186	Rcn1	-2.10739	0.0352495	-0.187606	0.000418651	0.0569969	0.871275
ENSMUSG00000008373	Q8CCF0	Prpf31	-0.284667	0.0380163	-0.118002	0.0184176	-0.208326	0.532185
ENSMUSG00000010205	Q9CW46	Raver1	0.34124	0.0303225	0.0310046	0.5991	-0.0808365	0.791552
ENSMUSG00000010755	Q3U716	Cars	-0.44802	0.0185293	0.0871577	0.0714833	-0.00452631	0.989506
ENSMUSG00000014195	Q9QYI3	Dnajc7	-0.429853	0.0313082	0.0306126	0.533313	-0.189349	0.575814
ENSMUSG00000015790	I6L9E0	Surf1	-0.353407	0.00480888	0.0380905	0.517488	-0.030414	0.922308
ENSMUSG00000017221	Q8BK46	Psmd3	-0.381582	0.0155403	-0.00270783	0.955266	-0.0776065	0.824155
ENSMUSG00000018761	Q8C9V6	Mpdu1	0.964528	0.00877455	0.0277827	0.571658	0.168024	0.621187
ENSMUSG00000020248	D3Z723	Nfyb	-26.4825	0.00116638	-0.437154	1.94992e-09	-0.241124	0.454284
ENSMUSG00000020806	Q8BJ16	Rhbdf2	-2.34812	0.0179233	0.108202	0.036336	0.0926085	0.781596
ENSMUSG00000021036	Q542D6	Sptlc2	0.371992	0.00438873	0.110165	0.0233526	-0.0692144	0.844655
ENSMUSG00000021190	A2RTI3	Lgmn	24.7131	0.000118664	0.00851688	0.857943	0.0552059	0.875333
ENSMUSG00000021266	Q3UDG2	Wars	-0.203683	0.0295431	-0.321563	2.75103e-07	-0.121385	0.720028
ENSMUSG00000021270	Q80Y52	Hsp90aa1	-0.321903	0.00730741	-0.0827152	0.0815888	0.0901479	0.799953
ENSMUSG00000021418	Q8R1F9	Rpp40	23.5943	0.00221192	-0.0433474	0.532192	-0.193631	0.51914
ENSMUSG00000021494	Q3UAC4	Ddx41	-0.249148	0.0445425	0.0678649	0.212817	-0.0749536	0.812503
ENSMUSG00000021764	Q923F9	Ndufs4	0.449609	0.0316778	-0.132428	0.00789121	0.245643	0.524832
ENSMUSG00000021958	Q9CZX5	Pinx1	-23.4511	0.00046533	0.0487668	0.680162	-0.0215439	0.947578
ENSMUSG00000022043	Q8C006	Trim35	2.00843	0.041392	-0.0271064	0.606038	-0.100978	0.745535
ENSMUSG00000022204	Q9DB96	Ngdn	-0.810313	0.0318235	-0.0764183	0.187382	-0.0640897	0.837349
ENSMUSG00000022555	F6UUI9	Dgat1	23.5903	0.0025749	0.193871	0.000397345	-0.00153004	0.996227
ENSMUSG00000022742	P36552	Cpox	-0.553541	0.0382598	-0.164705	0.0053721	-0.0500234	0.870353
ENSMUSG00000023008	Q6ZPF4	Fmnl3	-22.4948	0.000211543	0.537972	6.34136e-09	0.0230931	0.938488
ENSMUSG00000024493	Q6ZPT2	Lars	-0.223241	0.00882178	-0.085379	0.0727497	0.318647	0.591064
ENSMUSG00000024646	G5E850	Cyb5a	-0.371669	0.0455509	-0.21805	8.85963e-05	0.10647	0.7744
ENSMUSG00000024735	Q99KP6	Prpf19	0.252842	0.0395033	-0.13514	0.00727841	-0.167437	0.617054
ENSMUSG00000025485	Q3TIR3	Ric8a	-2.4909	0.0155455	-0.0995116	0.0545096	-0.207683	0.520778
ENSMUSG00000025533	E0CY49	Asl	23.4783	0.00102431	0.117638	0.107069	-0.0495659	0.868479
ENSMUSG00000026127	Q8VHZ7	Imp4	-0.695945	0.0292762	-0.0251348	0.628757	0.00383926	0.990528
ENSMUSG00000026341	Q3ULF7	Actr3	-0.299183	0.0361226	-0.152329	0.00183171	-0.116319	0.735154
ENSMUSG00000026478	F8VQJ3	Lamc1	0.296303	0.0145777	0.408486	1.14377e-07	0.388929	0.587928
ENSMUSG00000026799	Q9DB40	Med27	2.7256	0.0300034	-0.142459	0.118017	-0.17497	0.560596
ENSMUSG00000027018	Q8BY71	Hat1	-0.472243	0.00535771	-0.263671	3.27873e-06	-0.0412545	0.905703
ENSMUSG00000027236	Q2YDW1	Eif3j	-2.16077	0.0441261	0.0329014	0.656737	-0.0944219	0.750953
ENSMUSG00000027332	Q9JHI5	Ivd	-0.590303	0.00191452	0.104735	0.0702586	-0.0313799	0.919187
ENSMUSG00000027522	F7CJY7	Stx16	-2.14386	0.0278537	-0.343357	1.83958e-07	-0.132911	0.664717
ENSMUSG00000027613	Q545K4	Eif6	-0.249893	0.0226618	-0.177718	0.000587871	-0.119965	0.720112
ENSMUSG00000028601	Q3TLP5	Echdc2	0.48619	0.0398828	-0.0203199	0.756921	-0.247992	0.410668
ENSMUSG00000028790	Q60749	Khdrbs1	0.516859	0.0480638	0.102856	0.0432419	-0.0588759	0.856696
ENSMUSG00000028792	Q9WTP6	Ak2	-0.420788	0.00131211	-0.00646109	0.89648	-0.103067	0.760776
ENSMUSG00000029199	Q8CCZ4	Lias	-0.327358	0.0135366	0.0236437	0.642312	-0.067192	0.840301
ENSMUSG00000029422	S4R1M5	Rsrc2	-2.55524	0.0195075	0.14022	0.00590905	-0.284575	0.39496
ENSMUSG00000029518	Q3U0T9	Rab35	0.559092	0.00400926	-0.0309602	0.551234	-0.106306	0.734695
ENSMUSG00000029657	Q61699	Hsph1	-0.192481	0.0286694	-0.416515	4.4083e-09	0.0291307	0.93755
ENSMUSG00000030062	Q5RKP4	Rpn1	0.0535902	0.00862928	0.0455327	0.336365	0.0375675	0.915247
ENSMUSG00000030275	Q8BWV4	Etnk1	0.454991	0.0199627	-0.109722	0.0287773	0.107238	0.757636
ENSMUSG00000030357	P30416	Fkbp4	-0.677105	0.0277495	-0.0768892	0.111905	-0.117635	0.736774
ENSMUSG00000030759	Q922J9	Far1	-0.90369	0.0427575	-0.0491535	0.333357	-0.0503275	0.876324
ENSMUSG00000031353	Q8C5H3	Rbbp7	0.228614	0.0264777	0.335832	8.41174e-08	0.093037	0.788802
ENSMUSG00000031546	Q99LZ3	Gins4	-23.197	0.00160824	-0.0131449	0.806358	-0.0137393	0.965851
ENSMUSG00000032076	Q8R5M8	Cadm1	2.05674	0.0452272	0.162798	0.0020651	0.0554618	0.868164
ENSMUSG00000032193	Q3TDD1	Ldlr	0.402383	0.0361681	0.562008	9.70714e-12	0.157421	0.741546
ENSMUSG00000032459	Q9CXW2	Mrps22	0.292228	0.0256601	0.30893	5.91383e-07	-0.00568849	0.986406
ENSMUSG00000032612	Q921M8	Usp4	-0.648624	0.0435382	-0.0973866	0.0547605	0.0168464	0.958685
ENSMUSG00000033060	E9PYF4	Lmo7	2.20544	0.0225686	0.840741	2.86907e-10	0.0780132	0.902962
ENSMUSG00000033237	E9Q7E2	Arid2	-0.287996	0.0485652	-0.00487868	0.929497	0.180094	0.601136
ENSMUSG00000034168	Q8K3X4	Irf2bpl	-0.288658	0.0488201	-0.0984451	0.0415679	-0.0145352	0.967771
ENSMUSG00000034317	D3Z0I5	Trim59	23.4112	1.45016e-11	-0.169372	0.0839035	0.373974	0.279395
ENSMUSG00000034391	Q3TJW2	Fbxo15	-0.630336	0.00404744	0.0378713	0.42738	-0.0331861	0.924733
ENSMUSG00000036270	G5E896	Edc4	0.188759	0.0295427	-0.148388	0.0056155	0.266133	0.646856
ENSMUSG00000036646	Q8BTW7	Man1b1	22.3866	0.000955483	-0.137886	0.0051704	-0.0491187	0.882869
ENSMUSG00000036894	Q6ZWR0	Rap2b	-2.75967	0.042535	-0.183802	0.00847605	-0.160137	0.591684
ENSMUSG00000037343	Q8C176	Taf2	-23.5181	0.00135183	0.0499578	0.320227	-0.150575	0.645404
ENSMUSG00000037563	A4FUS1	Rps16	-0.471583	0.0199322	0.057192	0.229118	0.165459	0.712426
ENSMUSG00000038650	Q3UM23	Rnh1	-0.218507	0.00849944	-0.449662	1.22904e-07	-0.0263878	0.931244
ENSMUSG00000038762	Q5RL55	Abcf1	-0.462086	0.000857752	0.0224904	0.652624	-0.122251	0.713034
ENSMUSG00000040359	Q8CCJ3	Ufl1	-0.197002	0.00935138	0.123898	0.0139513	0.122842	0.781533
ENSMUSG00000040521	Q8K239	Tsfm	-0.123332	0.0412486	0.106491	0.0612885	-0.16401	0.603696
ENSMUSG00000040688	Q8C4J7	Tbl3	0.287122	0.0116714	0.0674321	0.192388	-0.0456986	0.887891
ENSMUSG00000041926	Q8BMH2	Rnpep	-20.8008	0.00282116	0.0681338	0.373557	-0.101511	0.733436
ENSMUSG00000042426	Q6PGC1	Dhx29	-0.249032	0.0395244	-0.114018	0.0327289	0.130367	0.750713
ENSMUSG00000043991	P42669	Pura	0.560239	0.0397056	-0.226133	8.0035e-05	-0.070653	0.820232
ENSMUSG00000044018	Q8VDT9	Mrpl50	0.628997	0.00726243	-0.108852	0.0604598	0.0478115	0.875218
ENSMUSG00000044791	E9Q5F9	Setd2	0.319955	0.0333716	-0.044369	0.362749	0.182123	0.723936
ENSMUSG00000045180	A2ALU4	Shroom2	2.40838	0.0304442	0.226734	0.000248418	0.120062	0.848322
ENSMUSG00000045983	E9PVC6	Eif4g1	-0.260553	0.013572	-0.166644	0.000817018	0.205083	0.748702
ENSMUSG00000046671	Q9CWE0	Mtfr1l	24.4803	0.00489594	-0.0451873	0.410773	-0.043556	0.89519
ENSMUSG00000047215	Q5EBQ6	Rpl9	-0.36584	0.0464491	-0.0277745	0.556944	0.0120472	0.972802
ENSMUSG00000051695	P60335	Pcbp1	-0.25312	0.026091	-0.12248	0.0260696	-0.0378138	0.909175
ENSMUSG00000052812	E9Q166	Atad2b	0.445974	0.0175279	0.0959047	0.0882504	-0.0352503	0.928928
ENSMUSG00000055302	Q9CQL7	Mrfap1	-0.342768	0.0266246	-0.14212	0.00378265	0.0914136	0.797953
ENSMUSG00000061286	Q9CRA8	Exosc5	0.417428	0.00980371	0.277212	1.9416e-06	-0.0200953	0.961154
ENSMUSG00000061778	B1AU74	Mospd2	-22.7987	8.21643e-05	0.0598231	0.460462	-0.334975	0.273796
ENSMUSG00000062421	Q8BSL7	Arf2	23.2245	0.00186661	0.0774057	0.175729	0.00870186	0.977065
ENSMUSG00000062949	Q9QZW0	Atp11c	20.941	0.00257516	-0.0710749	0.171593	0.190235	0.683402
ENSMUSG00000066568	Q8K2F8	Lsm14a	-23.6746	1.54886e-06	-0.255405	1.08394e-05	0.0424397	0.895168
ENSMUSG00000074102	Q6PHZ5	Rbm15b	-22.7019	3.88007e-05	-0.095556	0.0586136	-0.0378512	0.902693
ENSMUSG00000074129	Q5M9M0	Rpl13a	-0.26446	0.0245885	-0.104429	0.0310757	-0.0140485	0.969503
